# Supplementary material for: Direct and bisulfite-free 5-methylcytosine and 5-hydroxymethylcytosine sequencing at single-cell resolution with scTAPS and scCAPS +
Source: Genome Biol. 2025 Aug 18;26:244. doi: 10.1186/s13059-025-03708-1 (PMC12359873; doi:10.1186/s13059-025-03708-1)
Supplement: Supplementary file 2 — Additional file 2: Quality Control for scTAPS in CD8 + T Cells and scCAPS + in mESC [file 13059_2025_3708_MOESM2_ESM.xlsx]

## Sheet: Table S1. QC-scTAPS-CD8 T cell
CD8-T cell scTAPS QC
cell_id	# raw reads	# clean reads	# reads with MAPQ>1	# reads with MAPQ>10	# properly mapped reads(after Mark Duplicates)	mean insert size	% duplication rate	% CpG methylation ratio on lambda	# methylated CpG on lambda	# methylated + unmethylated CpG on lambda	# covered CpG sites on lambda	% CpG methylation ratio on 2kb	# methylated CpG on 2kb	# methylated + unmethylated CpG on 2kb	# covered CpG sites on 2kb	% CpG methylation ratio on hmC spike-ins	# methylated CpG on hmC spike-ins	# methylated + unmethylated CpG on hmC spike-ins	# covered CpG sites on hmC spike-ins	% CpG methylation ratio on genome	# methylated CpG on genome	# methylated + unmethylated CpG on genome	# covered CpG sites on genome	# covered_sites_in_genome	% covered_sites_in_genome
C183_N701_i7_6_rev_N503_i5_5_rev	960319	912441	858067	849906	436986	285.31	0.46367	96.7685	4372	4518	1880	0.276498	3	1085	157	83.7989	600	716	4	72.9207	438744	601673	592540	96245352	0.0310477
C183_N701_i7_11_rev_N503_i5_5_rev	953296	929319	881995	873350	388620	300.319	0.536695	97.0404	3410	3514	1706	0	0	226	97	84.9239	614	723	4	73.5741	408559	555303	547615	88360952	0.0285042
C183_N701_i7_8_rev_N503_i5_5_rev	1666223	1624650	1527126	1511492	667069	274.838	0.538043	95.472	6199	6493	2220	0.0605694	1	1651	161	86.194	693	804	4	74.4902	669807	899188	879739	143424678	0.0462672
C183_N701_i7_11_rev_N503_i5_4_rev	1705514	1664591	1582695	1568477	743194	292.1	0.507533	96.6997	8585	8878	2553	0.16116	2	1241	155	83.6748	1266	1513	4	71.1674	744233	1045750	1020812	164201579	0.0529696
C183_N701_i7_11_rev_N503_i5_2_rev	1787043	1743223	1656371	1640994	725994	287.334	0.539362	96.4416	6857	7110	2411	0	0	852	153	83.622	1062	1270	4	71.3234	731757	1025970	1000655	158804611	0.0512286
C183_N701_i7_1_rev_N503_i5_5_rev	1801714	1745489	1649881	1634518	698404	271.354	0.552029	96.1815	6146	6390	2166	0.652742	5	766	159	84.6154	946	1118	4	71.8733	677343	942412	921278	149411105	0.0481983
C183_N701_i7_10_rev_N503_i5_5_rev	1890270	1784445	1687657	1670378	669250	278.769	0.56706	95.59	6351	6644	2288	0.179533	1	557	151	85.5991	743	868	4	74.5229	679293	911523	891147	147421287	0.0475564
C183_N701_i7_6_rev_N503_i5_2_rev	1859906	1789843	1689742	1673556	812774	273.633	0.491902	95.8844	8457	8820	2522	0.692841	6	866	139	85.1879	1179	1384	4	72.222	803484	1112520	1083681	173100869	0.0558404
C183_N701_i7_9_rev_N503_i5_5_rev	2014772	1937295	1828797	1811226	767651	268.998	0.550832	96.5739	7047	7297	2389	0.401376	7	1744	137	85.8728	1161	1352	4	72.6111	739309	1018176	993145	162778757	0.0525106
C183_N701_i7_11_rev_N503_i5_1_rev	2078545	2030917	1930105	1912039	857348	277.802	0.531939	96.7465	5739	5932	2161	0	0	465	116	84.2369	839	996	4	74.2585	874839	1178100	1145522	184836547	0.0596262
C183_N701_i7_3_rev_N503_i5_5_rev	2117414	2035227	1899066	1881092	767098	274.565	0.570109	96.6459	7290	7543	2344	0	0	327	114	85.2814	788	924	4	68.9619	717382	1040259	1014585	164358392	0.0530202
C183_N701_i7_11_rev_N503_i5_7_rev	2108311	2049644	1944741	1926038	877265	274.62	0.523613	94.7973	6359	6708	2236	0	0	845	155	83.6275	853	1020	4	71.8685	859164	1195466	1162634	188269533	0.0607336
C183_N701_i7_11_rev_N503_i5_6_rev	2246847	2188694	2078802	2059737	921174	276.496	0.532999	96.1261	5335	5550	2136	0.10929	1	915	158	85.9708	766	891	4	72.9872	921028	1261904	1225655	196972034	0.063541
C183_N701_i7_6_rev_N503_i5_4_rev	2339270	2232018	2106682	2086579	958909	270.551	0.517366	96.2635	11207	11642	2725	0.118064	1	847	150	84.7222	1830	2160	4	69.6294	902134	1295622	1257018	202449308	0.0653079
C183_N701_i7_12_rev_N503_i5_5_rev	2395484	2320288	2191390	2170999	942554	255.133	0.54473	96.5988	209914	217305	3107	0.357782	4	1118	159	85.4775	37434	43794	4	72.767	869806	1195330	1162198	190720184	0.0615242
C183_N701_i7_11_rev_N503_i5_3_rev	2409629	2327217	2123400	2102142	1026907	260.675	0.488526	96.5203	7517	7788	2376	0.30426	3	986	170	85.5382	1041	1217	4	72.098	974905	1352195	1310766	213360910	0.0688278
C183_N701_i7_2_rev_N503_i5_5_rev	2463839	2352910	2224842	2203154	892846	269.619	0.569501	96.0345	7798	8120	2512	0.302343	4	1323	160	84.2179	1206	1432	4	74.6863	894782	1198053	1164310	189385918	0.0610938
C183_N701_i7_6_rev_N503_i5_7_rev	2505390	2368622	2230431	2208714	1060145	256.249	0.493827	96.1426	6879	7155	2380	0.175747	2	1138	167	84.4515	1070	1267	4	72.0589	1001433	1389743	1346200	218401619	0.0704539
C183_N701_i7_7_rev_N503_i5_5_rev	2507718	2434190	2303873	2282189	964224	259.661	0.554939	95.9363	7295	7604	2444	0.0750188	1	1333	163	83.7227	1111	1327	4	72.9396	920771	1262374	1225722	200014627	0.0645225
C183_N701_i7_11_rev_N503_i5_8_rev	2521134	2456719	2333763	2311778	987588	272.23	0.553576	96.546	270851	280541	3107	0.130208	2	1536	160	84.9512	60577	71308	4	73.1246	959153	1311669	1272548	204942636	0.0661122
C183_N701_i7_6_rev_N503_i5_1_rev	2734028	2610785	2461483	2438137	1141674	253.629	0.505975	96.2594	7643	7940	2503	0.158814	3	1889	163	84.0558	1144	1361	4	73.9349	1097466	1484369	1434171	232328386	0.0749465
C183_N701_i7_6_rev_N503_i5_6_rev	2744150	2636553	2487915	2463951	1116421	259.344	0.521721	97.0247	5772	5949	2238	0.203046	2	985	159	84.8	848	1000	4	70.9857	1051670	1481524	1431722	230497369	0.0743558
C183_N701_i7_6_rev_N503_i5_8_rev	2782931	2664212	2514441	2491510	1144599	258.948	0.516192	96.6972	314994	325753	3107	0.141643	3	2118	161	84.955	76468	90010	4	71.717	1057643	1474746	1426039	230273534	0.0742836
C183_N701_i7_5_rev_N503_i5_5_rev	2831768	2749104	2594146	2569237	1093523	254.824	0.553015	97.0843	7958	8197	2520	0	0	983	153	84.4324	1242	1471	4	73.7719	1041967	1412418	1366753	223483398	0.0720932
C183_N701_i7_6_rev_N503_i5_3_rev	2905952	2754830	2495959	2469927	1229367	246.578	0.472248	96.3559	8382	8699	2513	0.254615	4	1571	168	85.1828	1305	1532	4	72.1398	1127636	1563126	1508328	246963698	0.0796677
C183_N701_i7_4_rev_N503_i5_5_rev	2937125	2847269	2691878	2666561	1133633	251.688	0.552768	97.2855	8028	8252	2524	0.612423	7	1143	166	85.0519	1229	1445	4	71.8272	1051584	1464048	1414550	229805149	0.0741325
C183_N701_i7_1_rev_N503_i5_2_rev	3339100	3263510	3089898	3061068	1224013	260.427	0.579184	97.0597	9936	10237	2669	0.505051	12	2376	168	85.0303	1403	1650	4	72.3418	1174012	1622869	1563647	250943356	0.0809515
C183_N701_i7_9_rev_N503_i5_2_rev	3493096	3386609	3206603	3175558	1279210	262.775	0.573057	97.2124	11508	11838	2831	0.296033	5	1689	156	86.3388	1580	1830	4	72.3715	1235786	1707559	1641695	263801638	0.0850994
C183_N701_i7_8_rev_N503_i5_4_rev	3616385	3534988	3341663	3310441	1391721	259.307	0.558124	95.6931	12398	12956	2879	0.113186	2	1767	169	84.287	1915	2272	4	74.4694	1358953	1824848	1749859	283348266	0.091405
C183_N701_i7_8_rev_N503_i5_2_rev	3618064	3548491	3360390	3328359	1259893	259.007	0.600528	96.0481	10062	10476	2698	0.108167	2	1849	163	83.0049	1348	1624	4	71.1043	1186268	1668350	1605660	257312906	0.0830062
C183_N701_i7_1_rev_N503_i5_4_rev	3777730	3657032	3457025	3424785	1413193	257.303	0.565424	96.5373	14358	14873	2941	0.498339	6	1204	153	85.3801	2190	2565	4	74.2369	1371116	1846947	1770354	286431432	0.0923995
C183_N701_i7_9_rev_N503_i5_4_rev	3819725	3658915	3452039	3417071	1488758	259.111	0.530529	95.061	14801	15570	2915	0.3861	7	1813	168	85.3374	2491	2919	4	73.9502	1438116	1944708	1859446	305254633	0.0984717
C183_N701_i7_10_rev_N503_i5_2_rev	4027768	3800587	3607836	3571476	1271215	264.81	0.610827	96.8728	9603	9913	2669	0.951557	22	2312	164	83.2785	1265	1519	4	70.3379	1196703	1701363	1634289	266473173	0.0859612
C183_N701_i7_10_rev_N503_i5_7_rev	4816140	3808088	3620280	3581670	1213256	281.401	0.610897	95.774	7864	8211	2481	0	0	813	164	82.9545	584	704	4	74.4118	1214525	1632167	1568838	278589476	0.0898698
C183_N701_i7_9_rev_N503_i5_7_rev	4202894	3905463	3696282	3658297	1506687	252.426	0.545163	95.1338	9990	10501	2542	0	0	1055	169	86.0586	1321	1535	4	74.2857	1425839	1919400	1835983	312020726	0.100654
C183_N701_i7_3_rev_N503_i5_2_rev	4130405	3977317	3727425	3691334	1384067	260.221	0.600836	96.8417	11284	11652	2735	0.0819672	2	2440	168	84.0882	1411	1678	4	70.9713	1311030	1847269	1771156	282058104	0.0909888
C183_N701_i7_1_rev_N503_i5_7_rev	4224489	4096737	3866524	3829566	1584654	242.052	0.562352	96.3122	10525	10928	2661	0.160256	3	1872	167	84.1962	1236	1468	4	74.4293	1486870	1997695	1908780	310616618	0.100201
C183_N701_i7_10_rev_N503_i5_3_rev	4830262	4118940	3817848	3776490	1353156	271.993	0.588213	96.3798	8253	8563	2512	0.0532765	1	1877	161	85.558	782	914	4	75.087	1338328	1782370	1708420	302127271	0.0974628
C183_N701_i7_10_rev_N503_i5_4_rev	4510856	4162537	3948851	3908268	1432047	265.708	0.594682	95.3654	13087	13723	2788	0.113314	2	1765	165	83.5828	1675	2004	4	74.6294	1427198	1912381	1828992	302188091	0.0974825
C183_N701_i7_1_rev_N503_i5_1_rev	4335490	4210200	3977551	3941094	1617754	245.967	0.565977	96.322	10423	10821	2742	0.305499	6	1964	168	85.3811	1501	1758	4	71.0816	1462044	2056853	1962547	318354087	0.102697
C183_N701_i7_3_rev_N503_i5_4_rev	4457710	4257752	3969298	3930300	1570060	259.769	0.574832	96.4555	16273	16871	2925	0	0	1489	167	83.9455	2034	2423	4	72.2872	1499006	2073680	1978252	318409131	0.102715
C183_N701_i7_1_rev_N503_i5_6_rev	4449818	4334241	4094778	4054604	1583092	246.826	0.586515	96.3734	8052	8355	2538	0.0732601	1	1365	167	84.3153	1059	1256	4	73.8456	1495106	2024638	1934448	312630653	0.100851
C183_N701_i7_8_rev_N503_i5_1_rev	4461986	4358562	4111942	4072832	1674294	240.891	0.565314	95.6978	8942	9344	2569	0.0425713	1	2349	170	84.131	1336	1588	4	74.7042	1574554	2107719	2010065	325685305	0.105062
C183_N701_i7_1_rev_N503_i5_3_rev	4546878	4388157	4020761	3980940	1737752	239.314	0.536158	95.7313	11146	11643	2719	0.0705965	2	2833	169	84.8933	1551	1827	4	71.3858	1544746	2163939	2060435	336940608	0.108693
C183_N701_i7_9_rev_N503_i5_6_rev	4644484	4432616	4187193	4143909	1613682	253.963	0.566811	96.705	8570	8862	2547	0.332779	6	1803	170	86.413	1113	1288	4	70.6813	1475150	2087045	1990950	332644381	0.107307
C183_N701_i7_9_rev_N503_i5_3_rev	4823536	4466535	4038033	3991547	1709192	246.455	0.504762	96.1067	11454	11918	2773	0.0848176	2	2358	170	84.8921	1652	1946	4	74.1561	1587046	2140143	2038767	354566487	0.114379
C183_N701_i7_8_rev_N503_i5_3_rev	4648956	4506792	4137129	4094643	1750388	238.351	0.5462	96.0963	11053	11502	2703	0.796359	14	1758	170	84.6544	1335	1577	4	74.7741	1616694	2162105	2059203	337916604	0.109008
C183_N701_i7_9_rev_N503_i5_1_rev	4727892	4517332	4266207	4223024	1738084	245.547	0.550897	96.3881	11555	11988	2825	0.0949217	2	2107	168	84.063	1440	1713	4	74.2084	1641696	2212277	2105058	346109502	0.111651
C183_N701_i7_8_rev_N503_i5_6_rev	4663189	4564641	4317643	4276651	1603689	248.092	0.602436	96.6828	7374	7627	2344	0.0736377	2	2716	168	83.7923	1065	1271	4	71.4254	1470843	2059273	1964625	317128800	0.102302
C183_N701_i7_9_rev_N503_i5_8_rev	4792453	4601161	4350281	4308144	1709579	250.255	0.568797	96.4928	441856	457916	3107	0.0372717	1	2683	170	84.6978	96652	114114	4	70.2198	1516965	2160308	2057327	337023311	0.10872
C183_N701_i7_1_rev_N503_i5_8_rev	4756405	4623837	4369941	4328337	1672212	244.891	0.591303	96.6244	389410	403014	3107	0.0592417	2	3376	168	84.9797	92237	108540	4	73.634	1540070	2091520	1994523	321647995	0.10376
C183_N701_i7_8_rev_N503_i5_7_rev	4774923	4659608	4397182	4354980	1675165	239.72	0.591733	91.8595	9129	9938	2646	0.146199	3	2052	169	84.056	1260	1499	4	72.7007	1528992	2103131	2006402	325436027	0.104982
C183_N701_i7_12_rev_N503_i5_4_rev	4841820	4686546	4437351	4395488	1793872	251.543	0.569986	96.6499	471544	487889	3107	0.219178	4	1825	165	85.2973	86674	101614	4	74.9706	1684699	2247146	2135950	349570199	0.112767
C183_N701_i7_2_rev_N503_i5_2_rev	5047471	4833957	4582826	4537573	1638101	257.765	0.613125	95.9763	12809	13346	2799	0.567054	20	3527	163	86.5204	1656	1914	4	73.3853	1585839	2160977	2056255	329603247	0.106326
C183_N701_i7_8_rev_N503_i5_8_rev	4950668	4844650	4582108	4539549	1671832	247.912	0.610233	96.4976	367133	380458	3107	0.530906	14	2637	168	85.0953	82208	96607	4	73.8706	1547538	2094931	1998587	323299772	0.104293
C183_N701_i7_7_rev_N503_i5_2_rev	5006077	4876199	4620551	4575621	1729651	247.091	0.598076	96.334	12193	12657	2806	0.123813	3	2423	169	83.7743	1678	2003	4	73.4815	1628595	2216332	2108840	339024565	0.109365
C183_N701_i7_12_rev_N503_i5_2_rev	4996220	4894523	4637130	4593695	1729815	240.502	0.601736	96.6679	348709	360729	3107	0.0967118	2	2068	170	85.1172	61075	71754	4	71.0062	1527844	2151705	2048474	329639875	0.106338
C183_N701_i7_10_rev_N503_i5_1_rev	5361304	4941376	4684563	4636109	1640791	251.463	0.604435	95.907	10029	10457	2681	0.173913	3	1725	170	83.2512	1352	1624	4	74.1029	1572459	2121994	2020395	335992667	0.108387
C183_N701_i7_10_rev_N503_i5_8_rev	5405092	4975582	4717415	4668111	1592018	255.943	0.61739	96.4966	361378	374498	3107	0.209644	3	1431	163	84.7763	76854	90655	4	73.9502	1501282	2030126	1936384	324848140	0.104792
C183_N701_i7_3_rev_N503_i5_7_rev	5503405	5026449	4706725	4656769	1678985	247.919	0.59631	95.8921	10201	10638	2678	0.1766	4	2265	170	83.2194	1096	1317	4	73.7592	1567506	2125166	2022593	341440348	0.110145
C183_N701_i7_10_rev_N503_i5_6_rev	5582124	5079901	4818954	4768595	1553933	257.793	0.63146	94.1369	6904	7334	2391	0.364601	11	3017	170	83.3032	923	1108	4	74.5323	1518643	2037563	1941901	325367952	0.10496
C183_N701_i7_3_rev_N503_i5_1_rev	5360289	5115459	4786531	4739142	1800270	247.57	0.59214	96.803	11264	11636	2681	0.115607	2	1730	169	83.7853	1483	1770	4	73.7703	1706371	2313087	2194329	354271931	0.114284
C183_N701_i7_3_rev_N503_i5_6_rev	5452421	5171990	4859657	4811511	1717447	251.214	0.610768	96.8219	9109	9408	2532	0.133618	5	3742	168	84.5909	1065	1259	4	71.2602	1587040	2227107	2117523	344043650	0.110985
C183_N701_i7_3_rev_N503_i5_8_rev	5448121	5190340	4867926	4820208	1779560	250.537	0.602504	96.6597	427487	442260	3107	0.0447227	2	4472	168	85.0218	93751	110267	4	68.3041	1552727	2273257	2159833	346981005	0.111932
C183_N701_i7_2_rev_N503_i5_7_rev	5891562	5231974	4965834	4914341	1766416	256.795	0.595059	95.759	10364	10823	2632	0	0	2262	164	81.6077	1269	1555	4	72.424	1655157	2285370	2166603	369595657	0.119227
C183_N701_i7_2_rev_N503_i5_4_rev	5562347	5261566	4981351	4931040	1824939	263.542	0.599892	95.7909	17797	18579	2979	0	0	2398	165	84.824	2627	3097	4	74.4297	1795921	2412908	2282847	371257676	0.119764
C183_N701_i7_7_rev_N503_i5_4_rev	5550142	5347390	5056698	5007251	1973227	247.634	0.578195	96.2444	17298	17973	2922	0.0938527	2	2131	167	86.1922	2422	2810	4	74.3483	1866189	2510064	2371437	386801119	0.124778
C183_N701_i7_5_rev_N503_i5_2_rev	5660549	5552628	5253619	5203797	1957496	241.429	0.602077	96.4294	12585	13051	2858	0.121877	2	1641	170	85.1819	1897	2227	4	70.1582	1738988	2478667	2343647	375447444	0.121115
C183_N701_i7_4_rev_N503_i5_2_rev	5757394	5620562	5322716	5272221	1997262	241.339	0.598736	95.951	13484	14053	2826	0.092081	5	5430	169	84.1761	1931	2294	4	70.5699	1784864	2529216	2390089	382217465	0.123299
C183_N701_i7_2_rev_N503_i5_1_rev	6175220	5830424	5515282	5460355	2044348	248.464	0.592561	96.0133	12740	13269	2807	0.0379939	1	2632	167	84.0986	1740	2069	4	74.9379	1958615	2613652	2464186	402565368	0.129863
C183_N701_i7_4_rev_N503_i5_4_rev	6040998	5860532	5544012	5490911	2251844	243.559	0.567178	94.6981	20219	21351	2994	0.0241313	1	4144	166	85.6111	2963	3461	4	71.9515	2047153	2845185	2670411	429846437	0.138664
C183_N701_i7_5_rev_N503_i5_4_rev	6126639	5982994	5656625	5604134	2242131	242.618	0.57791	94.0034	17275	18377	2959	0.0735835	2	2718	170	85.0151	2814	3310	4	72.6132	2054209	2828973	2655942	427847524	0.138019
C183_N701_i7_2_rev_N503_i5_6_rev	6540828	6139463	5805200	5745036	1977279	249.299	0.617267	95.4747	10127	10607	2688	0.178333	4	2243	170	82.6793	1222	1478	4	73.9797	1872847	2531570	2387331	394320508	0.127203
C183_N701_i7_7_rev_N503_i5_7_rev	6798885	6141850	5822825	5763619	2038184	241.782	0.610951	95.9737	10226	10655	2616	0.281426	9	3198	170	85.5524	1208	1412	4	74.8473	1896383	2533670	2392101	403610525	0.1302
C183_N701_i7_2_rev_N503_i5_8_rev	6608443	6234872	5901936	5842743	2053135	248.986	0.613735	96.625	493320	510551	3107	0.0328299	1	3046	165	84.6551	110557	130597	4	73.8417	1910729	2587601	2439928	399102037	0.128746
C183_N701_i7_12_rev_N503_i5_1_rev	6605214	6426177	6070506	6012872	2315952	225.603	0.590671	96.5407	353395	366058	3107	0.397953	14	3518	170	85.0134	59744	70276	4	75.1216	2059425	2741456	2579497	418869215	0.135122
C183_N701_i7_12_rev_N503_i5_7_rev	6756027	6524721	6169483	6110605	2269544	224.772	0.601126	96.6422	339394	351186	3107	0.353149	12	3398	170	85.2053	56872	66747	4	72.886	1948137	2672855	2518011	413704617	0.133456
C183_N701_i7_2_rev_N503_i5_3_rev	7174497	6546641	6024322	5958503	2167388	242.244	0.588368	95.9264	12457	12986	2858	0.255195	7	2743	168	86.7257	1862	2147	4	74.9986	2027083	2702826	2541158	428978767	0.138384
C183_N701_i7_12_rev_N503_i5_6_rev	6867175	6675898	6312655	6252932	2227976	227.651	0.619252	96.7032	283473	293137	3107	0.419048	11	2625	167	84.3399	45374	53799	4	74.5308	1981550	2658701	2506373	407389952	0.131419
C183_N701_i7_7_rev_N503_i5_1_rev	7096280	6833176	6463261	6400345	2337599	231.966	0.604278	96.3339	11956	12411	2836	0.0745712	2	2682	168	85.0928	1604	1885	4	71.1911	2051056	2881057	2702423	438666644	0.141509
C183_N701_i7_7_rev_N503_i5_6_rev	7149908	6850791	6478826	6413838	2206421	234.962	0.622814	95.4303	9481	9935	2603	0.0481116	2	4157	170	86.003	1149	1336	4	74.2901	2014990	2712326	2553747	420735921	0.135725
C183_N701_i7_4_rev_N503_i5_7_rev	7185692	6934182	6540605	6476186	2542635	226.034	0.58052	95.8565	13649	14239	2778	0.0750188	3	3999	170	84.5979	1862	2201	4	74.0862	2262215	3053492	2853681	463226259	0.149432
C183_N701_i7_12_rev_N503_i5_3_rev	7283089	6990787	6469841	6404105	2469697	221.89	0.58491	96.6194	372493	385526	3107	0.0974421	4	4105	170	85.2982	63310	74222	4	75.11	2150677	2863371	2686842	443603273	0.143101
C183_N701_i7_7_rev_N503_i5_3_rev	7525553	7027474	6476044	6407687	2385106	230.587	0.584641	96.7434	12982	13419	2848	0.1002	3	2994	170	83.807	1563	1865	4	73.017	2097630	2872797	2693603	453635856	0.146338
C183_N701_i7_4_rev_N503_i5_1_rev	7513766	7286559	6886309	6820882	2655575	226.859	0.58606	95.943	14875	15504	2870	0.249465	7	2806	170	85.4408	1919	2246	4	72.6391	2342082	3224271	3002244	481407136	0.155297
C183_N701_i7_7_rev_N503_i5_8_rev	7829662	7553343	7149896	7081389	2378737	232.403	0.635402	96.5325	460633	477179	3107	0.116313	4	3439	170	84.8933	99843	117610	4	70.594	2033779	2880953	2702778	439443222	0.141759
C183_N701_i7_5_rev_N503_i5_6_rev	7928709	7755380	7331079	7260882	2521034	230.036	0.629528	92.514	11073	11969	2787	0.139315	5	3589	170	84.1111	1514	1800	4	73.7367	2270118	3078682	2873607	462443225	0.149179
C183_N701_i7_5_rev_N503_i5_7_rev	7996099	7799583	7360814	7292156	2632483	225.35	0.614714	94.5958	12953	13693	2846	0	0	2665	170	86.2132	1901	2205	4	71.4012	2260987	3166596	2952576	477533211	0.154047
C183_N701_i7_5_rev_N503_i5_1_rev	8044700	7855243	7415797	7346472	2695945	225.875	0.609233	95.4146	14233	14917	2909	0.128238	5	3899	170	84.1155	1864	2216	4	70.5777	2301270	3260619	3034589	488067198	0.157445
C183_N701_i7_4_rev_N503_i5_6_rev	8086829	7859363	7435767	7366454	2585275	229.35	0.62461	95.8361	11577	12080	2766	0.106648	3	2813	170	86.0629	1587	1844	4	69.8801	2208305	3160136	2945730	472894217	0.15255
C183_N701_i7_5_rev_N503_i5_3_rev	8322830	8068262	7440702	7366454	2839737	223.047	0.587409	95.7202	15231	15912	2926	0.453696	17	3747	170	84.6546	2157	2548	4	74.2036	2499193	3368020	3127319	509048233	0.164213
C183_N701_i7_5_rev_N503_i5_8_rev	8773825	8566123	8089963	8015020	2731278	226.675	0.636602	96.6909	538662	557097	3107	0.112835	4	3545	168	85.2216	121365	142411	4	68.2501	2228903	3265787	3037808	486453433	0.156924
C183_N701_i7_4_rev_N503_i5_8_rev	8907653	8637663	8164044	8086654	2783828	226.536	0.632314	96.6107	559092	578706	3107	0.222993	9	4036	170	84.7271	127022	149919	4	73.3948	2437650	3321283	3085394	493928648	0.159336
C183_N701_i7_12_rev_N503_i5_8_rev	9662625	9464005	9086737	9027317	2441480	236.912	0.709677	96.6105	15160508	15692397	3107	0	0	4220	170	85.0139	4221789	4965999	4	74.122	2005570	2705768	2546978	411700835	0.13281
C183_N701_i7_3_rev_N503_i5_3_rev	10489149	9891639	6238171	6131784	2210710	222.127	0.595592	96.6334	11137	11525	2683	0.199247	9	4517	170	85.6295	1442	1684	4	70.8624	1853053	2615000	2463858	408803619	0.131875
C183_N701_i7_4_rev_N503_i5_3_rev	10245680	9893136	9174207	9083549	3123784	221.48	0.629619	96.1429	15479	16100	2874	0.359402	25	6956	170	85.773	2297	2678	4	74.804	2761182	3691221	3405204	553295518	0.178487

## Sheet: Table S2. QC-scCAPS_mES cells
mESC scCAPS QC
cell_id	# raw reads	# clean reads	# reads with MAPQ>1	# reads with MAPQ>10	# properly mapped reads(after Mark Duplicates)	mean insert size	% duplication rate	% CpG methylation ratio on lambda	# methylated CpG on lambda	# methylated + unmethylated CpG on lambda	# covered CpG sites on lambda	% CpG methylation ratio on 2kb	# methylated CpG on 2kb	# methylated + unmethylated CpG on 2kb	# covered CpG sites on 2kb	% CpG methylation ratio on hmC spike-ins	# methylated CpG on hmC spike-ins	# methylated + unmethylated CpG on hmC spike-ins	# covered CpG sites on hmC spike-ins	% CpG methylation ratio on genome	# methylated CpG on genome	# methylated + unmethylated CpG on genome	# covered CpG sites on genome	# covered_sites_in_genome	% covered_sites_in_genome
C203_N702_i7_10_rev_N502_i5_1_rev	8178734	7808035	7210452	7040589	2446913	261.585	0.626497	0.241599	33	13659	2911	0.489896	32	6532	170	95.2577	462	485	4	5.94748	210405	3537717	3063279	482588753	0.181772
C203_N702_i7_10_rev_N502_i5_2_rev	9781628	9444086	8674777	8444531	2309122	268.373	0.703948	0.283256	27	9532	2730	0.795304	42	5281	170	95.5882	325	340	4	5.79501	193581	3340478	2899663	462267315	0.174118
C203_N702_i7_10_rev_N502_i5_3_rev	9501176	8696686	7963065	7726691	2599327	258.432	0.632202	0.198868	13	6537	2368	0.348958	37	10603	170	94.6429	159	168	4	6.24612	229634	3676429	3146676	518450436	0.19528
C203_N702_i7_10_rev_N502_i5_4_rev	6230073	5948376	5471103	5328384	1576760	273.032	0.67879	0.258152	19	7360	2512	0.412621	17	4120	170	93.3099	265	284	4	5.98937	137931	2302930	2036624	330423903	0.124458
C203_N702_i7_10_rev_N502_i5_5_rev	1897701	1819976	1670759	1630540	639221	277.725	0.581401	0.536013	16	2985	1456	0.110436	2	1811	167	88.5714	62	70	4	6.30888	60367	956858	868063	139722584	0.052628
C203_N702_i7_10_rev_N502_i5_6_rev	8097015	7643243	7006923	6814466	2116032	265.216	0.660215	0.260417	12	4608	2024	0.329095	22	6685	170	97.2477	106	109	4	6.03052	184814	3064643	2666831	430549342	0.162171
C203_N702_i7_10_rev_N502_i5_7_rev	9913512	8600242	7989768	7798293	1976441	263.613	0.708488	0.247302	11	4448	1981	0.293524	16	5451	170	93.0233	80	86	4	5.76362	169006	2932289	2546768	417413033	0.157223
C203_N702_i7_10_rev_N502_i5_8_rev	11353047	10812916	10015456	9791416	2393903	256.122	0.726474	0.233316	169	72434	3107	0.238229	17	7136	170	92.8498	27153	29244	4	5.44139	187341	3442890	2977110	471873507	0.177736
C203_N702_i7_11_rev_N502_i5_1_rev	2469712	2416349	2238776	2183757	914261	312.475	0.562948	0.174749	8	4578	2097	0.466472	8	1715	167	91.875	147	160	4	5.6347	81742	1450690	1310689	206424869	0.0777521
C203_N702_i7_11_rev_N502_i5_2_rev	1870156	1830745	1682832	1636444	846420	306.125	0.470314	0.0803374	4	4979	2087	0.572082	15	2622	170	92.9825	106	114	4	5.85591	78505	1340611	1214741	189224958	0.0712735
C203_N702_i7_11_rev_N502_i5_3_rev	3559514	3471157	3177808	3086430	1358092	282.245	0.545224	0.448096	12	2678	1418	0.145048	7	4826	170	92.9412	79	85	4	5.96619	120326	2016797	1796176	290609673	0.109461
C203_N702_i7_11_rev_N502_i5_4_rev	1562799	1528243	1399308	1358152	606900	319.724	0.538339	0.376583	11	2921	1649	0.081666	2	2449	165	97.479	116	119	4	6.21864	60007	964954	876178	140609586	0.0529621
C203_N702_i7_11_rev_N502_i5_5_rev	722089	705322	648521	631261	273010	322.674	0.547245	0.23753	2	842	606	0	0	2099	166	100	16	16	4	6.25503	27646	441980	401193	64301715	0.0242199
C203_N702_i7_11_rev_N502_i5_6_rev	2888660	2823554	2602365	2530849	939267	311.816	0.610685	0.203874	4	1962	1210	0.31746	5	1575	170	98.4127	62	63	4	5.57546	83415	1496110	1347031	212079554	0.079882
C203_N702_i7_11_rev_N502_i5_7_rev	1869469	1826086	1674926	1628258	735884	297.922	0.530502	0.0568828	1	1758	1066	0.167691	3	1789	170	95	57	60	4	5.51775	63743	1155235	1045271	165928932	0.0624989
C203_N702_i7_11_rev_N502_i5_8_rev	2933266	2872953	2661166	2593768	917376	304.591	0.62684	0.192952	57	29541	3098	0.250522	6	2395	170	93.6615	11644	12432	4	5.58132	81727	1464296	1324429	206213064	0.0776723
C203_N702_i7_12_rev_N502_i5_1_rev	7405612	7245395	6605502	6420279	2342953	236.242	0.617153	0.284904	222	77921	3107	0.178134	16	8982	170	92.6788	16887	18221	4	6.17824	193286	3128495	2730853	439380794	0.165497
C203_N702_i7_12_rev_N502_i5_2_rev	8140668	7993969	7356863	7180829	2169980	240.983	0.677835	0.282673	158	55895	3107	0.253919	23	9058	170	92.8855	13108	14112	4	6.10134	183324	3004652	2631340	412024632	0.155193
C203_N702_i7_12_rev_N502_i5_3_rev	11763638	11409042	10385861	10088803	3121680	223.513	0.668513	0.203998	60	29412	3081	0.413627	55	13297	170	92.3848	6454	6986	4	5.98251	241042	4029111	3435775	556268444	0.209524
C203_N702_i7_12_rev_N502_i5_4_rev	1649316	1558213	1407685	1371288	974941	278.417	0.27852	0.328495	117	35617	3104	0.059761	6	10040	170	92.9826	9103	9790	4	6.2698	91113	1453205	1314199	207748448	0.0782506
C203_N702_i7_12_rev_N502_i5_5_rev	3796469	3716224	3410314	3325123	887691	243.508	0.711034	0.291867	45	15418	2932	0.492264	14	2844	169	92.3188	3209	3476	4	6.73446	84003	1247360	1120931	180663230	0.0680487
C203_N702_i7_12_rev_N502_i5_6_rev	2446931	2351851	2119042	2059838	1438470	268.25	0.293713	0.208055	56	26916	3086	0.319458	33	10330	170	92.478	5262	5690	4	6.28639	133232	2119373	1889529	295205213	0.111192
C203_N702_i7_12_rev_N502_i5_7_rev	9599123	9350610	8519282	8278362	2367928	216.178	0.690005	0.277833	70	25195	3056	0.925722	84	9074	170	92.8193	5610	6044	4	5.88169	177570	3019031	2628786	430386155	0.162109
C203_N702_i7_12_rev_N502_i5_8_rev	2685920	2596746	2390456	2341920	1386097	271.062	0.390316	0.247088	1163	470682	3107	0.690955	55	7960	170	92.9872	1190800	1280607	4	6.27155	128667	2051598	1842858	284792838	0.10727
C203_N702_i7_1_rev_N502_i5_1_rev	6313301	6179742	5657246	5513411	1854183	254.704	0.643393	0.317501	25	7874	2552	0.506952	35	6904	170	92.429	293	317	4	5.78909	150379	2597627	2294000	369443318	0.139155
C203_N702_i7_1_rev_N502_i5_2_rev	8323587	8176679	7564368	7392777	1845186	254.424	0.728756	0.220488	13	5896	2355	0.293255	17	5797	170	94.2308	147	156	4	5.6958	150000	2633519	2325082	366409498	0.138012
C203_N702_i7_1_rev_N502_i5_3_rev	10728734	10485486	9580739	9317751	2468994	233.82	0.711705	0.125125	5	3996	1850	0.333081	22	6605	170	97.9592	96	98	4	5.56933	181090	3251558	2816974	463665076	0.174644
C203_N702_i7_1_rev_N502_i5_4_rev	6031547	5908156	5412692	5269355	1304554	262.979	0.730296	0.13113	5	3813	1803	0.607211	32	5270	170	92.0455	81	88	4	5.97304	109745	1837339	1643331	272116148	0.102495
C203_N702_i7_1_rev_N502_i5_5_rev	2106150	2056216	1884207	1835731	532127	277.137	0.686468	0.0381534	1	2621	1096	0.463679	15	3235	170	96.4912	55	57	4	6.57006	50914	774940	702322	116742131	0.0439721
C203_N702_i7_1_rev_N502_i5_6_rev	7873774	7728136	7061380	6871493	1757528	244.372	0.721902	0.0624025	2	3205	1483	0.306984	24	7818	170	94.6903	107	113	4	6.1924	149377	2412264	2132814	348410665	0.131232
C203_N702_i7_1_rev_N502_i5_7_rev	6843964	6706189	6152082	5997854	1589928	238.357	0.713162	0.403226	12	2976	1388	0.16092	7	4350	170	93.8776	46	49	4	5.76317	124054	2152529	1914819	314645834	0.118515
C203_N702_i7_1_rev_N502_i5_8_rev	10949068	10754838	9961863	9749744	2089886	237.217	0.762439	0.216495	94	43419	3106	0.212645	15	7054	170	93.1091	18187	19533	4	5.45539	157000	2877888	2532717	400369602	0.150803
C203_N702_i7_2_rev_N502_i5_1_rev	11842400	11412633	10542186	10301320	2835133	250.127	0.700996	0.195472	24	12278	2901	0.237318	16	6742	170	93.617	440	470	4	5.77649	230694	3993670	3426615	538119961	0.202688
C203_N702_i7_2_rev_N502_i5_2_rev	10346395	10025060	9197558	8944640	2308188	266.575	0.720343	0.176893	16	9045	2619	0.165477	16	9669	170	94.4272	305	323	4	5.51974	181840	3294357	2864274	459523547	0.173084
C203_N702_i7_2_rev_N502_i5_3_rev	17123664	16241258	14845588	14421924	3493688	236.769	0.72872	0.192308	11	5720	2011	0.220287	21	9533	170	92.3077	132	143	4	5.95389	275643	4629629	3886393	638928336	0.240659
C203_N702_i7_2_rev_N502_i5_4_rev	6718378	6466182	5924938	5767811	1637832	263.678	0.69252	0.138975	9	6476	2411	0.25787	24	9307	170	94.4223	237	251	4	6.17959	144241	2334150	2066949	336532248	0.126758
C203_N702_i7_2_rev_N502_i5_5_rev	3637263	3519071	3238496	3155056	822213	271.129	0.715197	0.176991	4	2260	1308	1.41844	32	2256	170	92.8571	65	70	4	6.00605	71579	1191781	1072868	176967613	0.0666567
C203_N702_i7_2_rev_N502_i5_6_rev	9652469	9250482	8461890	8229427	2254051	255.371	0.700215	0.26621	14	5259	2087	0.588915	51	8660	170	87.1429	122	140	4	5.99523	189729	3164666	2753285	447495323	0.168554
C203_N702_i7_2_rev_N502_i5_7_rev	2601886	2399344	2194802	2139872	1340614	264.2	0.342038	0.201511	8	3970	1742	0.296453	28	9445	170	96.9925	129	133	4	5.88391	115940	1970460	1761033	280760660	0.105751
C203_N702_i7_2_rev_N502_i5_8_rev	9049829	8702004	7979595	7774027	2152252	254.586	0.698335	0.18233	129	70751	3107	0.470973	49	10404	170	93.1688	26282	28209	4	6.17743	186975	3026744	2648050	426566623	0.160671
C203_N702_i7_3_rev_N502_i5_1_rev	11957419	11515717	10615572	10356611	2834409	254.858	0.703299	0.269256	33	12256	2921	0.598848	78	13025	170	91.6468	384	419	4	5.5227	219644	3977116	3411657	542692887	0.204411
C203_N702_i7_3_rev_N502_i5_2_rev	7421025	7177238	6580696	6405981	2044890	268.209	0.660035	0.376798	33	8758	2724	0.276129	20	7243	170	95.5882	325	340	4	5.91619	174426	2948282	2583475	413589804	0.155783
C203_N702_i7_3_rev_N502_i5_3_rev	14115955	13349247	12221947	11866501	3186678	244.736	0.703077	0.143091	7	4892	2192	0.530051	59	11131	170	92.8571	156	168	4	5.62024	244556	4351344	3672535	599915755	0.225965
C203_N702_i7_3_rev_N502_i5_4_rev	10772680	10422362	9602323	9352829	2020491	266.377	0.761652	0.268248	19	7083	2389	0.298938	29	9701	170	93.0894	229	246	4	5.49391	156666	2851632	2497714	410516762	0.154625
C203_N702_i7_3_rev_N502_i5_5_rev	2662604	2577123	2367080	2306584	717607	276.425	0.666018	0.515464	10	1940	1096	0.210477	9	4276	170	98.8764	88	89	4	6.32596	66519	1051525	951541	155961735	0.0587446
C203_N702_i7_3_rev_N502_i5_6_rev	8808873	8422213	7701876	7489893	2197224	260.072	0.680939	0.215686	11	5100	2054	0.227415	29	12752	170	100	83	83	4	5.81394	181622	3123906	2718753	439825219	0.165665
C203_N702_i7_3_rev_N502_i5_7_rev	2900904	2624765	2371618	2299090	1383287	265.968	0.370695	0.284029	13	4577	1995	0.179365	21	11708	170	93.3333	168	180	4	5.75957	117868	2046471	1814458	291393615	0.109756
C203_N702_i7_3_rev_N502_i5_8_rev	8931575	8594093	7871053	7661358	2156736	258.11	0.694885	0.275555	209	75847	3107	0.231431	32	13827	170	92.6501	27367	29538	4	6.38494	195258	3058100	2672558	429942093	0.161942
C203_N702_i7_4_rev_N502_i5_1_rev	17971292	17575417	16080796	15642701	3818747	223.158	0.735585	0.241647	29	12001	2865	0.794913	75	9435	170	92.0455	405	440	4	6.07705	300196	4939828	4145930	659803504	0.248522
C203_N702_i7_4_rev_N502_i5_2_rev	7707764	7534112	6899361	6717147	2129487	250.448	0.662987	0.19667	15	7627	2588	0.207278	18	8684	170	94.9367	225	237	4	6.31334	187136	2964136	2594483	417098290	0.157104
C203_N702_i7_4_rev_N502_i5_3_rev	12218574	11868463	10816158	10511642	3184002	228.258	0.675972	0.331981	18	5422	2190	0.331391	29	8751	170	97.4576	115	118	4	6.02828	248864	4128277	3524122	571501208	0.215262
C203_N702_i7_4_rev_N502_i5_4_rev	8440938	8244735	7570290	7384720	1966235	242.008	0.712138	0.166528	10	6005	2308	0.746461	58	7770	170	93.609	249	266	4	6.9417	186911	2692582	2370753	380597075	0.143356
C203_N702_i7_4_rev_N502_i5_5_rev	3744286	3656736	3373765	3296686	949714	240.975	0.688384	0.380711	9	2364	1347	0.261643	5	1911	169	92.7711	77	83	4	6.27701	82578	1315562	1186469	191618056	0.0721749
C203_N702_i7_4_rev_N502_i5_6_rev	18570116	18165915	16617859	16155589	3481419	220.4	0.763342	0.266926	11	4121	1829	0.226036	27	11945	170	90.1515	119	132	4	5.8879	266584	4527658	3830880	606031130	0.228268
C203_N702_i7_4_rev_N502_i5_7_rev	5656107	5475031	5010240	4906476	2178901	207.435	0.530574	0.271985	12	4412	1827	0.118866	14	11778	170	89.4737	68	76	4	6.37487	178337	2797501	2467100	378411238	0.142533
C203_N702_i7_4_rev_N502_i5_8_rev	12607351	12321136	11274893	10977830	2646023	230.374	0.737257	0.313553	202	64423	3104	0.422701	54	12775	170	92.9995	25241	27141	4	6.19508	217726	3514497	3042989	487538803	0.183637
C203_N702_i7_5_rev_N502_i5_1_rev	11034033	10827166	9915519	9661760	2921652	233.935	0.678568	0.268637	24	8934	2684	0.713364	94	13177	170	90.4459	284	314	4	6.01326	236881	3939312	3384980	534385510	0.201282
C203_N702_i7_5_rev_N502_i5_2_rev	11578096	11382325	10375254	10070827	2643164	230.102	0.720241	0.24158	17	7037	2340	0.606857	60	9887	170	94.4444	221	234	4	5.73223	206672	3605440	3102891	481731498	0.181449
C203_N702_i7_5_rev_N502_i5_3_rev	18882969	18488563	16896519	16429916	3915994	212.362	0.740186	0.1321	6	4542	1988	0.258451	38	14703	170	95.6522	132	138	4	5.68781	279480	4913666	4122329	658163230	0.247904
C203_N702_i7_5_rev_N502_i5_4_rev	10888021	10696627	9875431	9651891	2218378	233.254	0.748134	0.230802	11	4766	2084	0.297867	25	8393	170	95.7447	180	188	4	6.11316	183529	3002195	2631018	418251419	0.157539
C203_N702_i7_5_rev_N502_i5_5_rev	2624511	2562825	2339671	2279555	710296	260.08	0.666352	0.0512033	1	1953	1172	0.413155	25	6051	170	100	91	91	4	6.53902	66148	1011589	913039	149902837	0.0564625
C203_N702_i7_5_rev_N502_i5_6_rev	14794427	14548487	13428974	13124425	2970589	219.981	0.751251	0.154004	6	3896	1634	0.256655	35	13637	170	91.5789	87	95	4	5.88009	231163	3931283	3382872	526698127	0.198386
C203_N702_i7_5_rev_N502_i5_7_rev	13364447	13136625	12107395	11825918	2822577	211.977	0.738767	0.12685	6	4730	1686	0.344765	38	11022	170	92.5926	75	81	4	5.39323	197992	3671119	3176768	494840113	0.186387
C203_N702_i7_5_rev_N502_i5_8_rev	12999558	12777601	11746819	11461150	2602472	225.198	0.751504	0.176821	90	50899	3105	0.586737	76	12953	170	93.0127	20633	22183	4	6.57183	228106	3470967	3008490	474242764	0.178628
C203_N702_i7_6_rev_N502_i5_1_rev	3381723	3271937	3007293	2930488	1096551	276.484	0.604675	0.320621	19	5926	2307	0.468872	18	3839	170	94.0367	205	218	4	6.09868	99106	1625040	1462400	232995149	0.08776
C203_N702_i7_6_rev_N502_i5_2_rev	2585521	2505623	2306662	2249935	875068	287.977	0.590124	0.303951	10	3290	1662	0.283578	11	3879	170	91.5966	109	119	4	5.51509	74183	1345091	1217729	190128998	0.0716141
C203_N702_i7_6_rev_N502_i5_3_rev	5085544	4918321	4520709	4407018	1447379	258.479	0.648521	0.13587	3	2208	1238	0.511866	11	2149	168	97.1963	104	107	4	5.70095	118070	2071060	1839773	296462243	0.111666
C203_N702_i7_6_rev_N502_i5_4_rev	2273175	2197021	2014569	1961309	690777	288.659	0.625629	0.123153	4	3248	1716	0.43592	5	1147	165	93.9394	124	132	4	5.96587	61953	1038457	941965	152860442	0.0575765
C203_N702_i7_6_rev_N502_i5_5_rev	1467943	1422454	1310255	1277225	367727	296.471	0.687541	0.287908	3	1042	739	0.0827815	1	1208	159	80.7692	21	26	4	6.00981	34039	566391	514289	83006926	0.0312654
C203_N702_i7_6_rev_N502_i5_6_rev	3637134	3533981	3244143	3160454	1043149	272.889	0.647387	0.532946	11	2064	1131	0.628072	23	3662	170	95.9459	71	74	4	5.96286	92394	1549492	1393151	222414305	0.0837747
C203_N702_i7_6_rev_N502_i5_7_rev	2786305	2685384	2450824	2386673	876284	263.069	0.610419	0.228833	4	1748	977	0.175193	5	2854	165	87.6712	64	73	4	5.98833	76607	1279271	1154690	185854130	0.0700039
C203_N702_i7_6_rev_N502_i5_8_rev	3901261	3786312	3508554	3433250	1045689	272.272	0.671743	0.29283	91	31076	3101	0.612171	17	2777	170	93.0846	13474	14475	4	5.80088	90830	1565796	1414712	221677859	0.0834973
C203_N702_i7_7_rev_N502_i5_1_rev	8053179	7800678	7121444	6927526	2727817	252.896	0.587021	0.218772	31	14170	2923	0.350785	40	11403	170	96.3134	418	434	4	5.99282	228978	3820871	3292276	522369977	0.196756
C203_N702_i7_7_rev_N502_i5_2_rev	7182830	7006469	6411637	6245532	2309025	255.411	0.611375	0.213737	22	10293	2696	0.454177	28	6165	170	91.1695	382	419	4	5.79404	189176	3265009	2847796	450214580	0.169578
C203_N702_i7_7_rev_N502_i5_3_rev	19479686	18450118	16854859	16363250	4066273	228.146	0.721633	0.208252	16	7683	2383	0.519723	78	15008	170	92.4812	123	133	4	5.72136	301887	5276492	4363537	714931217	0.269286
C203_N702_i7_7_rev_N502_i5_4_rev	7816032	7579138	6933234	6744460	1929907	256.414	0.691302	0.159936	12	7503	2451	0.750436	43	5730	170	95.4545	252	264	4	5.68942	153475	2697549	2370113	387102491	0.145806
C203_N702_i7_7_rev_N502_i5_5_rev	4338303	4226761	3881316	3782784	1008925	258.278	0.710549	0.492784	14	2841	1408	0.0542888	2	3684	170	96.4286	81	84	4	6.22301	89747	1442181	1293279	209494126	0.0789081
C203_N702_i7_7_rev_N502_i5_6_rev	10134409	9763373	8913350	8665944	2575607	244.58	0.676408	0.267499	12	4486	2113	0.194583	25	12848	170	93.8462	122	130	4	5.78048	204091	3530691	3048282	493086240	0.185726
C203_N702_i7_7_rev_N502_i5_7_rev	15752654	14401553	13208095	12813589	2990142	232.35	0.737156	0.221839	9	4057	1895	0.63788	52	8152	170	95.5752	108	113	4	5.6753	230520	4061809	3425023	557893593	0.210136
C203_N702_i7_7_rev_N502_i5_8_rev	14457977	14047941	12970167	12667108	3050896	231.044	0.734079	0.235011	180	76592	3107	0.228646	28	12246	170	93.2706	27831	29839	4	5.64908	235094	4161636	3552371	553225863	0.208378
C203_N702_i7_8_rev_N502_i5_1_rev	7507154	7366128	6792409	6637634	2278035	252.163	0.636959	0.230971	22	9525	2739	0.574638	44	7657	170	92.3513	326	353	4	6.00864	194572	3238201	2829138	441699914	0.166371
C203_N702_i7_8_rev_N502_i5_2_rev	6223283	6108882	5641325	5509270	1816872	261.919	0.650759	0.172836	12	6943	2458	0.41625	25	6006	170	92.2807	263	285	4	6.06778	160763	2649453	2344286	363866899	0.137054
C203_N702_i7_8_rev_N502_i5_3_rev	10114515	9882963	9005889	8754601	2700064	236.181	0.670167	0.408542	22	5385	2145	0.326426	46	14092	170	87.156	95	109	4	5.96958	214007	3584962	3097268	505389182	0.19036
C203_N702_i7_8_rev_N502_i5_4_rev	6136865	6016289	5520447	5379976	1480318	265.103	0.703781	0.301262	16	5311	2237	0.319189	17	5326	170	96.9543	191	197	4	6.39682	135496	2118178	1886620	306018166	0.115265
C203_N702_i7_8_rev_N502_i5_5_rev	2732170	2676873	2469814	2414438	702471	264.683	0.68583	0.185874	4	2152	1176	0.259403	6	2313	170	98.7013	76	77	4	6.93427	71583	1032308	936345	149729503	0.0563972
C203_N702_i7_8_rev_N502_i5_6_rev	10002461	9826983	9068791	8862561	2328332	242.706	0.715049	0.367232	13	3540	1749	0.34871	35	10037	170	92.4242	122	132	4	6.14975	200880	3266474	2849988	443978180	0.167229
C203_N702_i7_8_rev_N502_i5_7_rev	10921634	10723419	9936986	9734029	2406626	229.878	0.728657	0.0685871	3	4374	1975	0.327409	28	8552	170	84.6667	127	150	4	5.74394	186873	3253396	2844547	448602706	0.168971
C203_N702_i7_8_rev_N502_i5_8_rev	7716511	7575843	6922877	6735286	1898505	254.143	0.698609	0.294527	167	56701	3107	0.888669	72	8102	170	93.2394	21432	22986	4	6.2403	166282	2664646	2351352	378092779	0.142413
C203_N702_i7_9_rev_N502_i5_1_rev	5434448	5243298	4805014	4680014	1992600	265.331	0.549909	0.277264	33	11902	2816	0.199557	9	4510	170	90.989	414	455	4	5.85757	167818	2864977	2521363	403124910	0.151841
C203_N702_i7_9_rev_N502_i5_2_rev	8892702	8677075	8007969	7819027	2150996	261.264	0.702263	0.219121	19	8671	2644	0.155723	12	7706	170	88.189	336	381	4	5.46875	169011	3090488	2699177	425637322	0.160321
C203_N702_i7_9_rev_N502_i5_3_rev	11783725	11143498	10222998	9949283	2863497	245.548	0.673485	0.638821	39	6105	2185	0.328272	32	9748	170	88.0795	133	151	4	5.53522	218028	3938921	3365395	554580323	0.208888
C203_N702_i7_9_rev_N502_i5_4_rev	1820939	1728241	1569454	1528156	1061868	283.452	0.28342	0.197119	13	6595	2458	0.285714	19	6650	170	92.5	259	280	4	6.03095	96115	1593696	1440631	228568946	0.0860929
C203_N702_i7_9_rev_N502_i5_5_rev	803017	764367	690080	671150	473279	284.157	0.276358	0.166875	4	2397	1348	0.133304	6	4501	170	87.6033	106	121	4	6.3973	46167	721664	657121	103747051	0.0390774
C203_N702_i7_9_rev_N502_i5_6_rev	10816771	10448043	9547650	9276582	2373701	253.52	0.713464	0.13844	6	4334	1855	0.378884	30	7918	170	84.0909	74	88	4	5.75682	190524	3309536	2867786	471651061	0.177652
C203_N702_i7_9_rev_N502_i5_7_rev	9043562	8551909	7861174	7649599	2051464	246.968	0.70024	0.188991	8	4233	1881	0.607555	69	11357	170	85.5422	71	83	4	5.79716	165351	2852278	2479330	408713456	0.153946
C203_N702_i7_9_rev_N502_i5_8_rev	7276121	7059429	6473302	6306692	1928299	258.66	0.668785	0.272817	185	67811	3107	0.165394	13	7860	170	93.0504	24971	26836	4	6.23233	170733	2739475	2415359	389031625	0.146533
	7.71533e+06	7.45642e+06	6.84164e+06	6.6639e+06	1.91598e+06

## Sheet: column names for the table
smp	cell_id
nraw	# raw reads
nclean	# clean reads
q1_nmap	# reads with MAPQ>1
q10_nmap	# reads with MAPQ>10
proper_nmap	# properly mapped reads(after Mark Duplicates)
mean_isize	mean insert size
dup_rate	# duplication rate
lambda_rC	% CpG methylation ratio on lambda
lambda_mC	# methylated CpG on lambda
lambda_aC	# methylated + unmethylated CpG on lambda
lambda_nC	# covered CpG sites on lambda
unmeth2kb_rC	% CpG methylation ratio on 2kb
unmeth2kb_mC	# methylated CpG on 2kb
unmeth2kb_aC	# methylated + unmethylated CpG on 2kb
unmeth2kb_nC	# covered CpG sites on 2kb
hmC_rC	% CpG methylation ratio on hmC spike-ins
hmC_mC	# methylated CpG on hmC spike-ins
hmC_aC	# methylated + unmethylated CpG on hmC spike-ins
hmC_nC	# covered CpG sites on hmC spike-ins
chr_rC	% CpG methylation ratio on genome
chr_mC	# methylated CpG on genome
chr_aC	# methylated + unmethylated CpG on genome
chr_nC	# covered CpG sites on genome
# covered_sites_in_genome	# covered_sites_in_genome
% covered_sites_in_genome	% covered_sites_in_genome
