# Supplementary material for: Direct and bisulfite-free 5-methylcytosine and 5-hydroxymethylcytosine sequencing at single-cell resolution with scTAPS and scCAPS +
Source: Genome Biol. 2025 Aug 18;26:244. doi: 10.1186/s13059-025-03708-1 (PMC12359873; doi:10.1186/s13059-025-03708-1)
Supplement: Supplementary file 3 — Additional file 3: scCAPS + analysis in young and aged neurons and non-neurons. [file 13059_2025_3708_MOESM3_ESM.xlsx]

## Sheet: Table S1. QC-scCAPS_hippocampus
scCAPS mouse hippocampus QC
cell_id	# raw reads	# clean reads	# reads with MAPQ>1	# reads with MAPQ>10	# properly mapped reads(after Mark Duplicates)	mean insert size	% duplication rate	% CpG methylation ratio on lambda	# methylated CpG on lambda	# methylated + unmethylated CpG on lambda	# covered CpG sites on lambda	% CpG methylation ratio on 2kb	# methylated CpG on 2kb	# methylated + unmethylated CpG on 2kb	# covered CpG sites on 2kb	% CpG methylation ratio on hmC spike-ins	# methylated CpG on hmC spike-ins	# methylated + unmethylated CpG on hmC spike-ins	# covered CpG sites on hmC spike-ins	% CpG methylation ratio on genome	# methylated CpG on genome	# methylated + unmethylated CpG on genome	# covered CpG sites on genome
C204_N701_i7_10_rev_N502_i5_1_rev	8484741	8064426	7386622	7186893	1401656	219.344	0.778926	0.677285	91	13436	2757	0.511447	21	4106	170	92.4779	418	452	4	9.82031	184805	1881865	1658691
C204_N701_i7_10_rev_N502_i5_2_rev	6600189	6357296	5835293	5682193	1213605	229.88	0.764673	0.626679	98	15638	2922	0.192456	10	5196	166	90.2973	577	639	4	10.0665	168946	1678304	1490203
C204_N701_i7_10_rev_N502_i5_3_rev	10368304	9476017	8674858	8415545	1529584	217.987	0.78681	0.530294	94	17726	2955	0.131307	7	5331	170	94.1448	611	649	4	9.0744	186257	2052555	1783741
C204_N701_i7_10_rev_N502_i5_4_rev	6665440	6366802	5847020	5691380	1294131	228.746	0.747124	0.429637	114	26534	3081	1.48964	46	3088	163	92.7054	1004	1083	4	9.26676	165374	1784593	1580312
C204_N701_i7_10_rev_N502_i5_5_rev	2566835	2464062	2263256	2205948	460179	244.9	0.768301	0.760245	41	5393	1991	3.07692	28	910	153	97.1311	237	244	4	9.8065	65189	664753	595433
C204_N701_i7_10_rev_N502_i5_6_rev	11014004	10406090	9538167	9268945	1532629	219.634	0.806437	0.922979	87	9426	2509	0.308989	11	3560	167	90.5512	230	254	4	9.22599	190650	2066446	1806312
C204_N701_i7_10_rev_N502_i5_7_rev	7156047	6106381	5614772	5447260	1183788	236.45	0.748212	0.694724	69	9932	2612	1.53061	33	2156	166	97.1731	275	283	4	7.96596	135092	1695866	1482144
C204_N701_i7_10_rev_N502_i5_8_rev	11031658	10524932	9671469	9407191	1555352	218.537	0.808952	0.583392	863	147928	3107	0.14964	11	7351	170	93.7888	56564	60310	4	9.15358	190112	2076915	1819694
C204_N701_i7_11_rev_N502_i5_1_rev	3252656	3189702	2937535	2862021	636470	244.653	0.75832	0.422535	21	4970	2040	1.25087	18	1439	155	97.5962	203	208	4	9.66994	88727	917555	821747
C204_N701_i7_11_rev_N502_i5_2_rev	2620722	2566775	2364127	2304762	554265	253.454	0.740871	0.511378	40	7822	2325	0.234742	3	1278	149	93.0233	400	430	4	9.90219	81021	818213	735415
C204_N701_i7_11_rev_N502_i5_3_rev	1343352	1293813	1178471	1145586	620681	238.728	0.44164	0.51506	46	8931	2535	0.370246	11	2971	165	92.6036	313	338	4	8.86767	78758	888148	797185
C204_N701_i7_11_rev_N502_i5_4_rev	2313786	2268407	2093511	2040368	544205	261.626	0.715336	0.545073	65	11925	2767	0.0658545	2	3037	162	95.0113	419	441	4	8.95909	72960	814368	733176
C204_N701_i7_11_rev_N502_i5_5_rev	2213869	2171789	2005530	1953642	291435	268.247	0.830601	0.499376	16	3204	1456	0.705053	6	851	99	98.2301	111	113	4	7.98225	35203	441016	393191
C204_N701_i7_11_rev_N502_i5_6_rev	2835921	2778687	2555084	2488913	648250	248.325	0.722274	0.546448	22	4026	1681	0.0296296	1	3375	158	92.437	110	119	4	9.93681	94264	948634	847932
C204_N701_i7_11_rev_N502_i5_7_rev	3252721	3182775	2923605	2845605	672658	242.45	0.744565	1.41211	76	5382	2010	2.62373	44	1677	166	94.8718	185	195	4	8.60678	83662	972048	867950
C204_N701_i7_11_rev_N502_i5_8_rev	3528427	3465090	3187611	3104755	684303	244.713	0.761816	0.799509	508	63539	3103	0.11564	4	3459	164	93.9917	28221	30025	4	7.87484	77927	989569	886791
C204_N701_i7_12_rev_N502_i5_1_rev	10610990	10349311	9436917	9176179	1938328	191.169	0.766579	1.43516	1207	84102	3107	0.199295	13	6523	170	93.4969	30494	32615	4	8.83566	205882	2330125	2048801
C204_N701_i7_12_rev_N502_i5_2_rev	9261657	9077116	8299167	8070964	1703402	198.835	0.768028	1.32703	1563	117782	3107	0.171698	12	6989	170	93.4192	50125	53656	4	10.1007	212942	2108187	1862577
C204_N701_i7_12_rev_N502_i5_3_rev	15718415	15251547	13840457	13420531	2400612	188.778	0.797603	1.453	1765	121473	3107	0.314545	25	7948	170	93.4986	46984	50251	4	9.60309	274292	2856290	2470991
C204_N701_i7_12_rev_N502_i5_4_rev	6086595	5911720	5418279	5266911	1498709	218.455	0.697344	1.07443	1949	181399	3107	0.0934871	6	6418	167	93.345	77397	82915	4	8.99874	178018	1978254	1750337
C204_N701_i7_12_rev_N502_i5_5_rev	2626099	2545750	2327214	2269107	584854	225.553	0.720771	1.48484	622	41890	3092	1.57109	20	1273	161	94.127	16492	17521	4	9.67689	76663	792228	710548
C204_N701_i7_12_rev_N502_i5_6_rev	12175702	11908909	10876235	10569369	1949996	198.276	0.794113	2.58804	1475	56993	3106	0.246799	16	6483	170	93.7893	20749	22123	4	9.60282	232123	2417238	2117177
C204_N701_i7_12_rev_N502_i5_7_rev	12634925	12265815	11206195	10886649	2054144	195.544	0.78843	1.86238	1458	78287	3107	0.308492	19	6159	170	93.8586	31101	33136	4	7.42531	186607	2513121	2186071
C204_N701_i7_12_rev_N502_i5_8_rev	13633652	13386884	12372244	12070278	1909498	201.617	0.821722	1.43665	16882	1175091	3107	0.325165	41	12609	170	93.7231	5000899	5335822	4	9.43982	223496	2367588	2077472
C204_N701_i7_1_rev_N502_i5_1_rev	5411765	5282570	4840027	4712847	1042406	213.71	0.758054	0.441247	46	10425	2541	0.18005	10	5554	168	93.0636	322	346	4	9.70192	133365	1374625	1225083
C204_N701_i7_1_rev_N502_i5_2_rev	4575567	4476183	4104296	3999083	893832	224.268	0.75676	0.620412	71	11444	2677	0.703235	15	2133	170	90.3226	392	434	4	10.1204	123136	1216705	1089024
C204_N701_i7_1_rev_N502_i5_3_rev	5518219	5371801	4913604	4779733	1159371	209.384	0.73559	0.422106	54	12793	2616	0.197294	7	3548	168	95.858	486	507	4	9.36259	140923	1505171	1337995
C204_N701_i7_1_rev_N502_i5_4_rev	4521750	4415358	4055422	3950278	945083	226.253	0.741532	0.619439	110	17758	2987	0.927357	18	1941	161	94.6124	720	761	4	10.0522	129712	1290379	1155674
C204_N701_i7_1_rev_N502_i5_5_rev	1843733	1792157	1643424	1603692	349800	241.095	0.760809	0.230003	9	3913	1641	1.12126	27	2408	146	88.1944	127	144	4	9.7947	48983	500097	448769
C204_N701_i7_1_rev_N502_i5_6_rev	7221321	7083717	6498775	6328093	1215054	208.716	0.78716	0.23307	18	7723	2216	0.128999	5	3876	170	93.3333	210	225	4	10.1178	160152	1582873	1407804
C204_N701_i7_1_rev_N502_i5_7_rev	5542637	5404248	4953639	4820793	1098692	211.358	0.750966	0.56281	50	8884	2530	0.0816827	4	4897	167	90.8847	339	373	4	8.92749	128273	1436832	1280044
C204_N701_i7_1_rev_N502_i5_8_rev	7302905	7153267	6566480	6394188	1200707	211.355	0.792411	0.713538	791	110856	3107	0.294427	14	4755	170	93.6667	42520	45395	4	9.1783	144244	1571577	1398877
C204_N701_i7_2_rev_N502_i5_1_rev	11254772	10816754	9900493	9620536	1652514	210.59	0.805889	0.491152	68	13845	2806	1.50132	97	6461	169	94.8357	404	426	4	11.387	244902	2150725	1891218
C204_N701_i7_2_rev_N502_i5_2_rev	7260268	7019504	6451107	6285431	1316313	224.089	0.769602	0.610238	108	17698	2969	0.190174	6	3155	166	93.5172	678	725	4	10.0478	179678	1788239	1587628
C204_N701_i7_2_rev_N502_i5_3_rev	10780436	10174083	9323668	9066779	1738892	210.792	0.779836	0.578276	111	19195	2991	0.399489	25	6258	170	95.1713	611	642	4	8.03272	181241	2256283	1972952
C204_N701_i7_2_rev_N502_i5_4_rev	7421217	7140864	6548250	6369176	1416261	225.009	0.756009	0.491065	133	27084	3082	0.962885	55	5712	170	92.2285	985	1068	4	9.37414	180484	1925340	1706133
C204_N701_i7_2_rev_N502_i5_5_rev	3193858	3089726	2833043	2762591	544359	235.768	0.781005	0.526932	36	6832	2142	0.175362	4	2281	156	91.2879	241	264	4	10.0129	76489	763907	684149
C204_N701_i7_2_rev_N502_i5_6_rev	11261218	10754470	9856012	9584599	1645075	215.108	0.803056	1.07168	106	9891	2451	0.789046	34	4309	167	94.8819	241	254	4	10.0138	217649	2173488	1907752
C204_N701_i7_2_rev_N502_i5_7_rev	8613322	8066097	7382138	7168106	1462247	215.938	0.765558	0.735352	94	12783	2835	0.402685	27	6705	170	94.8571	332	350	4	8.93806	173994	1946665	1703098
C204_N701_i7_2_rev_N502_i5_8_rev	11522605	11090446	10194097	9920104	1659319	214.398	0.810107	0.534135	819	153332	3107	0.377682	22	5825	170	93.3581	60651	64966	4	9.27596	202603	2184173	1920849
C204_N701_i7_3_rev_N502_i5_1_rev	8960092	8630102	7900943	7680376	1475113	215.46	0.785421	0.660275	73	11056	2738	1.39254	53	3806	168	95.0704	405	426	4	9.08449	175495	1931808	1705868
C204_N701_i7_3_rev_N502_i5_2_rev	7960146	7713242	7052588	6852624	1288266	225.235	0.791241	0.865282	130	15024	2873	0.272374	7	2570	164	92.9392	566	609	4	9.43434	162414	1721519	1524538
C204_N701_i7_3_rev_N502_i5_3_rev	7764549	7357444	6696011	6488966	1483484	217.7	0.743963	0.542022	87	16051	2879	0.143413	7	4881	170	95.9016	468	488	4	9.05752	176327	1946748	1703254
C204_N701_i7_3_rev_N502_i5_4_rev	7445486	7208225	6603893	6428306	1409089	229.411	0.759722	0.360308	87	24146	3046	0.142552	6	4209	168	93.0748	1008	1083	4	8.0684	153315	1900190	1681703
C204_N701_i7_3_rev_N502_i5_5_rev	3246522	3143488	2870002	2793286	534253	239.55	0.788088	0.407866	28	6865	2001	0.266193	3	1127	145	91.5423	184	201	4	9.05833	67435	744453	664491
C204_N701_i7_3_rev_N502_i5_6_rev	10787069	10336470	9472773	9210381	1539531	215.447	0.807377	0.518135	48	9264	2441	0.594976	27	4538	165	88.7324	252	284	4	9.72725	196858	2023779	1776441
C204_N701_i7_3_rev_N502_i5_7_rev	22356409	20536075	18709257	18116683	2290855	192.832	0.840517	0.505467	49	9694	2559	1.56529	79	5047	170	93.2584	332	356	4	5.96912	167120	2799745	2377854
C204_N701_i7_3_rev_N502_i5_8_rev	6278479	6027295	5515769	5364949	1342700	223.983	0.728183	0.657632	889	135182	3107	0.929577	33	3550	170	93.668	54881	58591	4	9.34065	169126	1810644	1606596
C204_N701_i7_4_rev_N502_i5_1_rev	15084202	14690315	13405049	13034589	2368299	188.758	0.796101	0.538312	94	17462	2976	0.220751	14	6342	170	95.183	494	519	4	9.89968	280477	2833193	2470393
C204_N701_i7_4_rev_N502_i5_2_rev	8007745	7825207	7169658	6978292	1605688	210.827	0.749671	0.497906	107	21490	3050	0.335651	14	4171	170	93.9511	730	777	4	10.1471	211368	2083041	1840187
C204_N701_i7_4_rev_N502_i5_3_rev	14647146	14210234	12964936	12603456	2446926	191.342	0.783434	0.425878	110	25829	3037	0.182212	16	8781	170	92.5211	767	829	4	9.65975	285058	2950986	2560659
C204_N701_i7_4_rev_N502_i5_4_rev	10558997	10319455	9449870	9194666	1966924	207.92	0.766419	0.408198	143	35032	3101	0.25383	28	11031	170	93.9464	1226	1305	4	10.001	251834	2518078	2207745
C204_N701_i7_4_rev_N502_i5_5_rev	3247043	3154054	2889833	2814522	679225	222.28	0.737431	0.307838	26	8446	2426	0.0857633	1	1166	169	91.746	289	315	4	9.79177	89714	916218	820884
C204_N701_i7_4_rev_N502_i5_6_rev	14143186	13801045	12618919	12270390	2282615	197.616	0.793069	0.617779	77	12464	2711	0.899023	69	7675	170	94.5	378	400	4	10.1266	287135	2835458	2472729
C204_N701_i7_4_rev_N502_i5_7_rev	13359140	12976208	11865557	11545519	2307408	190.071	0.777383	0.389314	58	14898	2887	0.402116	38	9450	170	91.8723	633	689	4	8.60042	239554	2785376	2430337
C204_N701_i7_4_rev_N502_i5_8_rev	14810405	14468696	13256821	12900423	2257634	197.725	0.804089	0.60097	1217	202506	3107	0.170338	15	8806	170	93.6983	74849	79883	4	9.79212	272968	2787629	2434705
C204_N701_i7_5_rev_N502_i5_1_rev	13579276	13298660	12158051	11826612	2170676	191.108	0.795268	0.778309	122	15675	2951	1.19513	55	4602	170	92.6871	545	588	4	8.78865	231672	2636037	2305578
C204_N701_i7_5_rev_N502_i5_2_rev	8966960	8783547	8047502	7834961	1699447	205.167	0.763289	0.58947	132	22393	3028	0.779756	53	6797	170	93.7136	805	859	4	9.60985	208951	2174342	1918480
C204_N701_i7_5_rev_N502_i5_3_rev	14613900	14248261	12987992	12609920	2431015	188.805	0.7851	0.651509	147	22563	3063	0.24854	20	8047	170	94.9052	801	844	4	7.73859	224269	2898059	2518623
C204_N701_i7_5_rev_N502_i5_4_rev	6550050	6388504	5824879	5662522	1645526	223.535	0.693375	0.375026	125	33331	3095	0.145964	10	6851	170	93.7746	1190	1269	4	8.48265	187506	2210466	1952323
C204_N701_i7_5_rev_N502_i5_5_rev	2680801	2598577	2367232	2305871	596681	233.613	0.72093	0.475568	40	8411	2412	0.138825	3	2161	152	95.3737	268	281	4	9.31093	77036	827372	743457
C204_N701_i7_5_rev_N502_i5_6_rev	16004379	15731934	14412671	14020781	2264763	196.07	0.818223	1.09515	125	11414	2688	0.127447	14	10985	170	91.2807	335	367	4	9.47267	264675	2794090	2436293
C204_N701_i7_5_rev_N502_i5_7_rev	11760715	11502939	10507415	10219379	2175895	192.003	0.765298	0.41755	67	16046	2897	0.479941	39	8126	170	96	480	500	4	6.63379	175711	2648727	2318902
C204_N701_i7_5_rev_N502_i5_8_rev	14760168	14476557	13226935	12854003	2225644	194.87	0.806413	0.628921	1203	191280	3107	0.0934034	8	8565	170	93.787	74058	78964	4	7.68078	208728	2717537	2376028
C204_N701_i7_6_rev_N502_i5_1_rev	3212414	3100245	2835709	2760661	733706	224.373	0.711656	0.314795	24	7624	2179	0	0	1680	155	93.4211	213	228	4	9.87898	99858	1010813	905330
C204_N701_i7_6_rev_N502_i5_2_rev	2484651	2404067	2199713	2143006	574252	238.503	0.711705	0.531742	49	9215	2545	0.0778816	1	1284	159	92.4939	382	413	4	10.6372	86931	817233	734452
C204_N701_i7_6_rev_N502_i5_3_rev	3475776	3356261	3070572	2987500	782862	219.973	0.71568	0.979007	97	9908	2591	1.62037	35	2160	168	95.0292	325	342	4	8.70622	92331	1060518	946022
C204_N701_i7_6_rev_N502_i5_4_rev	2740559	2648544	2422583	2360487	615443	240.204	0.719391	0.818879	110	13433	2878	0.10661	1	938	153	96.8912	561	579	4	8.98178	78804	877376	787004
C204_N701_i7_6_rev_N502_i5_5_rev	1074154	1029824	940529	917776	232856	256.651	0.72495	0.456491	16	3505	1467	0	0	1197	113	96.7742	120	124	4	9.13864	31608	345872	311183
C204_N701_i7_6_rev_N502_i5_6_rev	4554101	4428226	4060715	3954009	868485	221.048	0.757761	0.745851	40	5363	1860	0.0379507	1	2635	168	99.3711	158	159	4	7.64105	90832	1188737	1062263
C204_N701_i7_6_rev_N502_i5_7_rev	3409527	3290433	3013160	2935137	771213	222.618	0.715093	0.466128	30	6436	2112	0.244499	4	1636	169	92.7273	153	165	4	8.44607	89622	1061109	948703
C204_N701_i7_6_rev_N502_i5_8_rev	4188933	4071388	3729718	3632312	812229	223.599	0.755138	0.556806	465	83512	3107	0.0369413	1	2707	161	94.0905	33006	35079	4	8.42262	93172	1106212	990176
C204_N701_i7_7_rev_N502_i5_1_rev	12945248	12544189	11468361	11145355	2000527	201.201	0.797293	0.683103	110	16103	2902	0.412895	26	6297	170	91.5078	528	577	4	9.61029	241366	2511537	2191811
C204_N701_i7_7_rev_N502_i5_2_rev	8522225	8303498	7607801	7401544	1627656	212.812	0.759555	0.563739	124	21996	3066	0.784698	48	6117	170	92.9047	838	902	4	9.96028	211974	2128193	1878022
C204_N701_i7_7_rev_N502_i5_3_rev	9448418	8890425	8063132	7816553	2002882	201.162	0.713374	0.598859	126	21040	2994	0.399076	57	14283	170	94.7787	835	881	4	9.6067	242087	2519982	2192476
C204_N701_i7_7_rev_N502_i5_4_rev	9696300	9419041	8646423	8413276	1820522	215.292	0.762114	0.401681	129	32115	3097	0.342683	27	7879	170	94.6925	1124	1187	4	8.64775	206769	2391014	2097400
C204_N701_i7_7_rev_N502_i5_5_rev	4202704	4092856	3749666	3653766	725636	221.848	0.779671	0.888055	71	7995	2455	0.414794	12	2893	166	90.0621	290	322	4	10.0324	98082	977650	875122
C204_N701_i7_7_rev_N502_i5_6_rev	13741960	13243148	12117767	11775089	2089843	204.119	0.797858	0.740398	80	10805	2692	0.0748951	5	6676	170	92.8367	324	349	4	9.94976	264116	2654497	2307100
C204_N701_i7_7_rev_N502_i5_7_rev	11960010	10798893	9890862	9598335	1937135	209.413	0.769003	0.804802	118	14662	2886	0.255428	20	7830	170	91.9118	375	408	4	9.1843	231466	2520236	2178198
C204_N701_i7_7_rev_N502_i5_8_rev	15300877	14857556	13589607	13214925	2213572	201.205	0.809949	0.502832	950	188930	3107	0.145384	18	12381	170	93.6362	71465	76322	4	9.27355	256235	2763073	2407036
C204_N701_i7_8_rev_N502_i5_1_rev	7875069	7717454	7050505	6857363	1485299	207.911	0.763076	0.404892	49	12102	2787	0.721649	28	3880	169	94.5833	454	480	4	10.5347	202103	1918444	1698224
C204_N701_i7_8_rev_N502_i5_2_rev	6063644	5941438	5441429	5294189	1192828	220.463	0.755279	0.452462	77	17018	2889	0.568862	19	3340	170	93.75	645	688	4	9.90924	159189	1606470	1431536
C204_N701_i7_8_rev_N502_i5_3_rev	8813726	8604876	7854962	7635555	1678884	201.882	0.758363	0.66564	121	18178	2970	0.260939	13	4982	170	94.3536	635	673	4	9.69212	205184	2117018	1866324
C204_N701_i7_8_rev_N502_i5_4_rev	5776129	5660270	5178388	5033209	1250644	225.704	0.73373	0.576224	138	23949	3027	0.278164	8	2876	168	94.4157	913	967	4	9.54849	162133	1697996	1510105
C204_N701_i7_8_rev_N502_i5_5_rev	2302144	2245869	2054956	2002668	468626	241.188	0.746325	0.483958	27	5579	1966	0	0	2332	137	92.3077	240	260	4	9.55218	63817	668088	600634
C204_N701_i7_8_rev_N502_i5_6_rev	9575824	9411450	8623394	8383398	1591314	212.088	0.790525	1.19733	106	8853	2530	0.163896	7	4271	170	95.1128	253	266	4	10.1517	212015	2088475	1844256
C204_N701_i7_8_rev_N502_i5_7_rev	8468815	8297768	7593757	7380103	1546893	210.815	0.770583	0.583236	70	12002	2658	0.32	8	2500	168	95.4082	374	392	4	8.90936	179660	2016532	1781025
C204_N701_i7_8_rev_N502_i5_8_rev	9172228	9008988	8242273	8011566	1565994	210.085	0.784988	0.545578	778	142601	3107	0.139958	10	7145	170	93.8295	56248	59947	4	9.33355	189433	2029592	1794057
C204_N701_i7_9_rev_N502_i5_1_rev	5939274	5732786	5238764	5088769	1252707	217.647	0.729611	0.627202	73	11639	2770	0.103591	3	2896	167	94.1176	432	459	4	10.0519	168107	1672390	1485188
C204_N701_i7_9_rev_N502_i5_2_rev	6061493	5903534	5427730	5287629	1135209	224.882	0.764371	0.509666	87	17070	2930	1.66119	86	5177	162	94.6207	686	725	4	10.4483	161163	1542484	1374945
C204_N701_i7_9_rev_N502_i5_3_rev	7058518	6655674	6076482	5903385	1410021	213.01	0.724656	0.728726	124	17016	2940	0.142045	3	2112	169	95.2663	483	507	4	9.69411	179565	1852311	1630919
C204_N701_i7_9_rev_N502_i5_4_rev	6316153	6126870	5612663	5459599	1177584	225.748	0.761153	0.658559	163	24751	3080	0.451671	15	3321	170	92.8298	971	1046	4	9.64556	154538	1602167	1424055
C204_N701_i7_9_rev_N502_i5_5_rev	2231127	2159155	1973786	1923725	430914	241.99	0.753914	0.652306	43	6592	2229	1.15385	21	1820	149	89.1304	205	230	4	9.71322	59551	613092	550157
C204_N701_i7_9_rev_N502_i5_6_rev	7121934	6857409	6276438	6105260	1367378	221.517	0.747558	0.72325	68	9402	2584	0.551427	23	4171	168	95.6204	262	274	4	9.55885	176645	1847973	1634222
C204_N701_i7_9_rev_N502_i5_7_rev	7092224	6631869	6080921	5905149	1347833	216.478	0.740649	0.51476	49	9519	2579	0.246063	10	4064	170	92.8367	324	349	4	8.47511	152520	1799622	1577956
C204_N701_i7_9_rev_N502_i5_8_rev	7711015	7478017	6852401	6664764	1389552	219.06	0.767672	0.522927	782	149543	3107	0.0762777	3	3933	169	93.4851	57125	61106	4	9.25184	171814	1857079	1644876
C206_N702_i7_10_rev_N504_i5_1_rev	7571272	7319569	6708698	6543508	1465946	201.446	0.751365	0.35057	24	6846	2315	0.245324	8	3261	168	94.4072	422	447	4	6.06945	111866	1843098	1636482
C206_N702_i7_10_rev_N504_i5_2_rev	4651486	4521484	4153932	4054470	1221885	221.843	0.678552	0.319687	36	11261	2737	0.263158	7	2660	165	94.5789	977	1033	4	9.37702	153697	1639082	1464146
C206_N702_i7_10_rev_N504_i5_3_rev	6562926	6303170	5754933	5603988	1618814	207.036	0.686752	0.265737	32	12042	2752	0.34098	11	3226	170	93.3702	1014	1086	4	9.32146	192055	2060353	1820675
C206_N702_i7_10_rev_N504_i5_4_rev	4230883	4094479	3760235	3670240	1215269	225.532	0.647906	0.231054	35	15148	2951	0.359389	4	1113	169	93.4284	1507	1613	4	8.76006	144593	1650594	1476730
C206_N702_i7_10_rev_N504_i5_5_rev	1953017	1897411	1744498	1702583	413627	232.821	0.733492	0.44843	11	2453	1374	0	0	201	107	93.7743	241	257	4	6.54267	37508	573283	515674
C206_N702_i7_10_rev_N504_i5_6_rev	10031705	9651416	8766611	8510942	1726583	196.299	0.769284	0.176929	10	5652	2162	0.835101	63	7544	170	93.2115	357	383	4	10.5102	222179	2113931	1866677
C206_N702_i7_10_rev_N504_i5_7_rev	10245004	9799736	8983609	8744524	1743774	206.858	0.771618	0.271684	27	9938	2612	0.0482625	1	2072	166	91.242	573	628	4	7.06343	156824	2220226	1944039
C206_N702_i7_10_rev_N504_i5_8_rev	7137456	6911154	6332529	6165190	1358726	206.703	0.756581	0.277069	276	99614	3107	0.336842	16	4750	158	94.0646	69319	73693	4	10.8684	188877	1737856	1543679
C206_N702_i7_11_rev_N504_i5_1_rev	1918587	1881993	1729342	1683341	536510	244.449	0.662631	0.189215	6	3171	1529	0	0	586	125	93.2432	207	222	4	8.90317	68322	767390	688246
C206_N702_i7_11_rev_N504_i5_2_rev	1923581	1885548	1733576	1691048	573527	247.605	0.64339	0.24975	15	6006	2288	0	0	858	106	96.6667	435	450	4	9.73668	80476	826524	744212
C206_N702_i7_11_rev_N504_i5_3_rev	2820757	2758819	2528887	2461978	774908	231.195	0.66626	0.105708	7	6622	2279	2.22576	14	629	139	95.8416	484	505	4	9.69232	102730	1059911	945689
C206_N702_i7_11_rev_N504_i5_4_rev	1749753	1718973	1580380	1536547	500784	262.561	0.657075	0.225598	15	6649	2468	0	0	582	141	94.1417	691	734	4	8.77872	64957	739937	665153
C206_N702_i7_11_rev_N504_i5_5_rev	675539	661436	606050	588262	177759	267.375	0.677632	0.413223	7	1694	967	0	0	47	39	97.9021	140	143	4	9.0721	24384	268780	239571
C206_N702_i7_11_rev_N504_i5_6_rev	1914733	1876829	1720678	1672576	561512	253.074	0.645575	0.463499	12	2589	1333	0.254291	4	1573	152	95.8333	138	144	4	9.09262	73825	811922	726546
C206_N702_i7_11_rev_N504_i5_7_rev	2147777	2103642	1935788	1885752	605649	247.752	0.659764	0.445143	17	3819	1832	0.795756	3	377	137	94.6667	355	375	4	6.91269	60364	873235	782433
C206_N702_i7_11_rev_N504_i5_8_rev	1004227	978756	893160	867850	423303	251.463	0.499505	0.24965	100	40056	3104	0.88574	10	1129	120	95.279	32372	33976	4	10.7065	66102	617400	553775
C206_N702_i7_12_rev_N504_i5_1_rev	10914161	10652235	9647126	9377660	2155396	177.206	0.74726	0.297243	141	47436	3102	0.15528	4	2576	169	94.6257	24685	26087	4	9.26871	223205	2408157	2113867
C206_N702_i7_12_rev_N504_i5_2_rev	8767056	8607299	7868388	7666368	1864459	195.973	0.736219	0.226422	185	81706	3107	0.134084	5	3729	168	94.4026	55926	59242	4	10.2222	230300	2252950	1991275
C206_N702_i7_12_rev_N504_i5_3_rev	11060212	10698857	9711411	9444941	2462101	179.45	0.715395	0.23449	199	84865	3107	0.774908	42	5420	170	94.0568	53824	57225	4	9.70784	270852	2790034	2430469
C206_N702_i7_12_rev_N504_i5_4_rev	5239329	5065900	4633405	4516225	1475960	212.081	0.655962	0.270173	278	102897	3107	0.19084	5	2620	168	94.1255	73993	78611	4	9.67446	182815	1889667	1679768
C206_N702_i7_12_rev_N504_i5_5_rev	1306972	1248683	1133847	1108108	439870	224.945	0.583038	0.276829	60	21674	3029	1.4218	6	422	104	94.1696	14084	14956	4	9.72006	57670	593309	536780
C206_N702_i7_12_rev_N504_i5_6_rev	7100705	6910053	6305749	6149548	1742208	200.152	0.694859	0.275653	111	40268	3103	0.26017	11	4228	170	94.0769	20632	21931	4	10.3152	221405	2146404	1898201
C206_N702_i7_12_rev_N504_i5_7_rev	7384187	7134774	6509450	6349483	1861423	194.913	0.684434	0.29493	158	53572	3107	0.887049	30	3382	170	94.1924	35438	37623	4	9.72581	219206	2253858	1988406
C206_N702_i7_12_rev_N504_i5_8_rev	6853895	6680177	6192673	6070826	1497377	198.118	0.729076	0.26447	1965	742995	3107	0.159744	6	3756	169	94.4383	4315920	4570096	4	11.159	205440	1841022	1636475
C206_N702_i7_1_rev_N504_i5_1_rev	3357683	3253220	2955086	2875235	924471	203.819	0.656101	0.133045	8	6013	2274	0	0	904	146	92.5641	361	390	4	9.87884	115767	1171868	1047974
C206_N702_i7_1_rev_N504_i5_2_rev	4307054	4210580	3855883	3758035	999938	211.208	0.712106	0.339765	28	8241	2579	0	0	2084	134	94.517	724	766	4	10.2942	132564	1287751	1154308
C206_N702_i7_1_rev_N504_i5_3_rev	5464677	5290851	4807360	4680407	1346302	193.047	0.687147	0.297816	27	9066	2635	0.176305	5	2836	165	94.8433	938	989	4	9.77045	158610	1623365	1441591
C206_N702_i7_1_rev_N504_i5_4_rev	2870229	2761116	2520214	2460167	844428	227.5	0.636686	0.207618	26	12523	2814	0	0	1292	166	92.5446	1142	1234	4	10.0802	114678	1137657	1022121
C206_N702_i7_1_rev_N504_i5_5_rev	1332552	1293975	1181189	1152261	307134	233.477	0.710124	0.1755	5	2849	1477	0	0	543	116	93.5484	232	248	4	9.90251	41940	423529	380893
C206_N702_i7_1_rev_N504_i5_6_rev	4257894	4147234	3773126	3671681	1040176	209.579	0.694151	0.247191	11	4450	2066	0.483942	11	2273	168	94.198	276	293	4	10.4351	139680	1338560	1194566
C206_N702_i7_1_rev_N504_i5_7_rev	2994716	2870739	2608473	2538031	921559	214.822	0.616528	0.187999	12	6383	2276	1.76991	20	1130	162	92.7066	572	617	4	9.51752	115466	1213194	1085440
C206_N702_i7_1_rev_N504_i5_8_rev	5908458	5768033	5194179	5059601	1122188	199.516	0.754378	0.296781	217	73118	3107	0.0519481	2	3850	166	94.4071	55518	58807	4	11.1476	152940	1371952	1224446
C206_N702_i7_2_rev_N504_i5_1_rev	7229340	6962420	6383451	6232787	1476008	200.528	0.737602	0.270669	22	8128	2433	0.435493	8	1837	170	96.9643	543	560	4	9.6337	177169	1839055	1634635
C206_N702_i7_2_rev_N504_i5_2_rev	6042084	5860592	5372815	5241294	1356124	216.267	0.719174	0.247104	32	12950	2888	0.610749	15	2456	166	96.5087	1161	1203	4	10.3245	182963	1772133	1579581
C206_N702_i7_2_rev_N504_i5_3_rev	7695612	7356256	6723752	6550306	1755104	202.914	0.706683	0.383521	62	16166	2934	0.153925	3	1949	168	93.1434	1046	1123	4	10.0389	219497	2186470	1928309
C206_N702_i7_2_rev_N504_i5_4_rev	5361742	5164754	4722315	4599983	1307589	222.814	0.694372	0.261111	46	17617	3028	0.239234	6	2508	170	93.5364	1505	1609	4	9.7225	168446	1732538	1543145
C206_N702_i7_2_rev_N504_i5_5_rev	1870968	1813271	1660911	1621447	419063	232.42	0.717467	0.487954	16	3279	1646	0	0	727	125	94.4805	291	308	4	9.21794	53052	575530	517627
C206_N702_i7_2_rev_N504_i5_6_rev	7179930	6928716	6332361	6170460	1457939	213.292	0.739217	0.316674	23	7263	2388	0.418934	97	23154	170	93.4783	387	414	4	10.359	193645	1869349	1655939
C206_N702_i7_2_rev_N504_i5_7_rev	7897191	7504533	6846089	6657345	1567767	208.521	0.735848	0.221106	22	9950	2755	0.721884	19	2632	165	94.504	705	746	4	9.53207	190724	2000867	1760396
C206_N702_i7_2_rev_N504_i5_8_rev	6988817	6738870	6158892	5999612	1348659	211.997	0.751842	0.23429	257	109693	3107	1.10236	56	5080	167	94.2784	75567	80153	4	11.0263	189877	1722036	1530139
C206_N702_i7_3_rev_N504_i5_1_rev	5797433	5584210	5094844	4959522	1323681	203.726	0.709989	0.321673	24	7461	2348	0.436409	7	1604	164	95.5285	470	492	4	9.19216	153200	1666638	1482308
C206_N702_i7_3_rev_N504_i5_2_rev	4959257	4803929	4395919	4283455	1239902	217.68	0.689451	0.176302	24	13613	2888	0.590087	15	2542	163	95.1526	1060	1114	4	9.98762	162902	1631040	1454488
C206_N702_i7_3_rev_N504_i5_3_rev	6159715	5904339	5380120	5230484	1531658	207.812	0.681782	0.180533	24	13294	2883	0.218341	3	1374	152	95.4048	872	914	4	8.05344	155946	1936391	1707744
C206_N702_i7_3_rev_N504_i5_4_rev	4752216	4591354	4224289	4122090	1230706	221.706	0.680986	0.197528	31	15694	2988	0.200133	3	1499	170	95.2043	1608	1689	4	9.15042	149661	1635565	1462077
C206_N702_i7_3_rev_N504_i5_5_rev	1798797	1731888	1582905	1546830	411128	232.089	0.710672	0.176108	6	3407	1627	0	0	259	137	92.6829	266	287	4	9.65038	54507	564817	508578
C206_N702_i7_3_rev_N504_i5_6_rev	6795662	6558982	6001631	5843142	1426444	212.193	0.732065	0.241702	15	6206	2315	0.980659	36	3671	166	96.2871	389	404	4	10.3382	189417	1832203	1623052
C206_N702_i7_3_rev_N504_i5_7_rev	5926761	5564164	5075919	4934768	1364482	211.671	0.692402	0.263216	24	9118	2708	0.192926	6	3110	169	93.4783	602	644	4	9.68231	170111	1756925	1547929
C206_N702_i7_3_rev_N504_i5_8_rev	7353214	7090449	6463982	6284768	1375021	209.456	0.757475	0.308229	320	103819	3107	0.921986	39	4230	170	94.2994	73099	77518	4	11.0757	191827	1731970	1535345
C206_N702_i7_4_rev_N504_i5_1_rev	9923806	9678996	8824862	8603582	2061556	180.836	0.737127	0.400156	41	10246	2630	0.845921	28	3310	170	94.3662	536	568	4	6.93682	164996	2378554	2098322
C206_N702_i7_4_rev_N504_i5_2_rev	6734164	6574761	6009381	5862512	1691045	201.881	0.69057	0.240977	43	17844	3002	0.0377786	1	2647	170	93.0984	1268	1362	4	10.091	212642	2107250	1866735
C206_N702_i7_4_rev_N504_i5_3_rev	11564150	11209707	10207749	9944447	2507446	183.149	0.724289	0.252704	50	19786	3041	0.180041	7	3888	169	95.0896	1433	1507	4	9.82298	284287	2894100	2522300
C206_N702_i7_4_rev_N504_i5_4_rev	6101463	5940764	5435160	5302780	1643018	210.031	0.670343	0.20985	47	22397	3080	0.238569	6	2515	170	93.08	1641	1763	4	9.47332	197739	2087326	1850830
C206_N702_i7_4_rev_N504_i5_5_rev	2296054	2232346	2037971	1987090	552197	216.179	0.699576	0.201391	11	5462	1922	0.445104	6	1348	143	94.898	372	392	4	9.30866	67220	722123	649442
C206_N702_i7_4_rev_N504_i5_6_rev	11670087	11394665	10342091	10058123	2101156	191.957	0.767626	0.394973	33	8355	2503	0.283956	12	4226	170	95.3608	555	582	4	9.5546	237329	2483925	2173343
C206_N702_i7_4_rev_N504_i5_7_rev	10290208	10000124	9123939	8889951	2143186	191.97	0.736019	0.268598	33	12286	2866	0.842894	36	4271	170	93.7099	730	779	4	9.63669	247707	2570457	2255435
C206_N702_i7_4_rev_N504_i5_8_rev	5945327	5749724	5253969	5122922	1520534	205.28	0.682956	0.237694	306	128737	3107	0.0679502	3	4415	169	94.5013	93613	99060	4	10.9565	209132	1908744	1697104
C206_N702_i7_5_rev_N504_i5_1_rev	7573838	7390668	6743938	6578218	1728419	189.537	0.713341	0.390024	38	9743	2595	0.453858	15	3305	163	95.3618	514	539	4	9.00874	184319	2046003	1812587
C206_N702_i7_5_rev_N504_i5_2_rev	7376731	7229333	6594053	6424591	1730555	197.925	0.709661	0.349459	51	14594	2924	0.439473	11	2503	167	93.4351	1224	1310	4	10.113	214262	2118687	1874882
C206_N702_i7_5_rev_N504_i5_3_rev	10694153	10388034	9440887	9193253	2383013	183.517	0.717141	0.234296	37	15792	2986	0.390045	21	5384	170	93.4799	1276	1365	4	10.1101	278478	2754455	2405370
C206_N702_i7_5_rev_N504_i5_4_rev	6390413	6242106	5691955	5538674	1626462	210.29	0.687573	0.238003	49	20588	3062	0	0	2030	170	92.6471	1764	1904	4	10.115	207727	2053648	1816295
C206_N702_i7_5_rev_N504_i5_5_rev	2376065	2306291	2104638	2053038	547114	217.126	0.711305	0.139179	6	4311	1780	0.177778	2	1125	133	94.3089	348	369	4	9.7515	70129	719161	646103
C206_N702_i7_5_rev_N504_i5_6_rev	10792925	10578530	9650408	9403387	2000650	193.259	0.764635	0.192604	15	7788	2389	0.207285	7	3377	170	96.4912	550	570	4	10.5332	251559	2388250	2099184
C206_N702_i7_5_rev_N504_i5_7_rev	9304199	9076554	8281902	8070434	2016221	192.702	0.728175	0.297854	34	11415	2878	0.1507	7	4645	170	91.6667	759	828	4	9.55526	231809	2425983	2134767
C206_N702_i7_5_rev_N504_i5_8_rev	8668039	8456434	7719659	7522925	1716557	196.085	0.750017	0.250049	319	127575	3107	0.1049	7	6673	170	94.3607	86525	91696	4	11.7314	242760	2069321	1830316
C206_N702_i7_6_rev_N504_i5_1_rev	2492886	2382591	2171147	2115163	679551	213.916	0.655192	0.451048	17	3769	1718	0.316957	4	1262	162	92.3695	230	249	4	9.57087	85499	893325	801002
C206_N702_i7_6_rev_N504_i5_2_rev	1899755	1821733	1659840	1616944	580745	232.239	0.620842	0.201099	15	7459	2461	0.771605	5	648	149	93.6202	631	674	4	10.5861	84931	802286	720769
C206_N702_i7_6_rev_N504_i5_3_rev	2377056	2257469	2047327	1992889	791433	210.98	0.579706	0.294291	20	6796	2348	0.409277	3	733	142	90.8065	563	620	4	9.60986	99294	1033251	922924
C206_N702_i7_6_rev_N504_i5_4_rev	1850287	1755208	1601366	1560596	560574	234.019	0.619838	0.277511	26	9369	2700	0.540541	8	1480	136	95.6715	862	901	4	9.67174	75132	776820	698984
C206_N702_i7_6_rev_N504_i5_5_rev	600737	568448	516914	504433	180447	248.836	0.619995	0.215633	4	1855	1087	0	0	560	73	95.6204	131	137	4	9.58897	25163	262416	236541
C206_N702_i7_6_rev_N504_i5_6_rev	2630455	2541826	2318118	2258924	735339	222.74	0.651245	0.419346	15	3577	1600	0.17741	3	1691	158	92.7835	180	194	4	10.3945	102943	990363	886465
C206_N702_i7_6_rev_N504_i5_7_rev	3059314	2923699	2676073	2608468	784203	217.604	0.675593	0.275837	15	5438	2110	0	0	764	165	97.644	373	382	4	9.87306	103783	1051174	943469
C206_N702_i7_6_rev_N504_i5_8_rev	1683137	1598923	1453270	1416158	559234	227.096	0.585142	0.343164	192	55950	3107	1.10468	21	1901	153	94.5079	40972	43353	4	11.0842	84441	761813	684233
C206_N702_i7_7_rev_N504_i5_1_rev	4839909	4687156	4274316	4164397	1405991	206.398	0.641283	0.328355	31	9441	2512	0.454789	17	3738	170	96.5	579	600	4	9.4348	168484	1785772	1587472
C206_N702_i7_7_rev_N504_i5_2_rev	7112187	6946233	6362893	6211309	1655703	205.7	0.711612	0.250627	36	14364	2925	0.0463822	1	2156	170	93.0851	1225	1316	4	10.6537	221933	2083148	1846374
C206_N702_i7_7_rev_N504_i5_3_rev	9733568	9374212	8498706	8263324	2199196	190.44	0.707906	0.225466	38	16854	3015	0.617665	20	3238	170	94.0493	1296	1378	4	10.2581	267960	2612184	2278484
C206_N702_i7_7_rev_N504_i5_4_rev	6400305	6228993	5684538	5531682	1599687	210.752	0.690313	0.256547	53	20659	3063	0.189618	8	4219	168	94.2368	1815	1926	4	8.78635	179547	2043477	1809887
C206_N702_i7_7_rev_N504_i5_5_rev	1778134	1727067	1585054	1552138	481512	224.044	0.665628	0.109529	4	3652	1745	0.287356	1	348	121	95.977	334	348	4	9.42217	60946	646836	585613
C206_N702_i7_7_rev_N504_i5_6_rev	9073010	8812016	8038418	7837375	1872304	201.218	0.736773	0.173983	13	7472	2460	0.863558	30	3474	167	94.152	483	513	4	10.3983	240252	2310487	2034590
C206_N702_i7_7_rev_N504_i5_7_rev	10395611	9921286	9059030	8820278	2077498	191.155	0.736147	0.21574	25	11588	2796	0.162107	8	4935	170	93.7881	770	821	4	9.56781	239186	2499903	2180244
C206_N702_i7_7_rev_N504_i5_8_rev	8734181	8510544	7790575	7593341	1730565	197.807	0.748841	0.258251	332	128557	3107	0.221309	7	3163	170	94.2872	86583	91829	4	11.6456	246361	2115491	1870627
C206_N702_i7_8_rev_N504_i5_1_rev	6791656	6646047	6070741	5916380	1506606	195.916	0.724143	0.369884	31	8381	2450	0.117716	2	1699	155	96.281	466	484	4	7.85704	144377	1837550	1631458
C206_N702_i7_8_rev_N504_i5_2_rev	5164147	5064176	4618171	4496576	1290923	212.086	0.692722	0.182583	23	12597	2845	0	0	1679	168	95.2675	926	972	4	9.84232	163361	1659781	1480750
C206_N702_i7_8_rev_N504_i5_3_rev	5996665	5829041	5272652	5125142	1661056	198.411	0.654403	0.268706	39	14514	2939	0.0720461	3	4164	170	90.8046	1027	1131	4	9.62106	195932	2036490	1795848
C206_N702_i7_8_rev_N504_i5_4_rev	4103361	4015777	3663158	3566058	1202442	219.193	0.644612	0.28431	48	16883	3023	0.0816993	2	2448	164	95.3104	1443	1514	4	9.79539	155263	1585062	1415543
C206_N702_i7_8_rev_N504_i5_5_rev	1750109	1710190	1557689	1517316	416774	228.773	0.704168	0.338566	11	3249	1683	0	0	681	113	98.7179	231	234	4	9.30679	52521	564330	506327
C206_N702_i7_8_rev_N504_i5_6_rev	7112716	6977474	6360089	6193961	1575056	201.833	0.722864	0.280401	19	6776	2305	0.338164	7	2070	170	95.8115	366	382	4	9.7041	189708	1954927	1731622
C206_N702_i7_8_rev_N504_i5_7_rev	5350984	5221738	4767623	4642595	1420388	207.661	0.6735	0.222445	20	8991	2683	0.239808	5	2085	170	96.0317	605	630	4	9.27566	169581	1828236	1624064
C206_N702_i7_8_rev_N504_i5_8_rev	6808200	6677651	6106836	5955066	1428334	200.171	0.737633	0.299625	309	103129	3107	0.352113	11	3124	170	94.4463	70609	74761	4	10.9486	193456	1766946	1574281
C206_N702_i7_9_rev_N504_i5_1_rev	4515498	4354788	3962671	3856612	1259762	206.149	0.647497	0.288373	22	7629	2431	1.14943	17	1479	162	95.986	550	573	4	9.487	151401	1595879	1420798
C206_N702_i7_9_rev_N504_i5_2_rev	4645220	4527490	4150537	4047405	1214388	218.368	0.679386	0.266331	36	13517	2879	0.0766284	2	2610	168	94.1363	1188	1262	4	10.4708	167507	1599754	1429192
C206_N702_i7_9_rev_N504_i5_3_rev	5900337	5633415	5118675	4979869	1623253	202.074	0.64387	0.303556	49	16142	2985	0.246914	6	2430	162	92.2872	1041	1128	4	9.85901	199799	2026563	1789695
C206_N702_i7_9_rev_N504_i5_4_rev	4309112	4172840	3810418	3716319	1181609	221.881	0.658694	0.184745	35	18945	3026	0.328812	8	2433	164	94.0283	1795	1909	4	9.75049	152368	1562670	1395170
C206_N702_i7_9_rev_N504_i5_5_rev	1449736	1394872	1272861	1243093	385416	232.355	0.665575	0.619195	26	4199	1842	0	0	651	118	92.219	320	347	4	9.79359	52259	533604	482119
C206_N702_i7_9_rev_N504_i5_6_rev	5942268	5761570	5250867	5113509	1486853	208.056	0.682599	0.289059	20	6919	2304	0.687482	24	3491	168	92.9612	383	412	4	10.1548	192194	1892648	1680003
C206_N702_i7_9_rev_N504_i5_7_rev	5078070	4837424	4399894	4274236	1345213	212.854	0.654587	0.3275	32	9771	2750	1.58238	51	3223	167	97.7749	747	764	4	9.48883	164720	1735936	1534783
C206_N702_i7_9_rev_N504_i5_8_rev	5308395	5140213	4679526	4551915	1269394	211.798	0.697447	0.28777	320	111200	3107	0.457666	6	1311	170	94.4117	83729	88685	4	11.2266	182500	1625609	1445623
C211_N706_i7_10_rev_N517_i5_1_rev	9521675	9228217	8503045	8277812	1380531	216.953	0.812077	0.22254	14	6291	2195	0.111193	3	2698	166	94.958	226	238	4	22.8482	414327	1813389	1602327
C211_N706_i7_10_rev_N517_i5_2_rev	3941581	3846606	3534723	3442391	823323	243.39	0.74198	0.2725	37	13578	2873	0.0440626	2	4539	170	96.6837	379	392	4	25.777	300811	1166976	1042678
C211_N706_i7_10_rev_N517_i5_3_rev	7747111	7433728	6825453	6635575	1193180	217.716	0.795657	0.265325	29	10930	2742	0	0	3897	170	96.2406	384	399	4	27.6828	434726	1570383	1381746
C211_N706_i7_10_rev_N517_i5_4_rev	5803903	5642495	5182935	5044030	977152	234.607	0.78551	0.270628	45	16628	2922	0.0962464	2	2078	169	92.1175	596	647	4	24.759	335251	1354058	1202940
C211_N706_i7_10_rev_N517_i5_5_rev	2133815	2075861	1905354	1852811	359346	242.889	0.782593	0.45106	10	2217	1209	0	0	1309	129	90.9091	80	88	4	23.2187	116260	500718	445617
C211_N706_i7_10_rev_N517_i5_6_rev	8872597	8579166	7895258	7688086	1285697	222.147	0.810082	0.220115	13	5906	2077	0.0441501	1	2265	168	90.9836	111	122	4	24.4812	420439	1717393	1514846
C211_N706_i7_10_rev_N517_i5_7_rev	4143750	3944396	3561456	3438059	851622	232.034	0.724963	0.156114	9	5765	2081	1.03093	10	970	154	93.0233	160	172	4	25.3999	298159	1173857	1029155
C211_N706_i7_10_rev_N517_i5_8_rev	1267611	1226045	1123235	1092779	666122	247.016	0.376618	0.203725	251	123205	3107	0.687146	17	2474	144	93.7647	43715	46622	4	24.2939	231537	953068	855493
C211_N706_i7_11_rev_N517_i5_1_rev	2606330	2563703	2383343	2332691	553941	253.557	0.742979	0.548847	15	2733	1386	0.390016	5	1282	162	98.0392	100	102	4	23.3957	188017	803640	722672
C211_N706_i7_11_rev_N517_i5_2_rev	1744775	1716841	1579201	1536031	418399	269.261	0.71115	0.228094	12	5261	2107	0.487211	4	821	147	91.3793	212	232	4	24.1503	153018	633606	569099
C211_N706_i7_11_rev_N517_i5_3_rev	2296498	2251903	2067931	2013433	524574	247.199	0.721277	0.301629	15	4973	2020	0	0	624	123	89.3333	201	225	4	25.4524	191901	753960	673891
C211_N706_i7_11_rev_N517_i5_4_rev	1990259	1960455	1804683	1756642	434606	264.477	0.734882	0.243205	17	6990	2407	2.94118	15	510	157	92.1569	329	357	4	23.6884	153716	648907	580691
C211_N706_i7_11_rev_N517_i5_5_rev	933819	917183	845140	821772	178867	276.414	0.761728	0.207039	3	1449	912	1.03627	2	193	41	95.4545	42	44	4	23.3829	63637	272152	242218
C211_N706_i7_11_rev_N517_i5_6_rev	2709348	2662441	2459739	2396971	546564	258.004	0.753778	0.134003	4	2985	1322	0	0	1832	143	89.8305	53	59	4	23.7006	191009	805924	720058
C211_N706_i7_11_rev_N517_i5_7_rev	3175928	3123276	2876616	2800094	550482	254.849	0.784311	0.351425	9	2561	1318	0.239808	4	1668	160	97.7011	85	87	4	25.1223	201667	802741	713801
C211_N706_i7_11_rev_N517_i5_8_rev	2854254	2812856	2590968	2522634	498006	257.27	0.784195	0.290968	150	51552	3104	0.242718	2	824	150	93.9387	22023	23444	4	22.822	165127	723543	645628
C211_N706_i7_12_rev_N517_i5_1_rev	9960725	9774016	8929431	8666875	1780783	202.977	0.77624	0.294415	157	53326	3102	0.655308	35	5341	170	93.9165	16781	17868	4	25.052	561547	2241528	1967573
C211_N706_i7_12_rev_N517_i5_2_rev	2812178	2763142	2537188	2470746	1039870	231.575	0.562773	0.222439	242	108794	3107	0.0621041	5	8051	168	93.8187	41997	44764	4	25.1331	357962	1424267	1272863
C211_N706_i7_12_rev_N517_i5_3_rev	11221639	10928849	10034979	9767610	1917628	191.787	0.781172	0.235425	211	89625	3107	0.649577	56	8621	170	93.7811	32241	34379	4	24.8199	572570	2306895	2018482
C211_N706_i7_12_rev_N517_i5_4_rev	6469054	6344577	5824911	5664078	1321968	221.383	0.749396	0.256942	346	134661	3107	0.174774	6	3433	170	94.0255	54437	57896	4	25.388	443386	1746441	1547677
C211_N706_i7_12_rev_N517_i5_5_rev	2809356	2756932	2530122	2462124	550999	220.555	0.756013	0.111622	26	23293	3019	0.345224	3	869	155	93.6227	8456	9032	4	25.2383	184194	729819	650769
C211_N706_i7_12_rev_N517_i5_6_rev	12165510	11946018	10982928	10697763	1973491	196.603	0.794802	0.284291	141	49597	3101	0.207111	18	8691	170	94.1731	14174	15051	4	25.0626	601713	2400838	2107598
C211_N706_i7_12_rev_N517_i5_7_rev	11785373	11548150	10571835	10275540	1915564	189.957	0.79234	0.247514	113	45654	3106	0.328707	27	8214	170	92.9492	15213	16367	4	26.9048	615064	2286075	2002297
C211_N706_i7_12_rev_N517_i5_8_rev	12889405	12704400	11756750	11473256	1804367	194.536	0.822972	0.23732	3084	1299509	3107	0.669232	40	5977	170	93.9447	4503932	4794239	4	25.8078	553146	2143328	1882255
C211_N706_i7_1_rev_N517_i5_1_rev	7592294	7456765	6840799	6647791	1326314	212.614	0.781281	0.242755	16	6591	2215	0.127111	7	5507	158	94.1489	177	188	4	26.5037	454681	1715541	1520801
C211_N706_i7_1_rev_N517_i5_2_rev	3984949	3920933	3622021	3534549	865351	234.649	0.736712	0.285478	38	13311	2879	0.10582	2	1890	163	95.8874	443	462	4	24.5638	296308	1206280	1082241
C211_N706_i7_1_rev_N517_i5_3_rev	7138417	6982326	6417539	6246703	1308765	204.477	0.768835	0.209624	22	10495	2714	0.258065	14	5425	170	95.1482	353	371	4	24.4182	403430	1652167	1464092
C211_N706_i7_1_rev_N517_i5_4_rev	3982918	3913522	3595085	3501073	890969	231.568	0.727079	0.288573	45	15594	2929	0.10923	2	1831	156	93.3718	648	694	4	24.4404	296718	1214047	1085262
C211_N706_i7_1_rev_N517_i5_5_rev	2009837	1973068	1814800	1768166	372997	239.532	0.768392	0.113636	3	2640	1464	0.595491	14	2351	151	99.3789	160	161	4	23.391	122534	523852	467957
C211_N706_i7_1_rev_N517_i5_6_rev	7858029	7728786	7097178	6900977	1326986	215.68	0.788544	0.30592	17	5557	2130	0.816212	29	3553	170	94.2197	163	173	4	23.8949	414942	1736526	1537409
C211_N706_i7_1_rev_N517_i5_7_rev	5610936	5505404	5039291	4895587	1054481	219.089	0.765393	0.159515	10	6269	2163	0.0766577	4	5218	168	92.9348	171	184	4	26.3988	366682	1389010	1230982
C211_N706_i7_1_rev_N517_i5_8_rev	4875173	4800443	4406244	4283079	960267	223.945	0.757618	0.222414	278	124992	3107	0.946611	25	2641	170	93.7419	46960	50095	4	24.5892	311773	1267925	1129131
C211_N706_i7_2_rev_N517_i5_1_rev	11279887	10922209	10026376	9756630	1702051	212.542	0.804174	0.461702	39	8447	2564	0.713591	22	3083	170	91.0828	286	314	4	23.5149	518007	2202890	1937130
C211_N706_i7_2_rev_N517_i5_2_rev	7927842	7722570	7106910	6922019	1302271	224.611	0.791525	0.345622	57	16492	2982	0.0382555	1	2614	170	90.9859	646	710	4	25.2694	442381	1750661	1552308
C211_N706_i7_2_rev_N517_i5_3_rev	10250562	9796646	8966833	8716164	1594080	208.404	0.791815	0.276887	38	13724	2861	0.162075	5	3085	168	95.8738	395	412	4	25.8494	523423	2024895	1776728
C211_N706_i7_2_rev_N517_i5_4_rev	5271766	5126024	4735058	4618428	1151614	231.517	0.730218	0.285475	58	20317	3036	0.0594648	3	5045	166	95.9839	717	747	4	24.9523	392960	1574842	1403147
C211_N706_i7_2_rev_N517_i5_5_rev	2955547	2879132	2645426	2573630	490344	235.044	0.78762	0.160686	6	3734	1684	0.183739	4	2177	152	92.9032	144	155	4	24.4852	166375	679491	605566
C211_N706_i7_2_rev_N517_i5_6_rev	11358622	10970333	10057846	9781139	1627456	219.02	0.811488	0.511985	44	8594	2493	0.526177	20	3801	162	87.3626	159	182	4	27.6594	591618	2138942	1877533
C211_N706_i7_2_rev_N517_i5_7_rev	6928030	6629526	6095276	5934289	1279399	213.601	0.75667	0.0955262	6	6281	2207	0.228683	14	6122	170	97.5904	243	249	4	23.4362	388096	1655965	1455970
C211_N706_i7_2_rev_N517_i5_8_rev	7122039	6936069	6373939	6203657	1242783	224.728	0.779486	0.228542	358	156645	3107	0.198675	6	3020	170	93.7273	57557	61409	4	23.9778	395098	1647768	1457293
C211_N706_i7_3_rev_N517_i5_1_rev	9145132	8849532	8157133	7946633	1482233	217.945	0.792446	0.129078	11	8522	2528	0.205038	7	3414	165	91.8919	204	222	4	23.1671	449045	1938286	1714186
C211_N706_i7_3_rev_N517_i5_2_rev	6431620	6256712	5752159	5599056	1132407	230.29	0.777913	0.262582	36	13710	2881	0.176574	3	1699	170	94.958	452	476	4	25.9894	402641	1549252	1376592
C211_N706_i7_3_rev_N517_i5_3_rev	8463598	8080948	7394645	7170305	1371026	215.564	0.783317	0.279382	30	10738	2734	0.256223	7	2732	167	91.8206	348	379	4	24.0446	427484	1777881	1559535
C211_N706_i7_3_rev_N517_i5_4_rev	5809999	5656139	5207183	5067700	1129275	229.094	0.757297	0.209677	40	19077	3028	0	0	3393	168	94.7368	684	722	4	24.8242	379122	1527229	1358887
C211_N706_i7_3_rev_N517_i5_5_rev	2743778	2672251	2453559	2387018	464970	235.292	0.784581	0.277848	11	3959	1798	1.13285	11	971	146	83.5052	81	97	4	25.5995	163846	640037	570746
C211_N706_i7_3_rev_N517_i5_6_rev	10096767	9725694	8920792	8668322	1466037	221.761	0.808285	0.175055	12	6855	2275	0.299646	22	7342	168	95.8904	210	219	4	26.0759	505820	1939797	1703649
C211_N706_i7_3_rev_N517_i5_7_rev	9048608	8586759	7890135	7665728	1385724	209.802	0.789286	0.225916	14	6197	2134	0.13986	5	3575	167	91.5966	218	238	4	23.533	419696	1783434	1556806
C211_N706_i7_3_rev_N517_i5_8_rev	4740812	4604449	4243266	4130029	1024789	230.846	0.732377	0.206366	295	142950	3107	0.345796	16	4627	170	94.1913	48290	51268	4	24.1988	335847	1387869	1234475
C211_N706_i7_4_rev_N517_i5_1_rev	14316846	14028532	12864723	12507935	2255832	190.511	0.798638	0.124121	12	9668	2622	0.201939	15	7428	169	94.6309	282	298	4	23.1198	621957	2690143	2353012
C211_N706_i7_4_rev_N517_i5_2_rev	9248870	9105359	8367023	8144417	1577183	208.809	0.7871	0.255075	48	18818	2957	0.211576	14	6617	168	90.0128	703	781	4	25.4972	514017	2015976	1779914
C211_N706_i7_4_rev_N517_i5_3_rev	3838807	3704058	3363439	3264411	1276549	219.651	0.589009	0.120177	19	15810	2980	0.663398	46	6934	170	91.5521	466	509	4	24.3273	416348	1711445	1514230
C211_N706_i7_4_rev_N517_i5_4_rev	2198443	2139651	1931599	1868107	1034588	234.247	0.437735	0.236893	61	25750	3070	0.17313	5	2888	170	95.2703	987	1036	4	24.2567	350384	1444482	1285677
C211_N706_i7_4_rev_N517_i5_5_rev	2833437	2784167	2553912	2487328	559629	221.919	0.754003	0.0817439	3	3670	1633	0	0	650	138	94.4785	154	163	4	24.1431	181250	750732	671529
C211_N706_i7_4_rev_N517_i5_6_rev	14218511	13945942	12799588	12455994	2125183	200.515	0.809042	0.272537	26	9540	2623	0.204035	18	8822	170	95.5556	215	225	4	24.4022	643616	2637528	2303703
C211_N706_i7_4_rev_N517_i5_7_rev	11275749	11050767	10128904	9851564	1870037	196.315	0.78952	0.387113	31	8008	2482	0.534892	43	8039	170	94.8864	167	176	4	24.9799	571770	2288917	2006494
C211_N706_i7_4_rev_N517_i5_8_rev	8563268	8429139	7732870	7516442	1536496	203.937	0.776824	0.163547	280	171205	3107	0.0833194	5	6001	170	94.0985	62217	66119	4	24.1334	463198	1919326	1691821
C211_N706_i7_5_rev_N517_i5_1_rev	12936599	12719207	11696921	11396343	2022777	198.629	0.802114	0.229358	23	10028	2520	0.173913	11	6325	170	92	253	275	4	22.9082	568404	2481224	2177195
C211_N706_i7_5_rev_N517_i5_2_rev	7936518	7821778	7192052	7006443	1456706	213.811	0.772147	0.30088	53	17615	2999	0.0500167	3	5998	170	91.8519	620	675	4	23.8493	448537	1880716	1663312
C211_N706_i7_5_rev_N517_i5_3_rev	12824216	12537450	11519609	11213250	2031625	193.259	0.797424	0.226677	32	14117	2895	0.358176	26	7259	170	92.3225	481	521	4	23.2929	570881	2450885	2143052
C211_N706_i7_5_rev_N517_i5_4_rev	7544977	7438622	6829937	6641488	1485855	214.29	0.758326	0.237052	46	19405	3025	0.121325	13	10715	169	92.2559	822	891	4	24.6748	473674	1919664	1697677
C211_N706_i7_5_rev_N517_i5_5_rev	2760837	2712820	2486633	2418103	535488	225.841	0.757923	0.0816993	3	3672	1595	0.811232	26	3205	165	94.8529	129	136	4	22.9341	163945	714851	637266
C211_N706_i7_5_rev_N517_i5_6_rev	13594065	13390679	12243164	11894315	1974654	202.703	0.814873	0.192077	16	8330	2426	0.0654343	4	6113	168	95.1128	253	266	4	26.4595	651208	2461152	2153481
C211_N706_i7_5_rev_N517_i5_7_rev	9854879	9700358	8881322	8622786	1636734	202.029	0.790453	0.256312	20	7803	2382	0.184074	23	12495	169	94.1606	258	274	4	24.7522	501749	2027088	1779304
C211_N706_i7_5_rev_N517_i5_8_rev	6711296	6610806	6046526	5884158	1383439	212.954	0.745477	0.215705	384	178021	3107	0.0618716	8	12930	169	93.8864	59001	62843	4	23.8275	418764	1757482	1554079
C211_N706_i7_6_rev_N517_i5_1_rev	3741883	3645734	3342064	3249013	776876	225.508	0.740232	0.225904	9	3984	1525	0.454775	9	1979	160	93.1298	122	131	4	25.5789	268549	1049885	937291
C211_N706_i7_6_rev_N517_i5_2_rev	4358629	4275576	3944518	3845214	698818	246.286	0.797941	0.111049	8	7204	2261	0	0	1446	143	94.5578	278	294	4	18.534	184713	996619	890699
C211_N706_i7_6_rev_N517_i5_3_rev	1729388	1658057	1510810	1469497	539247	240.475	0.61265	0.0749625	5	6670	2264	0.14627	3	2051	162	95.4774	190	199	4	25.2861	194805	770405	690359
C211_N706_i7_6_rev_N517_i5_4_rev	716091	681368	623201	606250	378612	256.527	0.361882	0.184445	18	9759	2605	0	0	555	112	93.5185	404	432	4	23.283	130699	561350	505614
C211_N706_i7_6_rev_N517_i5_5_rev	958483	933229	858469	837011	205269	260.737	0.733193	0.135685	2	1474	755	0.212766	1	470	69	92.8571	52	56	4	23.315	70537	302539	270015
C211_N706_i7_6_rev_N517_i5_6_rev	2813544	2740265	2486718	2411890	664876	237.368	0.705644	0.305266	12	3931	1622	0.162734	4	2458	169	92.3077	84	91	4	24.1114	225614	935714	832546
C211_N706_i7_6_rev_N517_i5_7_rev	4427394	4330873	3991040	3888534	759592	230.166	0.783562	0.140449	5	3560	1480	0.117647	2	1700	160	100	92	92	4	23.8011	249639	1048857	934364
C211_N706_i7_6_rev_N517_i5_8_rev	2979179	2920432	2677698	2600085	590209	237.784	0.753816	0.239175	172	71914	3107	0.265655	7	2635	153	93.3749	27850	29826	4	23.7738	193418	813577	722687
C211_N706_i7_7_rev_N517_i5_1_rev	11543960	11297055	10357600	10067303	1929266	199.913	0.7875	0.175747	15	8535	2402	0.252313	27	10701	170	91.2226	291	319	4	22.7421	546883	2404712	2111876
C211_N706_i7_7_rev_N517_i5_2_rev	6710266	6600337	6077925	5919193	1313612	221.781	0.759124	0.0991449	16	16138	2992	0.37092	25	6740	170	93.0599	590	634	4	23.8284	418982	1758334	1560034
C211_N706_i7_7_rev_N517_i5_3_rev	10564772	10177987	9346910	9096412	1806788	197.474	0.774861	0.300782	45	14961	2890	0.213512	14	6557	170	92.6	463	500	4	23.1346	515954	2230224	1951988
C211_N706_i7_7_rev_N517_i5_4_rev	3837741	3749712	3494758	3424334	1180845	222.679	0.633069	0.246157	53	21531	3069	0.0192345	1	5199	170	95.3303	837	878	4	24.018	376359	1566984	1401196
C211_N706_i7_7_rev_N517_i5_5_rev	3061507	3005787	2767819	2695115	563169	224.412	0.769832	0.348432	13	3731	1724	0.246305	3	1218	161	94.4444	136	144	4	21.2277	161401	760331	679085
C211_N706_i7_7_rev_N517_i5_6_rev	12159930	11869294	10872941	10570188	1926975	201.466	0.795248	0.243043	20	8229	2481	0.609996	31	5082	170	94.9153	168	177	4	24.645	590881	2397572	2093759
C211_N706_i7_7_rev_N517_i5_7_rev	10869279	10434918	9559769	9279556	1706845	203.02	0.790594	0.298401	25	8378	2528	0.347913	28	8048	170	93.0556	201	216	4	24.7201	531676	2150785	1863762
C211_N706_i7_7_rev_N517_i5_8_rev	8089486	7936246	7292731	7096338	1433047	212.875	0.778283	0.187965	330	175565	3107	0.619101	61	9853	170	93.7141	58024	61916	4	23.2021	427679	1843281	1627618
C211_N706_i7_8_rev_N517_i5_1_rev	8411846	8278965	7602387	7398282	1455420	210.897	0.784109	0.115357	8	6935	2393	0.194794	11	5647	169	98.1481	212	216	4	21.9531	412215	1877704	1661713
C211_N706_i7_8_rev_N517_i5_2_rev	4727440	4661112	4283751	4164728	943485	236.658	0.75622	0.225195	34	15098	2890	0.394529	15	3802	170	94.1589	403	428	4	24.2875	317199	1306015	1163861
C211_N706_i7_8_rev_N517_i5_3_rev	6701839	6565345	6016492	5847716	1271605	210.292	0.761902	0.207419	26	12535	2779	0.0827472	6	7251	170	95.2128	358	376	4	25.1371	409850	1630456	1441436
C211_N706_i7_8_rev_N517_i5_4_rev	6035956	5947442	5464558	5314332	1089192	225.553	0.776696	0.222926	38	17046	3001	0.252571	14	5543	170	94.2078	553	587	4	23.7428	345244	1454097	1294068
C211_N706_i7_8_rev_N517_i5_5_rev	2193471	2159784	1984044	1930200	399749	242.274	0.773427	0.108069	3	2776	1421	0.0237925	1	4203	137	93.2039	96	103	4	23.3031	130209	558762	498231
C211_N706_i7_8_rev_N517_i5_6_rev	7555022	7434172	6799447	6600887	1333090	218.776	0.779518	0.229393	15	6539	2257	0.103395	6	5803	168	96.0227	169	176	4	24.7515	436589	1763889	1557293
C211_N706_i7_8_rev_N517_i5_7_rev	5256644	5165774	4733946	4598328	1073725	219.355	0.747741	0.431822	26	6021	2249	0.0787557	4	5079	169	97.3799	223	229	4	26.1892	372578	1422642	1261754
C211_N706_i7_8_rev_N517_i5_8_rev	5204362	5128162	4707733	4580853	1020659	226.602	0.758633	0.234382	303	129276	3107	0.818966	19	2320	170	93.7359	46044	49121	4	23.5244	321510	1366709	1215352
C211_N706_i7_9_rev_N517_i5_1_rev	6447474	6294943	5769334	5603289	1288876	218.642	0.749016	0.275121	21	7633	2365	0.349406	10	2862	170	87.3737	173	198	4	23.1367	395596	1709823	1516036
C211_N706_i7_9_rev_N517_i5_2_rev	3325450	3263393	3022029	2953187	796098	245.333	0.711964	0.170458	26	15253	2976	0.184745	7	3789	170	90.7378	578	637	4	24.2847	276420	1138249	1020604
C211_N706_i7_9_rev_N517_i5_3_rev	1749695	1663698	1516674	1473572	816854	233.555	0.41399	0.253123	31	12247	2804	0.0691085	3	4341	170	93.3723	479	513	4	24.2921	276790	1139422	1019420
C211_N706_i7_9_rev_N517_i5_4_rev	5343912	5232186	4803856	4672201	993036	230.263	0.766615	0.12053	24	19912	3053	0.166113	5	3010	169	93.4884	804	860	4	24.319	327943	1348503	1200824
C211_N706_i7_9_rev_N517_i5_5_rev	2199004	2150789	1980045	1930436	402417	240.517	0.769601	0.135099	5	3701	1590	1.74782	14	801	136	93.8272	152	162	4	23.7124	134058	565350	505130
C211_N706_i7_9_rev_N517_i5_6_rev	7422811	7244484	6653712	6477560	1350848	221.518	0.76843	0.206271	15	7272	2312	0.0723066	4	5532	168	90.9502	201	221	4	24.3455	438140	1799675	1593043
C211_N706_i7_9_rev_N517_i5_7_rev	6147052	5918138	5435547	5286088	1142789	218.76	0.755804	0.176113	11	6246	2278	0.229533	6	2614	169	89.7143	157	175	4	23.9498	362717	1514488	1332896
C211_N706_i7_9_rev_N517_i5_8_rev	4458240	4368984	3999170	3882851	933554	231.875	0.740406	0.226905	328	144554	3107	0.289137	7	2421	168	94.1054	53945	57324	4	24.1439	305518	1265405	1124633
C213_N704_i7_10_rev_N502_i5_1_rev	8534263	8162958	7481500	7265502	1356520	219.66	0.78955	0.15667	7	4468	1750	0.146499	5	3413	165	90.566	144	159	4	21.1996	380929	1796870	1581795
C213_N704_i7_10_rev_N502_i5_2_rev	10178012	9841573	9051059	8808227	1334030	226.494	0.827699	0.143564	9	6269	2097	0.0722543	1	1384	164	92.3423	205	222	4	23.0902	413396	1790355	1579791
C213_N704_i7_10_rev_N502_i5_3_rev	7859828	7313890	6691037	6483655	1401429	217.394	0.755654	0.25825	18	6970	2194	0.313676	15	4782	169	95.2381	180	189	4	20.3124	375992	1851050	1614259
C213_N704_i7_10_rev_N502_i5_4_rev	5318403	5112266	4677076	4537923	967178	236.764	0.764843	0.237178	24	10119	2640	0.737351	29	3933	164	94.9074	410	432	4	22.2933	296625	1330556	1179053
C213_N704_i7_10_rev_N502_i5_5_rev	1973034	1900713	1742889	1696117	358278	240.706	0.766565	0.0855188	3	3508	1405	0.199402	4	2006	165	95.4545	63	66	4	21.8108	109479	501949	446879
C213_N704_i7_10_rev_N502_i5_6_rev	6342045	6033110	5540198	5388699	1131277	220.688	0.762791	0.266886	13	4871	1800	0	0	1521	165	93.7107	149	159	4	23.1272	350920	1517350	1342376
C213_N704_i7_10_rev_N502_i5_7_rev	5628184	4953666	4535515	4390187	974700	233.815	0.746217	0.212245	13	6125	2240	0.295639	8	2706	169	84.9057	135	159	4	22.003	300348	1365035	1190802
C213_N704_i7_10_rev_N502_i5_8_rev	7201589	6910241	6333220	6151285	1284902	220.278	0.76721	0.317849	239	75193	3107	0.744806	19	2551	169	93.7155	33612	35866	4	23.3876	395813	1692406	1493000
C213_N704_i7_11_rev_N502_i5_1_rev	2459700	2414322	2216316	2154914	557681	250.534	0.724503	0	0	1332	885	0	0	947	142	100	48	48	4	21.2552	171234	805610	719146
C213_N704_i7_11_rev_N502_i5_2_rev	2250891	2206175	2032015	1978796	482885	262.247	0.739057	0.42343	12	2834	1333	0.13459	1	743	125	91.2088	83	91	4	21.9709	157348	716166	642595
C213_N704_i7_11_rev_N502_i5_3_rev	2904244	2837755	2600840	2527801	687096	236.262	0.711075	0.166574	6	3602	1580	0.308833	5	1619	162	94.964	132	139	4	20.622	197508	957754	852159
C213_N704_i7_11_rev_N502_i5_4_rev	1867896	1833521	1677810	1630638	404191	265.859	0.735325	0.199601	9	4509	1857	0	0	822	144	88.3817	213	241	4	22.8713	136822	598226	534131
C213_N704_i7_11_rev_N502_i5_5_rev	619260	605544	557471	542411	147613	268.921	0.708212	0.324939	4	1231	639	0	0	357	81	96.4286	27	28	4	21.5302	47843	222213	198210
C213_N704_i7_11_rev_N502_i5_6_rev	2328701	2286288	2095646	2037594	511794	251.005	0.731623	0.125052	3	2399	1155	0.390016	5	1282	142	96.9231	63	65	4	22.7392	169811	746777	666994
C213_N704_i7_11_rev_N502_i5_7_rev	1883741	1845660	1694005	1646306	474931	247.13	0.694442	0.322191	8	2483	1326	0.3367	2	594	151	89.8876	80	89	4	21.6106	148296	686220	610819
C213_N704_i7_11_rev_N502_i5_8_rev	2524368	2478282	2273536	2209186	570397	245.86	0.72556	0.292732	82	28012	3057	0.160514	2	1246	156	93.6715	16341	17445	4	21.6262	174880	808647	721208
C213_N704_i7_12_rev_N502_i5_1_rev	11694043	11421526	10435801	10129419	2048777	191.226	0.778073	0.215667	65	30139	3054	0.60326	47	7791	170	93.9164	8429	8975	4	20.5088	496190	2419404	2121241
C213_N704_i7_12_rev_N502_i5_2_rev	9576805	9398284	8604602	8357543	1637316	205.751	0.785219	0.232525	97	41716	3094	0.648123	24	3703	170	93.5409	14873	15900	4	20.7817	423159	2036208	1798192
C213_N704_i7_12_rev_N502_i5_3_rev	30074072	29211984	26671687	25876325	4048365	166.697	0.821148	0.209934	109	51921	3106	0.469535	43	9158	170	93.9536	17621	18755	4	16.614	718274	4323310	3633683
C213_N704_i7_12_rev_N502_i5_4_rev	5201470	5062264	4629569	4493973	1272733	224.133	0.701011	0.177167	143	80715	3107	0.367806	17	4622	169	93.6539	26933	28758	4	21.0236	351741	1673077	1482298
C213_N704_i7_12_rev_N502_i5_5_rev	2250025	2175058	1987017	1932255	534446	213.257	0.703365	0.156718	34	21695	2893	0.0550055	1	1818	170	93.2326	6971	7477	4	20.5667	142065	690754	616782
C213_N704_i7_12_rev_N502_i5_6_rev	11533911	11292398	10302002	9999007	1872874	190.717	0.792479	0.171713	57	33195	3083	0.203327	11	5410	170	92.7375	9743	10506	4	22.7856	507985	2229416	1957895
C213_N704_i7_12_rev_N502_i5_7_rev	10513019	10226157	9315249	9035958	1982163	184.374	0.759475	0.179969	83	46119	3102	0.185128	12	6482	170	93.5883	14830	15846	4	21.5251	493960	2294812	2006653
C213_N704_i7_12_rev_N502_i5_8_rev	11622110	11402027	10467243	10188787	2002054	192.325	0.783986	0.215978	1397	646826	3107	0.554643	27	4868	169	93.5926	2644292	2825322	4	22.3691	527883	2359873	2074865
C213_N704_i7_1_rev_N502_i5_1_rev	4493802	4395042	4026834	3909717	916481	216.308	0.74719	0.100167	3	2995	1462	0.185759	3	1615	163	99.0654	106	107	4	20.8276	249164	1196316	1067183
C213_N704_i7_1_rev_N502_i5_2_rev	6709327	6588567	6062005	5897404	956025	224.243	0.819217	0.13934	6	4306	1829	0.0818331	2	2444	161	93.5714	131	140	4	18.8252	240164	1275757	1136842
C213_N704_i7_1_rev_N502_i5_3_rev	4150082	4039921	3695195	3592086	1019921	209.469	0.696929	0.141386	7	4951	1964	0.759878	15	1974	156	94.4162	186	197	4	20.837	273621	1313150	1168912
C213_N704_i7_1_rev_N502_i5_4_rev	2923926	2852551	2616154	2543336	666212	230.528	0.720218	0.238209	15	6297	2192	0.39968	5	1251	153	95.7237	291	304	4	21.6589	196756	908431	813585
C213_N704_i7_1_rev_N502_i5_5_rev	1291734	1249017	1144901	1115118	260820	233.807	0.74596	0.0713776	1	1401	854	0	0	1643	127	85.7143	60	70	4	22.9273	82394	359371	320876
C213_N704_i7_1_rev_N502_i5_6_rev	4704430	4611759	4233120	4119482	883123	213.086	0.766341	0.259965	9	3462	1482	0.251362	6	2387	168	94	94	100	4	24.0977	277611	1152025	1029627
C213_N704_i7_1_rev_N502_i5_7_rev	4381374	4288810	3930365	3817741	877796	209.689	0.751182	0.190386	8	4202	1759	0.227015	4	1762	170	98.0645	152	155	4	22.1555	250655	1131346	1007302
C213_N704_i7_1_rev_N502_i5_8_rev	4826165	4720921	4322620	4195723	975728	212.419	0.7502	0.276059	137	49627	3101	0.96025	43	4478	167	93.3287	24076	25797	4	24.072	302674	1257371	1119629
C213_N704_i7_2_rev_N502_i5_1_rev	8583568	8275552	7586030	7371547	1527242	214.784	0.77206	0.127085	8	6295	2064	0.685062	36	5255	170	98.1707	161	164	4	20.7732	412818	1987265	1756201
C213_N704_i7_2_rev_N502_i5_2_rev	6295579	6103961	5611173	5460827	1158893	233.983	0.768498	0.118499	9	7595	2177	0.784314	14	1785	170	93.617	264	282	4	21.519	341184	1585498	1409409
C213_N704_i7_2_rev_N502_i5_3_rev	9460642	8979744	8202222	7955933	1727891	207.268	0.756797	0.157614	13	8248	2422	0.38562	31	8039	170	90.6149	280	309	4	21.2287	466120	2195706	1919454
C213_N704_i7_2_rev_N502_i5_4_rev	3951772	3809811	3481108	3379282	982541	235.377	0.690262	0.201467	25	12409	2791	0.0579039	2	3454	168	93.2203	495	531	4	21.8932	295387	1349220	1201533
C213_N704_i7_2_rev_N502_i5_5_rev	2398458	2319839	2129270	2073424	434471	229.678	0.768356	0.492732	20	4059	1533	0.0696864	2	2870	155	98.1481	106	108	4	21.5665	127302	590276	527562
C213_N704_i7_2_rev_N502_i5_6_rev	8989280	8614607	7889503	7666776	1429257	211.396	0.789128	0.156617	8	5108	1943	0.728383	31	4256	169	96.2766	181	188	4	22.4282	418326	1865181	1642969
C213_N704_i7_2_rev_N502_i5_7_rev	7590957	7133010	6529436	6330694	1295661	215.35	0.766707	0.133769	9	6728	2214	0.0639386	3	4692	170	92.4444	208	225	4	21.4732	364895	1699302	1485724
C213_N704_i7_2_rev_N502_i5_8_rev	9297878	8974991	8235029	8000348	1557295	212.958	0.784034	0.21583	192	88959	3107	0.157756	9	5705	170	93.8435	40775	43450	4	23.7166	474275	1999756	1762696
C213_N704_i7_3_rev_N502_i5_1_rev	8107171	7811872	7151832	6946379	1475865	212.558	0.766316	0.0570776	3	5256	1934	0.256805	5	1947	160	89.2405	141	158	4	21.8987	416308	1901065	1679439
C213_N704_i7_3_rev_N502_i5_2_rev	5636657	5452058	5002534	4859066	1079985	231.723	0.758486	0.0295159	2	6776	2323	0.652819	11	1685	166	93.7107	298	318	4	22.607	331069	1464454	1302134
C213_N704_i7_3_rev_N502_i5_3_rev	6879015	6511644	5947291	5762102	1448662	213.644	0.72192	0.199648	17	8515	2373	0.488145	14	2868	169	91.2821	178	195	4	20.7363	389113	1876480	1645013
C213_N704_i7_3_rev_N502_i5_4_rev	5379135	5196189	4760388	4624095	1051054	227.105	0.75291	0.199059	22	11052	2632	0.493218	16	3244	169	92.2306	368	399	4	22.0286	311259	1412975	1255910
C213_N704_i7_3_rev_N502_i5_5_rev	2137096	2063328	1885883	1834611	401106	232.145	0.76112	0.10917	3	2748	1373	0.0838574	2	2385	138	88.8889	96	108	4	22.2599	121932	547766	489110
C213_N704_i7_3_rev_N502_i5_6_rev	2555519	2434301	2219886	2163620	970500	222.521	0.524973	0.196207	9	4587	1799	0.130242	5	3839	170	94.7368	144	152	4	23.3652	308361	1319746	1180602
C213_N704_i7_3_rev_N502_i5_7_rev	6785584	6259827	5722471	5543697	1217243	212.334	0.749104	0.20337	14	6884	2258	1.39373	36	2583	170	99.4624	185	186	4	21.5495	341365	1584097	1379120
C213_N704_i7_3_rev_N502_i5_8_rev	12185408	11748673	10746391	10430248	1766474	204.028	0.808131	0.233432	187	80109	3107	0.232126	5	2154	170	93.8676	36813	39218	4	24.7894	539860	2177784	1907726
C213_N704_i7_4_rev_N502_i5_1_rev	9325726	9091539	8299511	8059895	1836976	209.897	0.753274	0.290655	20	6881	2194	0.406711	24	5901	168	93.6975	223	238	4	21.084	491472	2331020	2049612
C213_N704_i7_4_rev_N502_i5_2_rev	6250509	6095387	5575686	5419588	1286399	235.192	0.744998	0.128271	10	7796	2449	2.2509	75	3332	170	93.6803	252	269	4	21.7431	380300	1749063	1552555
C213_N704_i7_4_rev_N502_i5_3_rev	11862459	11508229	10483535	10173049	2285573	192.438	0.754651	0.189802	22	11591	2661	0.508864	31	6092	170	92.1325	445	483	4	22.4056	611710	2730168	2377667
C213_N704_i7_4_rev_N502_i5_4_rev	6352785	6199112	5670123	5509905	1380477	215.993	0.731333	0.267681	38	14196	2897	0.0271739	1	3680	167	92.32	577	625	4	22.1206	394851	1784993	1583132
C213_N704_i7_4_rev_N502_i5_5_rev	2250380	2180871	1993072	1939910	520734	216.574	0.710242	0.299327	12	4009	1604	0.334076	3	898	147	99.3197	146	147	4	21.6747	148240	683930	612569
C213_N704_i7_4_rev_N502_i5_6_rev	12170408	11895120	10871214	10566312	1983474	192.465	0.791919	0.234742	19	8094	2258	0.332736	13	3907	170	97.1292	203	209	4	23.0694	553558	2399538	2107079
C213_N704_i7_4_rev_N502_i5_7_rev	9877063	9615187	8762658	8505825	1900471	189.675	0.755844	0.25492	25	9807	2556	0.175208	12	6849	170	94	282	300	4	21.6943	491438	2265282	1987661
C213_N704_i7_4_rev_N502_i5_8_rev	12280799	11982614	10906856	10575848	2154727	192.249	0.776987	0.223825	233	104099	3107	0.118591	13	10962	170	93.4052	48609	52041	4	24.1766	616101	2548335	2230178
C213_N704_i7_5_rev_N502_i5_1_rev	12868162	12608067	11519018	11184913	2066011	191.172	0.795827	0.182899	12	6561	2088	0.0920245	6	6520	168	96.6443	144	149	4	19.9916	491356	2457817	2156415
C213_N704_i7_5_rev_N502_i5_2_rev	8141213	7981387	7311810	7099798	1458894	211.766	0.776185	0.348389	28	8037	2370	1.11343	32	2874	170	94.9219	243	256	4	21.9778	411690	1873208	1659900
C213_N704_i7_5_rev_N502_i5_3_rev	9203238	8956913	8149368	7905517	1993380	197.132	0.728561	0.226552	20	8828	2517	0.489258	23	4701	170	94.3787	319	338	4	21.0981	510271	2418566	2116627
C213_N704_i7_5_rev_N502_i5_4_rev	6117940	5994128	5486150	5330301	1319163	214.196	0.734892	0.133343	18	13499	2835	0.299914	7	2334	169	93.8193	592	631	4	21.9507	372691	1697853	1506684
C213_N704_i7_5_rev_N502_i5_5_rev	2456443	2372260	2158962	2097327	507763	216.385	0.737541	0.177778	6	3375	1537	0.150754	3	1990	164	95	95	100	4	21.6978	143711	662330	590975
C213_N704_i7_5_rev_N502_i5_6_rev	11502160	11291703	10316809	10031825	1917568	187.627	0.789433	0.193237	12	6210	2131	0.0863682	6	6947	169	93.1507	136	146	4	23.2805	531709	2283920	2013367
C213_N704_i7_5_rev_N502_i5_7_rev	9585108	9388485	8550617	8293862	1784128	191.072	0.765848	0.248787	20	8039	2310	0.510493	27	5289	170	96.2121	254	264	4	21.9251	466266	2126629	1869915
C213_N704_i7_5_rev_N502_i5_8_rev	11586618	11367630	10379609	10076011	1976650	192.491	0.785337	0.212457	196	92254	3107	0.331603	23	6936	170	93.553	42169	45075	4	23.1271	544360	2353777	2067767
C213_N704_i7_6_rev_N502_i5_1_rev	2346364	2275920	2084542	2027567	639250	230.69	0.664694	0.0847458	2	2360	1168	0	0	1189	169	92.5926	75	81	4	20.8822	183611	879271	786717
C213_N704_i7_6_rev_N502_i5_2_rev	1035339	991339	882266	849809	404334	251.189	0.510488	0.2331	7	3003	1353	0.175131	2	1142	149	89.1304	123	138	4	21.6509	128724	594544	529422
C213_N704_i7_6_rev_N502_i5_3_rev	1650866	1582191	1439491	1399613	616478	232.634	0.541948	0.2185	9	4119	1797	0.0705219	1	1418	170	98.6425	218	221	4	20.3444	174298	856735	765490
C213_N704_i7_6_rev_N502_i5_4_rev	2166273	2094272	1921125	1870007	457396	242.059	0.735748	0.152905	8	5232	2015	0	0	1124	109	91.8519	248	270	4	22.9464	147394	642341	573261
C213_N704_i7_6_rev_N502_i5_5_rev	711434	679582	622818	607515	165762	250.364	0.705629	0.0560852	1	1783	868	0	0	1236	87	90	45	50	4	22.4085	54036	241141	214905
C213_N704_i7_6_rev_N502_i5_6_rev	2729227	2658298	2438083	2372326	604186	230.895	0.725227	0.183402	4	2181	1177	0	0	868	139	97.0149	65	67	4	24.7151	206839	836893	748465
C213_N704_i7_6_rev_N502_i5_7_rev	2084076	2015563	1845843	1794244	554530	226.629	0.671021	0.0380084	1	2631	1369	0.15456	2	1294	142	92.3611	133	144	4	21.93	167439	763515	680729
C213_N704_i7_6_rev_N502_i5_8_rev	2554998	2477529	2274903	2214433	639308	229.548	0.691668	0.231706	93	40137	3097	0.0764234	2	2617	166	93.5494	18360	19626	4	23.296	202797	870523	778977
C213_N704_i7_7_rev_N502_i5_1_rev	11434440	11079503	10116947	9817759	1936128	197.512	0.780464	0.143862	9	6256	2085	0.0305344	1	3275	170	97.2222	140	144	4	21.7941	515381	2364769	2074440
C213_N704_i7_7_rev_N502_i5_2_rev	7853020	7665183	7024294	6823334	1410298	216.288	0.773987	0.358769	26	7247	2254	0.0211551	1	4727	170	96.4286	243	252	4	21.9551	402417	1832909	1623932
C213_N704_i7_7_rev_N502_i5_3_rev	10026385	9469859	8621848	8356684	1983315	197.518	0.734841	0.269107	25	9290	2462	0.695376	57	8197	170	91.3313	295	323	4	23.6599	573553	2424155	2104476
C213_N704_i7_7_rev_N502_i5_4_rev	8000747	7785566	7124641	6913377	1414581	213.059	0.775185	0.19056	26	13644	2848	0.201478	9	4467	170	91.8736	407	443	4	23.4703	425743	1813965	1597586
C213_N704_i7_7_rev_N502_i5_5_rev	2494111	2421954	2215606	2154969	509581	217.978	0.742362	0	0	3353	1555	0.352113	3	852	141	82.5397	104	126	4	22.0908	148155	670665	599207
C213_N704_i7_7_rev_N502_i5_6_rev	10417438	10068317	9193566	8921475	1666992	199.819	0.789209	0.25769	16	6209	2103	0.34778	13	3738	167	93.2886	139	149	4	23.9647	495779	2068789	1810614
C213_N704_i7_7_rev_N502_i5_7_rev	10011210	9111870	8349070	8084689	1590642	205.292	0.775661	0.202713	13	6413	2249	0.117647	6	5100	168	97.2603	142	146	4	21.8468	442591	2025886	1752262
C213_N704_i7_7_rev_N502_i5_8_rev	11617415	11304664	10322883	10017892	1895217	200.543	0.789662	0.216842	193	89005	3107	0.223291	13	5822	170	93.44	40225	43049	4	24.3471	563588	2314805	2025544
C213_N704_i7_8_rev_N502_i5_1_rev	6514752	6394213	5846677	5670275	1276929	216.417	0.757888	0.0665631	3	4507	1778	0.2849	5	1755	169	91.7431	100	109	4	22.9017	380314	1660636	1472051
C213_N704_i7_8_rev_N502_i5_2_rev	4747639	4655599	4269298	4149122	960695	231.659	0.750517	0.163239	10	6126	1919	0.113122	2	1768	159	96.4103	188	195	4	21.3498	279203	1307754	1168268
C213_N704_i7_8_rev_N502_i5_3_rev	6401403	6249428	5704561	5536448	1415943	208.664	0.725582	0.26202	20	7633	2343	0.518417	19	3665	170	96.2547	257	267	4	20.8033	373715	1796421	1584922
C213_N704_i7_8_rev_N502_i5_4_rev	4534662	4452460	4083807	3965693	922074	229.467	0.750674	0.155607	14	8997	2517	0.0447828	1	2233	167	96.0373	412	429	4	23.0164	285448	1240195	1106633
C213_N704_i7_8_rev_N502_i5_5_rev	1572202	1523695	1391182	1354103	334301	235.159	0.734013	0.166445	5	3004	1357	0.375	3	800	133	97.1154	101	104	4	20.0753	92716	461841	413030
C213_N704_i7_8_rev_N502_i5_6_rev	6384374	6279660	5755116	5596498	1239347	207.799	0.759658	0.323756	16	4942	1801	0.0257069	1	3890	169	90.3509	103	114	4	22.9729	367794	1600989	1424780
C213_N704_i7_8_rev_N502_i5_7_rev	5855217	5745951	5240258	5087497	1171544	211.801	0.752191	0.150688	8	5309	2057	0.077821	3	3855	170	90.2564	176	195	4	21.936	333310	1519468	1346210
C213_N704_i7_8_rev_N502_i5_8_rev	6633151	6515758	5964109	5789906	1286127	212.93	0.760463	0.232525	163	70100	3105	0.311721	10	3208	167	93.4779	31044	33210	4	23.8632	392244	1643721	1459967
C213_N704_i7_9_rev_N502_i5_1_rev	9840110	9559327	8768248	8518990	1505245	212.566	0.800363	0.143062	7	4893	1803	0.261666	6	2293	169	85.0746	114	134	4	19.5286	376028	1925527	1694126
C213_N704_i7_9_rev_N502_i5_2_rev	4201707	4094429	3759784	3659498	902651	237.785	0.734494	0.329689	19	5763	2086	0.958248	14	1461	164	98.8701	175	177	4	21.7892	272581	1250994	1117965
C213_N704_i7_9_rev_N502_i5_3_rev	5203104	4947427	4517957	4383164	1252022	217.448	0.683323	0.397878	27	6786	2199	0.188857	4	2118	166	96.6346	201	208	4	20.2648	332618	1641360	1447421
C213_N704_i7_9_rev_N502_i5_4_rev	4206061	4091288	3756714	3649547	863303	234.925	0.742978	0.175131	17	9707	2647	0.544959	12	2202	165	96.3592	397	412	4	20.6455	245444	1188848	1058825
C213_N704_i7_9_rev_N502_i5_5_rev	1746732	1682267	1540561	1500704	341290	234.907	0.750767	0.143472	4	2788	1331	0	0	723	111	90.8257	99	109	4	21.7143	102515	472109	421188
C213_N704_i7_9_rev_N502_i5_6_rev	5674105	5504571	5039251	4896549	1073938	219.77	0.756257	0.215424	10	4642	1811	0.0966651	2	2069	164	91.3043	126	138	4	23.24	332537	1430884	1269013
C213_N704_i7_9_rev_N502_i5_7_rev	5421927	5122035	4688768	4550385	1059493	215.491	0.73927	0.14652	8	5460	2147	0.504255	16	3173	170	97.549	199	204	4	21.8904	303487	1386392	1216454
C213_N704_i7_9_rev_N502_i5_8_rev	6437961	6270888	5752742	5590425	1229693	218.865	0.758641	0.248511	164	65993	3107	0.552105	8	1449	170	93.7015	31152	33246	4	21.8189	349695	1602715	1422567

## Sheet: Table S2. NeuNvsnonNeuN markers
Table2. NeuN_vs_nonNeuN_markers
avg_log2FC: Positive value indicate the feature is more highly 5hmC modified in the 1 group(NeuN-), while Negative value indicate the gene is more higly 5hmC modified in the 2 group(NeuN+).
	p_val	avg_log2FC	pct.1	pct.2	p_val_adj	name
Cntnap5c:ENSMUSG00000038048.7	5.25112e-33	-2.19377	0.958	1	8.62758e-30	Cntnap5c
Epha6:ENSMUSG00000055540.8	5.25433e-33	-1.49379	0.99	1	8.63286e-30	Epha6
Odz2:ENSMUSG00000049336.9	5.25433e-33	-0.768717	1	1	8.63286e-30	Odz2
Tcf4:ENSMUSG00000053477.9	5.25433e-33	1.26974	1	1	8.63286e-30	Tcf4
Tns3:ENSMUSG00000020422.7	5.42136e-33	1.11637	1	1	8.9073e-30	Tns3
Mtus2:ENSMUSG00000029651.9	5.42136e-33	-1.23279	1	1	8.9073e-30	Mtus2
Tcf7l2:ENSMUSG00000024985.11	5.59367e-33	1.27997	1	1	9.1904e-30	Tcf7l2
Kcnip4:ENSMUSG00000029088.8	5.77142e-33	-1.1447	1	1	9.48244e-30	Kcnip4
Cntnap5a:ENSMUSG00000070695.3	6.14392e-33	-1.38127	1	1	1.00945e-29	Cntnap5a
Cpne4:ENSMUSG00000032564.9	6.14392e-33	-1.29841	1	1	1.00945e-29	Cpne4
Plcl1:ENSMUSG00000038349.8	6.74788e-33	1.06341	1	1	1.10868e-29	Plcl1
Zmat4:ENSMUSG00000037492.9	6.74788e-33	-1.11059	1	1	1.10868e-29	Zmat4
Hs3st4:ENSMUSG00000078591.1	6.96202e-33	-1.3661	0.99	1	1.14386e-29	Hs3st4
Cntnap2:ENSMUSG00000039419.10	7.18291e-33	-1.15534	1	1	1.18015e-29	Cntnap2
Zfp536:ENSMUSG00000043456.8	7.41076e-33	0.808526	1	1	1.21759e-29	Zfp536
Cntn5:ENSMUSG00000039488.8	7.41076e-33	-1.1916	1	1	1.21759e-29	Cntn5
Frmpd4:ENSMUSG00000049176.7	8.13828e-33	-1.45973	0.99	1	1.33712e-29	Frmpd4
Hcn1:ENSMUSG00000021730.7	8.39621e-33	-1.39802	0.99	1	1.3795e-29	Hcn1
Rbfox3:ENSMUSG00000025576.10	8.93667e-33	-1.04015	1	1	1.4683e-29	Rbfox3
Grin2a:ENSMUSG00000059003.6	8.93667e-33	-1.32947	1	1	1.4683e-29	Grin2a
Clstn2:ENSMUSG00000032452.6	8.93667e-33	-0.930534	1	1	1.4683e-29	Clstn2
Cdh12:ENSMUSG00000040452.8	1.04431e-32	-1.49526	0.979	1	1.71581e-29	Cdh12
Erbb4:ENSMUSG00000062209.8	1.1115e-32	0.845455	1	1	1.82619e-29	Erbb4
Macrod2:ENSMUSG00000068205.7	1.25886e-32	-0.623908	1	1	2.06831e-29	Macrod2
1700007B14Rik:ENSMUSG00000031620.9	1.42389e-32	-1.7816	0.948	1	2.33945e-29	1700007B14Rik
Myo5b:ENSMUSG00000025885.10	1.42561e-32	-1.15051	1	1	2.34227e-29	Myo5b
Nell1:ENSMUSG00000055409.7	1.51703e-32	-1.07487	1	1	2.49248e-29	Nell1
Galntl6:ENSMUSG00000061864.5	1.51703e-32	-0.856061	1	1	2.49248e-29	Galntl6
Mgat4c:ENSMUSG00000019888.8	1.5649e-32	-1.33484	1	1	2.57113e-29	Mgat4c
Plekhg1:ENSMUSG00000040624.11	2.20146e-32	1.04524	1	1	3.61701e-29	Plekhg1
Dlgap2:ENSMUSG00000047495.8	2.65102e-32	-0.805807	1	1	4.35563e-29	Dlgap2
Zfp385b:ENSMUSG00000027016.10	3.00024e-32	-1.0622	0.99	1	4.9294e-29	Zfp385b
Etl4:ENSMUSG00000036617.9	3.00024e-32	-1.0022	1	1	4.9294e-29	Etl4
Creb3l2:ENSMUSG00000038648.5	3.09446e-32	1.03248	1	1	5.0842e-29	Creb3l2
Il1rapl2:ENSMUSG00000059203.4	3.19162e-32	-1.26142	0.99	1	5.24382e-29	Il1rapl2
Gas7:ENSMUSG00000033066.9	3.2918e-32	0.84495	1	1	5.40842e-29	Gas7
Grm8:ENSMUSG00000024211.9	3.50163e-32	-0.983923	1	1	5.75317e-29	Grm8
Lingo2:ENSMUSG00000045083.7	6.68885e-32	-0.663509	1	1	1.09898e-28	Lingo2
Arid1b:ENSMUSG00000069729.6	6.8977e-32	0.568184	1	1	1.13329e-28	Arid1b
Hecw1:ENSMUSG00000021301.7	8.02658e-32	-1.51922	0.938	1	1.31877e-28	Hecw1
Nrg3:ENSMUSG00000041014.9	8.04312e-32	-0.872903	1	1	1.32149e-28	Nrg3
Rgs6:ENSMUSG00000021219.9	8.29392e-32	-0.813029	1	1	1.36269e-28	Rgs6
Efna5:ENSMUSG00000048915.6	8.29392e-32	-0.905674	1	1	1.36269e-28	Efna5
Dscaml1:ENSMUSG00000032087.8	8.29392e-32	0.693234	1	1	1.36269e-28	Dscaml1
Cadps2:ENSMUSG00000017978.10	8.81906e-32	-0.911068	1	1	1.44897e-28	Cadps2
Hs6st3:ENSMUSG00000053465.5	9.66926e-32	-0.995962	1	1	1.58866e-28	Hs6st3
Etv6:ENSMUSG00000030199.9	9.66926e-32	0.756895	1	1	1.58866e-28	Etv6
Agap1:ENSMUSG00000055013.7	1.02808e-31	0.608331	1	1	1.68913e-28	Agap1
Grip1:ENSMUSG00000034813.10	1.12708e-31	-0.710574	1	1	1.85179e-28	Grip1
Unc5d:ENSMUSG00000063626.4	1.12708e-31	-1.20199	1	1	1.85179e-28	Unc5d
5730522E02Rik:ENSMUSG00000032985.8	1.19828e-31	-1.02893	1	1	1.96877e-28	5730522E02Rik
Rnf8:ENSMUSG00000090083.3	1.19828e-31	0.883221	1	1	1.96877e-28	Rnf8
Cntnap5b:ENSMUSG00000067028.4	1.35435e-31	-1.15575	1	1	2.22519e-28	Cntnap5b
Nrxn3:ENSMUSG00000066392.4	1.39642e-31	-0.524844	1	1	2.29432e-28	Nrxn3
Erc2:ENSMUSG00000040640.8	1.43979e-31	-0.636297	1	1	2.36558e-28	Erc2
Ftsjd2:ENSMUSG00000024019.10	1.4845e-31	0.762235	1	1	2.43903e-28	Ftsjd2
Stard13:ENSMUSG00000016128.8	1.4845e-31	0.897994	1	1	2.43903e-28	Stard13
Kank1:ENSMUSG00000032702.9	1.57809e-31	1.07055	1	1	2.5928e-28	Kank1
Slit3:ENSMUSG00000056427.4	1.62705e-31	-0.640149	1	1	2.67325e-28	Slit3
A830018L16Rik:ENSMUSG00000057715.6	1.9542e-31	-1.15224	1	1	3.21075e-28	A830018L16Rik
Kcnh1:ENSMUSG00000058248.6	2.494e-31	-1.02548	0.99	1	4.09764e-28	Kcnh1
Col25a1:ENSMUSG00000058897.8	2.494e-31	-0.75179	1	1	4.09764e-28	Col25a1
Ryr2:ENSMUSG00000021313.8	2.73256e-31	-1.02438	1	1	4.4896e-28	Ryr2
Igsf11:ENSMUSG00000022790.7	2.73256e-31	1.01419	1	1	4.4896e-28	Igsf11
Epha3:ENSMUSG00000052504.6	3.08623e-31	-1.24355	1	1	5.07068e-28	Epha3
Sox6:ENSMUSG00000051910.7	3.18153e-31	0.716085	1	1	5.22725e-28	Sox6
Zbtb20:ENSMUSG00000022708.10	3.27975e-31	0.554009	1	1	5.38863e-28	Zbtb20
Kcnb2:ENSMUSG00000092083.1	4.05686e-31	-0.971793	1	1	6.66542e-28	Kcnb2
Dnahc5:ENSMUSG00000022262.7	4.4435e-31	-1.00329	0.99	1	7.30067e-28	Dnahc5
Itpr2:ENSMUSG00000030287.8	5.66269e-31	0.735445	1	1	9.30381e-28	Itpr2
Syt1:ENSMUSG00000035864.8	5.83677e-31	-0.87169	1	1	9.58981e-28	Syt1
App:ENSMUSG00000022892.9	5.83677e-31	0.770176	1	1	9.58981e-28	App
Odz3:ENSMUSG00000031561.8	6.01615e-31	-0.710183	1	1	9.88453e-28	Odz3
Gpr158:ENSMUSG00000045967.10	6.39149e-31	-0.927739	1	1	1.05012e-27	Gpr158
Ush2a:ENSMUSG00000026609.8	6.58779e-31	-0.704251	1	1	1.08237e-27	Ush2a
Sema5a:ENSMUSG00000022231.8	6.58779e-31	0.624451	1	1	1.08237e-27	Sema5a
Adcy2:ENSMUSG00000021536.7	6.99852e-31	-0.923279	1	1	1.14986e-27	Adcy2
Wbscr17:ENSMUSG00000034040.9	8.38949e-31	-0.749754	1	1	1.37839e-27	Wbscr17
Srrm4:ENSMUSG00000063919.6	8.64663e-31	-1.04272	1	1	1.42064e-27	Srrm4
Tmem232:ENSMUSG00000045036.7	9.18409e-31	-1.17857	0.979	1	1.50895e-27	Tmem232
Dst:ENSMUSG00000026131.9	9.46593e-31	0.443341	1	1	1.55525e-27	Dst
Ncor2:ENSMUSG00000029478.9	9.46593e-31	0.726002	1	1	1.55525e-27	Ncor2
Ralyl:ENSMUSG00000039717.8	1.03622e-30	-1.06006	1	1	1.70252e-27	Ralyl
Skap1:ENSMUSG00000057058.9	1.06794e-30	-0.885857	1	1	1.75462e-27	Skap1
Odz4:ENSMUSG00000048078.9	1.06794e-30	-0.572061	1	1	1.75462e-27	Odz4
Agbl4:ENSMUSG00000061298.8	1.10061e-30	-0.747294	1	1	1.8083e-27	Agbl4
Elmo1:ENSMUSG00000041112.7	1.16896e-30	0.598161	1	1	1.9206e-27	Elmo1
Caln1:ENSMUSG00000060371.6	1.16896e-30	-1.07185	1	1	1.9206e-27	Caln1
Ank:ENSMUSG00000022265.6	1.44309e-30	0.825886	1	1	2.371e-27	Ank
St6galnac3:ENSMUSG00000052544.5	1.44309e-30	0.435174	1	1	2.371e-27	St6galnac3
Foxn3:ENSMUSG00000033713.4	1.62747e-30	0.694301	1	1	2.67394e-27	Foxn3
Prkcq:ENSMUSG00000026778.6	1.67711e-30	1.08525	1	1	2.75549e-27	Prkcq
Ptprd:ENSMUSG00000028399.10	1.67711e-30	-0.453278	1	1	2.75549e-27	Ptprd
Fam190a:ENSMUSG00000039578.9	1.72824e-30	-0.575756	1	1	2.83951e-27	Fam190a
Gabrb1:ENSMUSG00000029212.7	1.78093e-30	-1.07919	1	1	2.92607e-27	Gabrb1
Fgf14:ENSMUSG00000025551.7	2.00809e-30	-0.875718	1	1	3.2993e-27	Fgf14
Fign:ENSMUSG00000075324.6	2.06924e-30	1.09818	1	1	3.39976e-27	Fign
Zdhhc14:ENSMUSG00000034265.7	2.13223e-30	0.691896	1	1	3.50326e-27	Zdhhc14
Dlg2:ENSMUSG00000052572.8	2.19713e-30	-0.397551	1	1	3.60989e-27	Dlg2
Ryr3:ENSMUSG00000057378.7	2.26399e-30	-0.754698	1	1	3.71973e-27	Ryr3
Fam134b:ENSMUSG00000022270.8	2.33287e-30	0.922737	1	1	3.8329e-27	Fam134b
Atp8a2:ENSMUSG00000021983.9	2.40382e-30	-0.530784	1	1	3.94948e-27	Atp8a2
L3mbtl4:ENSMUSG00000041565.10	2.40382e-30	-0.900933	1	1	3.94948e-27	L3mbtl4
Fstl5:ENSMUSG00000034098.8	2.70971e-30	-1.02016	1	1	4.45206e-27	Fstl5
Msi2:ENSMUSG00000069769.6	3.2424e-30	0.500169	1	1	5.32727e-27	Msi2
Gabrg3:ENSMUSG00000055026.7	3.34078e-30	-1.04669	1	1	5.4889e-27	Gabrg3
Dock10:ENSMUSG00000038608.8	3.5465e-30	0.816591	1	1	5.82689e-27	Dock10
Fam135b:ENSMUSG00000036800.7	3.65402e-30	-1.07413	0.99	1	6.00356e-27	Fam135b
Ksr2:ENSMUSG00000061578.6	3.65402e-30	-0.848663	1	1	6.00356e-27	Ksr2
Dok6:ENSMUSG00000073514.3	3.9964e-30	-1.05061	1	1	6.56609e-27	Dok6
Accn1:ENSMUSG00000020704.7	4.3706e-30	-0.491618	1	1	7.18089e-27	Accn1
Mbnl2:ENSMUSG00000022139.9	4.92412e-30	0.762759	1	1	8.09033e-27	Mbnl2
Mctp1:ENSMUSG00000021596.9	5.38442e-30	-0.921955	1	1	8.84661e-27	Mctp1
Lmo7:ENSMUSG00000033060.8	6.06521e-30	-1.02113	1	1	9.96514e-27	Lmo7
5033411D12Rik:ENSMUSG00000055137.6	6.63125e-30	-0.913534	1	1	1.08951e-26	5033411D12Rik
Egfem1:ENSMUSG00000063600.7	7.46828e-30	-0.715441	1	1	1.22704e-26	Egfem1
Kcnj6:ENSMUSG00000043301.8	7.9253e-30	-0.804365	0.99	1	1.30213e-26	Kcnj6
1700007G11Rik:ENSMUSG00000057816.3	8.16411e-30	-0.758131	1	1	1.34136e-26	1700007G11Rik
Fyn:ENSMUSG00000019843.8	8.41006e-30	0.756938	1	1	1.38177e-26	Fyn
Cdh18:ENSMUSG00000040420.8	1.03502e-29	-0.819972	1	1	1.70054e-26	Cdh18
Dnm3:ENSMUSG00000040265.9	1.13121e-29	0.58811	1	1	1.85857e-26	Dnm3
Snd1:ENSMUSG00000001424.7	1.1652e-29	0.551923	1	1	1.91442e-26	Snd1
Gucy1a2:ENSMUSG00000041624.8	1.31154e-29	-1.36536	0.979	1	2.15486e-26	Gucy1a2
Nell2:ENSMUSG00000022454.9	1.47626e-29	-0.629947	1	1	2.42549e-26	Nell2
Rnf220:ENSMUSG00000028677.11	1.47626e-29	0.952521	1	1	2.42549e-26	Rnf220
Sv2b:ENSMUSG00000053025.7	1.47626e-29	-1.13498	1	1	2.42549e-26	Sv2b
Nr3c2:ENSMUSG00000031618.7	1.47626e-29	-0.755967	1	1	2.42549e-26	Nr3c2
Galnt14:ENSMUSG00000024064.7	1.52053e-29	-0.936848	0.99	1	2.49823e-26	Galnt14
Cdh8:ENSMUSG00000036510.11	1.52053e-29	-1.07318	0.99	1	2.49823e-26	Cdh8
Mei4:ENSMUSG00000043289.5	1.76205e-29	-1.17932	0.979	0.99	2.89504e-26	Mei4
Cntnap4:ENSMUSG00000031772.10	1.76243e-29	-0.940025	1	1	2.89567e-26	Cntnap4
St18:ENSMUSG00000033740.10	1.81521e-29	1.12833	1	1	2.98239e-26	St18
Rit2:ENSMUSG00000057455.6	1.92541e-29	-0.957949	0.979	1	3.16345e-26	Rit2
Spock1:ENSMUSG00000056222.7	1.98314e-29	-0.508497	1	1	3.2583e-26	Spock1
Lrrc7:ENSMUSG00000028176.6	1.98314e-29	-0.839754	1	1	3.2583e-26	Lrrc7
Lrrtm4:ENSMUSG00000052581.6	2.04247e-29	-0.599318	1	1	3.35578e-26	Lrrtm4
Pde4b:ENSMUSG00000028525.9	2.23125e-29	0.581245	1	1	3.66594e-26	Pde4b
Arfip1:ENSMUSG00000074513.3	2.29794e-29	-0.421499	1	1	3.77552e-26	Arfip1
Arhgap24:ENSMUSG00000057315.7	2.29794e-29	0.582462	1	1	3.77552e-26	Arhgap24
Lhfpl3:ENSMUSG00000058361.4	2.29794e-29	0.953019	1	1	3.77552e-26	Lhfpl3
Grm1:ENSMUSG00000019828.7	2.74174e-29	-0.936344	1	1	4.50469e-26	Grm1
Slc25a21:ENSMUSG00000035472.7	2.82357e-29	-0.786929	0.99	1	4.63912e-26	Slc25a21
Fer1l6:ENSMUSG00000037106.7	2.90781e-29	-0.906851	0.99	1	4.77753e-26	Fer1l6
Fstl4:ENSMUSG00000036264.8	3.27047e-29	-0.665635	1	1	5.37338e-26	Fstl4
Slc35f4:ENSMUSG00000021852.6	4.25653e-29	-1.1153	0.958	1	6.99347e-26	Slc35f4
Cnksr3:ENSMUSG00000015202.7	4.25881e-29	1.06279	1	1	6.99722e-26	Cnksr3
Klhl3:ENSMUSG00000014164.7	4.93056e-29	-0.82656	1	0.99	8.10091e-26	Klhl3
Frmd5:ENSMUSG00000027238.9	5.38302e-29	0.642348	1	1	8.8443e-26	Frmd5
Tmem117:ENSMUSG00000063296.4	5.70731e-29	-0.559296	0.99	1	9.37711e-26	Tmem117
Abca13:ENSMUSG00000004668.7	6.05098e-29	-0.899527	1	1	9.94175e-26	Abca13
Chd7:ENSMUSG00000041235.5	6.80109e-29	0.910786	1	1	1.11742e-25	Chd7
Grm7:ENSMUSG00000056755.6	7.0026e-29	-0.517877	1	1	1.15053e-25	Grm7
Mtap7:ENSMUSG00000019996.9	7.42356e-29	0.823941	1	1	1.21969e-25	Mtap7
Limch1:ENSMUSG00000037736.11	8.10252e-29	0.570345	1	1	1.33124e-25	Limch1
Dnahc6:ENSMUSG00000052861.7	8.84258e-29	-0.871643	0.979	1	1.45284e-25	Dnahc6
Fras1:ENSMUSG00000034687.4	9.10452e-29	-0.790909	1	1	1.49587e-25	Fras1
Tacr1:ENSMUSG00000030043.8	9.37316e-29	-1.05003	0.979	1	1.54001e-25	Tacr1
Robo2:ENSMUSG00000052516.11	9.93582e-29	-0.874024	1	1	1.63246e-25	Robo2
Zfp618:ENSMUSG00000028358.9	1.02293e-28	-0.91639	1	1	1.68068e-25	Zfp618
Pacrg:ENSMUSG00000037196.6	1.11624e-28	0.564404	1	1	1.83399e-25	Pacrg
Sgcz:ENSMUSG00000039539.6	1.18309e-28	-0.722853	1	1	1.94382e-25	Sgcz
Loxhd1:ENSMUSG00000032818.9	1.4926e-28	-0.929898	1	1	2.45234e-25	Loxhd1
Plxna4:ENSMUSG00000029765.9	1.53655e-28	-0.531215	1	1	2.52455e-25	Plxna4
Sik3:ENSMUSG00000034135.7	1.62833e-28	0.717769	1	1	2.67534e-25	Sik3
Robo1:ENSMUSG00000022883.9	1.77629e-28	-0.542112	1	1	2.91845e-25	Robo1
Med13l:ENSMUSG00000018076.8	1.93758e-28	0.613083	1	1	3.18345e-25	Med13l
Cacnb2:ENSMUSG00000057914.8	1.99451e-28	-0.812379	1	1	3.27698e-25	Cacnb2
Samd4:ENSMUSG00000021838.10	2.17545e-28	0.712021	1	1	3.57426e-25	Samd4
Nos1:ENSMUSG00000029361.10	2.30502e-28	-0.998993	1	1	3.78715e-25	Nos1
Palld:ENSMUSG00000058056.8	2.37265e-28	-0.709251	1	1	3.89826e-25	Palld
Atrnl1:ENSMUSG00000054843.7	2.51387e-28	-0.459014	1	1	4.13029e-25	Atrnl1
Dync1i1:ENSMUSG00000029757.10	2.51387e-28	-0.762594	1	1	4.13029e-25	Dync1i1
Baz2b:ENSMUSG00000026987.9	2.58757e-28	0.583122	1	1	4.25138e-25	Baz2b
Itpr1:ENSMUSG00000030102.7	2.8218e-28	-0.503123	1	1	4.63621e-25	Itpr1
Ust:ENSMUSG00000047712.7	2.90445e-28	0.641388	1	1	4.77201e-25	Ust
Rims1:ENSMUSG00000041670.8	3.25978e-28	-0.592561	1	1	5.35583e-25	Rims1
B930007M17Rik:ENSMUSG00000047940.7	3.25978e-28	-0.89982	1	1	5.35583e-25	B930007M17Rik
Sh3gl3:ENSMUSG00000030638.6	3.35516e-28	0.739992	1	1	5.51252e-25	Sh3gl3
Mcc:ENSMUSG00000071856.4	3.76513e-28	-0.649166	1	1	6.1861e-25	Mcc
Klhl1:ENSMUSG00000022076.9	3.87515e-28	-1.07744	1	1	6.36688e-25	Klhl1
Dgkb:ENSMUSG00000036095.9	4.10487e-28	-0.738172	1	1	6.7443e-25	Dgkb
Srgap1:ENSMUSG00000020121.8	4.73995e-28	0.515543	1	1	7.78773e-25	Srgap1
Abtb2:ENSMUSG00000032724.5	5.16682e-28	0.902253	1	1	8.48908e-25	Abtb2
Dnahc9:ENSMUSG00000056752.9	5.47237e-28	-0.958712	1	1	8.9911e-25	Dnahc9
Tmem163:ENSMUSG00000026347.7	5.6318e-28	0.814097	1	1	9.25304e-25	Tmem163
Fmnl2:ENSMUSG00000036053.9	5.79583e-28	0.667948	1	1	9.52255e-25	Fmnl2
Galntl4:ENSMUSG00000038296.8	5.79583e-28	-0.733862	1	1	9.52255e-25	Galntl4
Galnt2:ENSMUSG00000089704.3	5.79583e-28	0.665589	1	1	9.52255e-25	Galnt2
Prr5l:ENSMUSG00000032841.9	5.9646e-28	0.942005	1	0.99	9.79984e-25	Prr5l
Spag17:ENSMUSG00000027867.9	6.49406e-28	-1.02769	0.948	1	1.06697e-24	Spag17
Sdk1:ENSMUSG00000039683.10	6.68984e-28	-0.465744	1	1	1.09914e-24	Sdk1
Oprm1:ENSMUSG00000000766.11	7.29056e-28	-0.988984	0.99	1	1.19784e-24	Oprm1
Camk4:ENSMUSG00000038128.5	8.6571e-28	-0.827807	1	1	1.42236e-24	Camk4
Cdh23:ENSMUSG00000012819.8	8.90836e-28	-0.606377	1	1	1.46364e-24	Cdh23
Trhde:ENSMUSG00000050663.7	9.70634e-28	-0.832581	1	1	1.59475e-24	Trhde
Pkhd1:ENSMUSG00000043760.9	9.98778e-28	-0.903509	1	1	1.64099e-24	Pkhd1
Trpm3:ENSMUSG00000052387.8	1.11968e-27	-0.441382	1	1	1.83963e-24	Trpm3
Pip4k2a:ENSMUSG00000026737.6	1.11968e-27	0.761202	1	1	1.83963e-24	Pip4k2a
Trio:ENSMUSG00000022263.8	1.15211e-27	0.535237	1	1	1.89291e-24	Trio
Lrrc8d:ENSMUSG00000046079.10	1.25508e-27	0.682546	1	1	2.0621e-24	Lrrc8d
Epb4.1l2:ENSMUSG00000019978.8	1.62201e-27	0.879492	1	1	2.66496e-24	Epb4.1l2
Col13a1:ENSMUSG00000058806.7	1.71692e-27	-0.977602	0.979	1	2.82091e-24	Col13a1
Usp6nl:ENSMUSG00000039046.9	1.71701e-27	0.735901	1	1	2.82105e-24	Usp6nl
Trpc4:ENSMUSG00000027748.6	1.8157e-27	-1.13423	0.948	1	2.98319e-24	Trpc4
9430031J16Rik:ENSMUSG00000054976.7	1.86986e-27	-0.832144	0.979	1	3.07218e-24	9430031J16Rik
Kcnmb2:ENSMUSG00000037610.8	1.86995e-27	-0.728692	1	1	3.07233e-24	Kcnmb2
Pde1a:ENSMUSG00000059173.10	2.4146e-27	-0.779793	1	1	3.96719e-24	Pde1a
Nkain3:ENSMUSG00000055761.8	2.62905e-27	-0.680203	1	1	4.31953e-24	Nkain3
Myo1b:ENSMUSG00000018417.8	2.86237e-27	-0.832989	0.99	1	4.70287e-24	Myo1b
Ttc6:ENSMUSG00000046782.7	2.86237e-27	-1.17807	1	1	4.70287e-24	Ttc6
Ppfia2:ENSMUSG00000053825.7	2.94461e-27	-0.574633	1	1	4.838e-24	Ppfia2
Kcnt2:ENSMUSG00000052726.9	3.0292e-27	-0.853534	1	1	4.97698e-24	Kcnt2
Pard3b:ENSMUSG00000052062.7	3.1162e-27	-0.491583	1	1	5.11992e-24	Pard3b
Sash1:ENSMUSG00000015305.5	3.1162e-27	0.69117	1	1	5.11992e-24	Sash1
Sntg2:ENSMUSG00000020672.7	3.2977e-27	-0.958887	0.99	1	5.41812e-24	Sntg2
Fam19a1:ENSMUSG00000059187.6	3.79861e-27	-0.647861	1	1	6.24112e-24	Fam19a1
Pcdh9:ENSMUSG00000055421.2	4.25308e-27	0.493826	1	1	6.98781e-24	Pcdh9
Ptprj:ENSMUSG00000025314.9	4.25308e-27	0.714713	1	1	6.98781e-24	Ptprj
Grm5:ENSMUSG00000049583.7	4.76141e-27	-0.720191	1	1	7.823e-24	Grm5
Fto:ENSMUSG00000055932.8	4.89763e-27	0.457091	1	1	8.04681e-24	Fto
Col6a4:ENSMUSG00000032572.5	5.18152e-27	-1.11868	0.979	1	8.51324e-24	Col6a4
Dip2b:ENSMUSG00000023026.9	5.96568e-27	0.679859	1	1	9.80162e-24	Dip2b
Kcnh7:ENSMUSG00000059742.4	6.3112e-27	-0.896578	1	1	1.03693e-23	Kcnh7
Ppfibp2:ENSMUSG00000036528.8	7.06287e-27	0.994646	1	0.99	1.16043e-23	Ppfibp2
Lrrc4:ENSMUSG00000049939.5	7.26426e-27	0.699458	1	1	1.19352e-23	Lrrc4
Atp2b2:ENSMUSG00000030302.9	7.47134e-27	-0.634463	1	1	1.22754e-23	Atp2b2
Bai3:ENSMUSG00000033569.10	8.12836e-27	-0.483779	1	1	1.33549e-23	Bai3
Npas3:ENSMUSG00000021010.6	8.59787e-27	0.36883	1	1	1.41263e-23	Npas3
Ncam1:ENSMUSG00000039542.8	8.59787e-27	0.621922	1	1	1.41263e-23	Ncam1
F13a1:ENSMUSG00000039109.8	9.89066e-27	-1.01292	0.969	1	1.62504e-23	F13a1
Dock4:ENSMUSG00000035954.8	1.01739e-26	0.482503	1	1	1.67156e-23	Dock4
Ppp3ca:ENSMUSG00000028161.9	1.13804e-26	0.602294	1	1	1.8698e-23	Ppp3ca
Ofcc1:ENSMUSG00000047094.7	1.20358e-26	-0.939472	0.99	1	1.97749e-23	Ofcc1
Lphn2:ENSMUSG00000028184.7	1.27287e-26	-0.871438	1	1	2.09132e-23	Lphn2
St6galnac5:ENSMUSG00000039037.5	1.3461e-26	-0.863827	0.99	1	2.21164e-23	St6galnac5
Dock1:ENSMUSG00000058325.5	1.42351e-26	0.456583	1	1	2.33883e-23	Dock1
Tcf12:ENSMUSG00000032228.8	1.50534e-26	0.716464	1	1	2.47327e-23	Tcf12
Esr1:ENSMUSG00000019768.9	1.77983e-26	-0.712218	1	1	2.92427e-23	Esr1
E130308A19Rik:ENSMUSG00000045071.7	1.83018e-26	0.836376	1	1	3.00698e-23	E130308A19Rik
Gli3:ENSMUSG00000021318.9	2.22439e-26	-0.890971	1	1	3.65468e-23	Gli3
Nphp4:ENSMUSG00000039577.10	2.28708e-26	-0.837367	0.979	1	3.75767e-23	Nphp4
Cpa6:ENSMUSG00000042501.6	2.28719e-26	-0.971573	0.99	1	3.75785e-23	Cpa6
Chst11:ENSMUSG00000034612.7	2.48632e-26	0.535316	1	1	4.08503e-23	Chst11
Col19a1:ENSMUSG00000026141.7	2.62853e-26	-0.806764	1	1	4.31868e-23	Col19a1
Agbl1:ENSMUSG00000025754.4	2.7788e-26	-0.734947	0.99	1	4.56557e-23	Agbl1
Gadl1:ENSMUSG00000056880.5	3.02031e-26	-0.926275	0.99	1	4.96237e-23	Gadl1
Esrrg:ENSMUSG00000026610.7	3.19277e-26	-0.548485	1	1	5.24571e-23	Esrrg
Sema3a:ENSMUSG00000028883.10	3.19277e-26	-0.866157	1	1	5.24571e-23	Sema3a
Thsd7b:ENSMUSG00000042581.8	3.37497e-26	-0.593674	1	1	5.54508e-23	Thsd7b
Tnni3k:ENSMUSG00000040086.7	3.42195e-26	-0.758134	0.99	0.99	5.62226e-23	Tnni3k
Immp2l:ENSMUSG00000056899.3	3.87684e-26	-0.46362	1	1	6.36965e-23	Immp2l
4930485B16Rik:ENSMUSG00000020014.8	4.09771e-26	-0.732754	1	1	6.73253e-23	4930485B16Rik
Zfand3:ENSMUSG00000044477.9	4.70595e-26	0.530925	1	1	7.73187e-23	Zfand3
March4:ENSMUSG00000039372.5	4.83701e-26	-1.18911	0.969	1	7.9472e-23	2024-03-04
Stac:ENSMUSG00000032502.8	5.11057e-26	-1.19038	0.958	1	8.39666e-23	Stac
Gm2792:ENSMUSG00000079735.3	5.25629e-26	-0.719842	1	1	8.63609e-23	Gm2792
Col6a5:ENSMUSG00000091345.1	5.55229e-26	-1.14499	0.958	1	9.12241e-23	Col6a5
Ptprq:ENSMUSG00000035916.5	5.71022e-26	-1.10177	0.979	1	9.38189e-23	Ptprq
Spag16:ENSMUSG00000053153.7	5.87037e-26	-0.594142	1	1	9.64502e-23	Spag16
Slc39a11:ENSMUSG00000041654.9	6.03469e-26	-0.429662	1	1	9.91499e-23	Slc39a11
Ptpre:ENSMUSG00000041836.8	6.03469e-26	0.668021	1	1	9.91499e-23	Ptpre
Tanc1:ENSMUSG00000035168.9	6.9272e-26	0.522409	1	1	1.13814e-22	Tanc1
St6gal1:ENSMUSG00000022885.8	7.31979e-26	0.701275	1	1	1.20264e-22	St6gal1
Afap1l2:ENSMUSG00000025083.10	7.52427e-26	0.852193	1	1	1.23624e-22	Afap1l2
Fam19a5:ENSMUSG00000054863.7	7.95038e-26	0.582983	1	1	1.30625e-22	Fam19a5
Rnf144a:ENSMUSG00000020642.6	8.40039e-26	0.741714	0.99	1	1.38018e-22	Rnf144a
Ank2:ENSMUSG00000032826.8	9.90752e-26	0.416567	1	1	1.6278e-22	Ank2
Nbas:ENSMUSG00000020576.8	1.04672e-25	0.607789	1	1	1.71976e-22	Nbas
Nav2:ENSMUSG00000052512.7	1.07587e-25	0.393321	1	1	1.76765e-22	Nav2
Lrp2:ENSMUSG00000027070.8	1.16817e-25	-0.959902	0.979	1	1.9193e-22	Lrp2
Npas2:ENSMUSG00000026077.9	1.16822e-25	-0.825432	1	1	1.91939e-22	Npas2
Gria1:ENSMUSG00000020524.10	1.26843e-25	-0.749661	1	1	2.08403e-22	Gria1
Plxdc2:ENSMUSG00000026748.7	1.26843e-25	0.6526	1	1	2.08403e-22	Plxdc2
4933407C03Rik:ENSMUSG00000034390.8	1.26843e-25	0.497427	1	1	2.08403e-22	4933407C03Rik
Daam1:ENSMUSG00000034574.8	1.33992e-25	0.634929	1	1	2.20149e-22	Daam1
Dcc:ENSMUSG00000060534.9	1.33992e-25	-0.415843	1	1	2.20149e-22	Dcc
Prickle2:ENSMUSG00000030020.7	1.37715e-25	0.604862	1	1	2.26266e-22	Prickle2
Zeb2:ENSMUSG00000026872.8	1.45465e-25	1.06448	0.979	1	2.38998e-22	Zeb2
Kazn:ENSMUSG00000040606.6	1.57924e-25	0.678341	1	1	2.5947e-22	Kazn
Gpr39:ENSMUSG00000026343.6	1.66807e-25	-0.789578	1	1	2.74065e-22	Gpr39
2210408I21Rik:ENSMUSG00000071252.4	1.71433e-25	-0.704886	0.99	1	2.81664e-22	2210408I21Rik
Gja5:ENSMUSG00000057123.7	1.71433e-25	-0.780002	0.99	1	2.81664e-22	Gja5
Itpk1:ENSMUSG00000057963.2	2.13315e-25	0.572157	1	1	3.50476e-22	Itpk1
Psd3:ENSMUSG00000030465.11	2.44487e-25	0.500985	1	1	4.01692e-22	Psd3
2310046A06Rik:ENSMUSG00000032355.8	2.51243e-25	-0.932349	1	1	4.12792e-22	2310046A06Rik
Pik3c2g:ENSMUSG00000030228.8	2.65315e-25	-0.684824	1	1	4.35912e-22	Pik3c2g
Kif13a:ENSMUSG00000021375.8	2.72641e-25	0.630211	1	1	4.47949e-22	Kif13a
Ccbe1:ENSMUSG00000046318.9	2.72641e-25	-0.654342	1	1	4.47949e-22	Ccbe1
Odz1:ENSMUSG00000016150.9	3.48278e-25	-0.848957	0.99	1	5.7222e-22	Odz1
Samd12:ENSMUSG00000058656.6	3.57871e-25	-0.544266	1	1	5.87981e-22	Samd12
Fhod3:ENSMUSG00000034295.8	3.88249e-25	-0.639782	1	1	6.37893e-22	Fhod3
Lhfpl2:ENSMUSG00000045312.5	3.98932e-25	0.705136	1	1	6.55445e-22	Lhfpl2
Osbpl1a:ENSMUSG00000044252.10	4.32761e-25	0.699374	1	1	7.11026e-22	Osbpl1a
Ablim1:ENSMUSG00000025085.9	4.6943e-25	-0.582557	1	1	7.71274e-22	Ablim1
Smurf1:ENSMUSG00000038780.8	4.82325e-25	0.779651	1	1	7.92459e-22	Smurf1
Grin2b:ENSMUSG00000030209.7	4.82325e-25	-0.564115	1	1	7.92459e-22	Grin2b
Ephb1:ENSMUSG00000032537.8	4.9557e-25	0.495535	1	1	8.14222e-22	Ephb1
Epha5:ENSMUSG00000029245.9	5.09176e-25	-0.68584	0.99	1	8.36576e-22	Epha5
Fam113b:ENSMUSG00000044250.7	5.23152e-25	-0.691098	1	1	8.59538e-22	Fam113b
Spata16:ENSMUSG00000039335.5	5.52228e-25	-0.858779	0.979	1	9.07311e-22	Spata16
Scn2a1:ENSMUSG00000075318.6	5.67374e-25	-0.880905	0.979	1	9.32196e-22	Scn2a1
Hydin:ENSMUSG00000059854.6	6.32215e-25	-0.594791	1	1	1.03873e-21	Hydin
Ano3:ENSMUSG00000074968.4	6.672e-25	-0.872462	0.969	1	1.09621e-21	Ano3
Gfra1:ENSMUSG00000025089.8	6.85592e-25	0.543479	1	1	1.12643e-21	Gfra1
Exoc6b:ENSMUSG00000033769.9	7.23634e-25	0.479208	1	1	1.18893e-21	Exoc6b
Ankrd11:ENSMUSG00000035569.9	7.43431e-25	0.662725	1	1	1.22146e-21	Ankrd11
Hpse2:ENSMUSG00000074852.3	8.06101e-25	-0.571129	1	1	1.32442e-21	Hpse2
Gnaq:ENSMUSG00000024639.5	8.28133e-25	0.550544	1	1	1.36062e-21	Gnaq
Bmp6:ENSMUSG00000039004.4	9.47393e-25	-0.939741	0.969	1	1.55657e-21	Bmp6
Unc5c:ENSMUSG00000059921.9	1.14393e-24	0.613134	1	1	1.87947e-21	Unc5c
Flt1:ENSMUSG00000029648.7	1.17509e-24	-0.813313	0.99	1	1.93067e-21	Flt1
Rai14:ENSMUSG00000022246.7	1.41807e-24	-0.845552	1	1	2.3299e-21	Rai14
Sorcs2:ENSMUSG00000029093.8	1.41807e-24	-0.506094	1	1	2.3299e-21	Sorcs2
Edil3:ENSMUSG00000034488.8	1.71074e-24	0.623077	1	1	2.81075e-21	Edil3
Mitf:ENSMUSG00000035158.8	1.80484e-24	0.652892	1	1	2.96536e-21	Mitf
Myo3b:ENSMUSG00000042064.6	1.8538e-24	-0.507688	1	1	3.04579e-21	Myo3b
Tjp2:ENSMUSG00000024812.8	2.06313e-24	0.709254	1	1	3.38973e-21	Tjp2
Prex2:ENSMUSG00000048960.7	2.23535e-24	-0.822732	0.99	1	3.67268e-21	Prex2
Ttn:ENSMUSG00000051747.7	2.42179e-24	-0.72843	1	1	3.979e-21	Ttn
Ncald:ENSMUSG00000051359.8	2.69454e-24	0.45078	1	1	4.42713e-21	Ncald
Ntng1:ENSMUSG00000059857.7	2.76735e-24	-0.722445	1	1	4.54676e-21	Ntng1
Kalrn:ENSMUSG00000061751.8	2.84211e-24	-0.385734	1	1	4.66959e-21	Kalrn
Jarid2:ENSMUSG00000038518.8	2.91887e-24	0.690088	1	1	4.79571e-21	Jarid2
Slc24a2:ENSMUSG00000037996.10	2.91887e-24	0.691275	1	1	4.79571e-21	Slc24a2
Pard3:ENSMUSG00000025812.10	2.99769e-24	0.345007	1	1	4.9252e-21	Pard3
Nfia:ENSMUSG00000028565.11	3.51684e-24	0.470529	1	1	5.77816e-21	Nfia
Zfp704:ENSMUSG00000040209.7	4.01677e-24	0.501352	1	1	6.59955e-21	Zfp704
Sfmbt2:ENSMUSG00000061186.8	4.23591e-24	-0.715579	1	1	6.95959e-21	Sfmbt2
Eda:ENSMUSG00000059327.3	4.34911e-24	-0.961041	0.969	1	7.14559e-21	Eda
Tnik:ENSMUSG00000027692.9	4.83693e-24	0.417849	1	1	7.94707e-21	Tnik
Chst9:ENSMUSG00000047161.6	5.6705e-24	-0.782004	0.99	1	9.31663e-21	Chst9
AI480653:ENSMUSG00000047434.7	5.6705e-24	0.551231	1	1	9.31663e-21	AI480653
Ttll11:ENSMUSG00000026885.6	5.6705e-24	-0.567747	1	1	9.31663e-21	Ttll11
Ralgps1:ENSMUSG00000038831.9	5.97882e-24	0.468497	1	1	9.8232e-21	Ralgps1
Zfp521:ENSMUSG00000024420.7	6.30374e-24	0.48654	1	1	1.0357e-20	Zfp521
Adamts18:ENSMUSG00000053399.7	6.47241e-24	-0.908379	0.979	1	1.06342e-20	Adamts18
Fnbp1:ENSMUSG00000075415.6	7.00694e-24	0.720121	0.99	1	1.15124e-20	Fnbp1
4921528I01Rik:ENSMUSG00000024306.6	7.19423e-24	-0.810823	0.979	1	1.18201e-20	4921528I01Rik
Iqgap2:ENSMUSG00000021676.8	7.78775e-24	-0.581321	1	1	1.27953e-20	Iqgap2
Prkg1:ENSMUSG00000052920.7	7.78775e-24	-0.335911	1	1	1.27953e-20	Prkg1
Kcnq5:ENSMUSG00000028033.9	8.65464e-24	-0.501737	1	1	1.42196e-20	Kcnq5
Fam155a:ENSMUSG00000079157.2	8.65464e-24	-0.372108	1	1	1.42196e-20	Fam155a
Lipo1:ENSMUSG00000024766.7	8.83989e-24	-1.15528	0.906	1	1.45239e-20	Lipo1
Trdn:ENSMUSG00000019787.7	9.61659e-24	-1.02513	0.979	1	1.58001e-20	Trdn
Fhit:ENSMUSG00000060579.5	9.87371e-24	-0.328311	1	1	1.62225e-20	Fhit
D630045J12Rik:ENSMUSG00000063455.9	1.06852e-23	0.607625	1	1	1.75558e-20	D630045J12Rik
Nckap5:ENSMUSG00000049690.8	1.09702e-23	0.375412	1	1	1.8024e-20	Nckap5
1700025G04Rik:ENSMUSG00000032666.10	1.15628e-23	0.469422	1	1	1.89976e-20	1700025G04Rik
Ptk2:ENSMUSG00000022607.7	1.15628e-23	0.592262	1	1	1.89976e-20	Ptk2
Pcdh7:ENSMUSG00000029108.7	1.35375e-23	0.541593	1	1	2.22422e-20	Pcdh7
Ptpro:ENSMUSG00000030223.7	1.58457e-23	0.49838	1	1	2.60345e-20	Ptpro
Rasa3:ENSMUSG00000031453.9	1.75969e-23	0.676009	1	1	2.89117e-20	Rasa3
Med27:ENSMUSG00000026799.9	1.8543e-23	0.583095	1	1	3.04662e-20	Med27
Prkca:ENSMUSG00000050965.7	1.90348e-23	0.417299	1	1	3.12742e-20	Prkca
Cacna1e:ENSMUSG00000004110.7	2.11344e-23	-0.613911	1	1	3.47239e-20	Cacna1e
Ankrd44:ENSMUSG00000052331.7	2.11344e-23	0.52486	1	1	3.47239e-20	Ankrd44
Prlr:ENSMUSG00000005268.13	2.28485e-23	-0.893397	0.958	1	3.75401e-20	Prlr
Ptprn2:ENSMUSG00000056553.7	2.4084e-23	-0.375062	1	1	3.957e-20	Ptprn2
Ano2:ENSMUSG00000038115.9	2.67342e-23	-0.577084	1	1	4.39242e-20	Ano2
Pclo:ENSMUSG00000061601.7	3.65428e-23	-0.622988	1	1	6.00399e-20	Pclo
Inadl:ENSMUSG00000061859.9	3.95067e-23	-0.522682	1	1	6.49095e-20	Inadl
Gab1:ENSMUSG00000031714.8	4.16136e-23	0.73774	1	1	6.83712e-20	Gab1
Dscam:ENSMUSG00000050272.9	4.27084e-23	0.425592	1	1	7.01699e-20	Dscam
Prkcz:ENSMUSG00000029053.10	4.49842e-23	0.699433	1	1	7.39091e-20	Prkcz
Stox2:ENSMUSG00000038143.8	4.8625e-23	0.552729	1	1	7.98908e-20	Stox2
Rbms3:ENSMUSG00000039607.9	5.25572e-23	-0.383303	1	1	8.63515e-20	Rbms3
Epha4:ENSMUSG00000026235.7	5.5352e-23	0.817902	1	1	9.09433e-20	Epha4
Grik3:ENSMUSG00000001985.8	5.82938e-23	0.517735	1	1	9.57766e-20	Grik3
Rapgef1:ENSMUSG00000039844.12	6.2999e-23	0.673651	0.99	1	1.03507e-19	Rapgef1
Mical3:ENSMUSG00000003178.6	6.2999e-23	0.645325	1	1	1.03507e-19	Mical3
Cacna1i:ENSMUSG00000022416.9	6.808e-23	-0.823928	0.99	1	1.11855e-19	Cacna1i
Cdk19:ENSMUSG00000038481.6	7.94901e-23	0.76668	1	1	1.30602e-19	Cdk19
Gm15155:ENSMUSG00000055109.5	8.48756e-23	-1.39054	0.896	0.979	1.39451e-19	Gm15155
Zswim6:ENSMUSG00000032846.8	1.02858e-22	0.668189	1	1	1.68995e-19	Zswim6
Glis3:ENSMUSG00000052942.7	1.02858e-22	-0.439276	1	1	1.68995e-19	Glis3
Synj2:ENSMUSG00000023805.10	1.08289e-22	0.718994	1	1	1.7792e-19	Synj2
Pigk:ENSMUSG00000039047.11	1.08289e-22	-0.511817	1	1	1.7792e-19	Pigk
Acvr1c:ENSMUSG00000026834.7	1.13841e-22	-1.08104	0.938	1	1.87041e-19	Acvr1c
Opcml:ENSMUSG00000062257.6	1.14005e-22	0.32414	1	1	1.8731e-19	Opcml
Adcy5:ENSMUSG00000022840.7	1.47381e-22	0.565858	1	1	2.42147e-19	Adcy5
Ano4:ENSMUSG00000035189.8	1.67529e-22	0.60466	1	1	2.75251e-19	Ano4
Phactr3:ENSMUSG00000027525.10	1.76332e-22	0.494303	1	1	2.89713e-19	Phactr3
Nlgn1:ENSMUSG00000063887.6	1.80903e-22	0.350794	1	1	2.97224e-19	Nlgn1
Gpr133:ENSMUSG00000044017.9	2.00383e-22	-0.762086	0.979	1	3.2923e-19	Gpr133
D18Ertd653e:ENSMUSG00000024544.7	2.10901e-22	0.413178	1	1	3.4651e-19	D18Ertd653e
Erg:ENSMUSG00000040732.11	2.21955e-22	-0.568388	1	1	3.64672e-19	Erg
Acap2:ENSMUSG00000049076.8	2.33583e-22	0.658654	1	1	3.83777e-19	Acap2
March1:ENSMUSG00000036469.9	2.33583e-22	-0.379288	1	1	3.83777e-19	2024-03-01
Rnls:ENSMUSG00000071573.7	2.52154e-22	-0.794425	0.979	1	4.14289e-19	Rnls
Vti1a:ENSMUSG00000024983.8	2.58677e-22	0.388969	1	1	4.25006e-19	Vti1a
Mad1l1:ENSMUSG00000029554.8	2.72207e-22	0.50293	1	1	4.47236e-19	Mad1l1
Crb1:ENSMUSG00000063681.7	2.79232e-22	-0.856773	0.99	1	4.58778e-19	Crb1
Slc4a10:ENSMUSG00000026904.11	2.79232e-22	-0.669252	0.99	1	4.58778e-19	Slc4a10
Samsn1:ENSMUSG00000022876.10	2.8639e-22	-0.927982	0.969	1	4.70539e-19	Samsn1
Pcsk5:ENSMUSG00000024713.8	3.33693e-22	-0.506325	1	1	5.48257e-19	Pcsk5
Hmcn1:ENSMUSG00000066842.11	3.98645e-22	-0.490497	1	1	6.54974e-19	Hmcn1
Abhd2:ENSMUSG00000039202.6	4.30175e-22	0.658602	0.99	1	7.06778e-19	Abhd2
Mob3b:ENSMUSG00000073910.4	4.64172e-22	0.559392	1	1	7.62634e-19	Mob3b
Arhgap10:ENSMUSG00000037148.6	4.64172e-22	-0.553447	1	1	7.62634e-19	Arhgap10
Nfasc:ENSMUSG00000026442.8	4.88299e-22	0.57015	1	1	8.02276e-19	Nfasc
Satb2:ENSMUSG00000038331.8	5.00625e-22	-0.777998	0.958	1	8.22527e-19	Satb2
Abi3bp:ENSMUSG00000035258.7	5.00825e-22	-0.808967	1	1	8.22855e-19	Abi3bp
Sh3rf1:ENSMUSG00000031642.7	5.54184e-22	0.613028	1	1	9.10525e-19	Sh3rf1
Myo3a:ENSMUSG00000025716.8	5.77861e-22	-1.02781	0.885	1	9.49425e-19	Myo3a
Eml1:ENSMUSG00000058070.7	5.82936e-22	0.548756	1	1	9.57765e-19	Eml1
Reln:ENSMUSG00000042453.7	6.13164e-22	-0.50456	1	1	1.00743e-18	Reln
Rbfox1:ENSMUSG00000008658.8	6.28854e-22	-0.362242	1	1	1.03321e-18	Rbfox1
Cacna1d:ENSMUSG00000015968.9	6.61436e-22	-0.421217	1	1	1.08674e-18	Cacna1d
Sh3rf3:ENSMUSG00000037990.10	6.78348e-22	-0.545869	0.99	1	1.11453e-18	Sh3rf3
Dock9:ENSMUSG00000025558.8	7.50381e-22	0.51643	1	1	1.23288e-18	Dock9
Gfod1:ENSMUSG00000051335.5	7.89186e-22	0.658743	1	1	1.29663e-18	Gfod1
Kif26b:ENSMUSG00000026494.6	8.29975e-22	-0.429238	1	1	1.36365e-18	Kif26b
1700040L02Rik:ENSMUSG00000019945.3	8.951e-22	-0.78566	0.99	1	1.47065e-18	1700040L02Rik
Kcnn2:ENSMUSG00000054477.7	9.17913e-22	-0.693502	1	1	1.50813e-18	Kcnn2
Cit:ENSMUSG00000029516.11	1.01506e-21	-0.687111	1	1	1.66774e-18	Cit
Gsk3b:ENSMUSG00000022812.7	1.06738e-21	0.606202	1	1	1.75371e-18	Gsk3b
Irf2:ENSMUSG00000031627.7	1.06738e-21	0.585269	1	1	1.75371e-18	Irf2
Map4k4:ENSMUSG00000026074.7	1.09453e-21	0.609001	1	1	1.79832e-18	Map4k4
Spnb2:ENSMUSG00000020315.11	1.09453e-21	0.504154	1	1	1.79832e-18	Spnb2
Acot7:ENSMUSG00000028937.8	1.40658e-21	0.66183	1	0.99	2.31101e-18	Acot7
Ncoa2:ENSMUSG00000005886.8	1.6759e-21	0.441189	1	1	2.7535e-18	Ncoa2
Dmd:ENSMUSG00000045103.10	1.76181e-21	-0.379153	1	1	2.89465e-18	Dmd
Snx29:ENSMUSG00000071669.6	1.94692e-21	0.394845	1	1	3.19879e-18	Snx29
Lrrc1:ENSMUSG00000032352.7	1.99612e-21	0.652133	1	1	3.27963e-18	Lrrc1
Pcnxl2:ENSMUSG00000060212.7	2.04656e-21	-0.510688	0.99	1	3.3625e-18	Pcnxl2
Lass6:ENSMUSG00000027035.2	2.15125e-21	-0.567834	1	1	3.5345e-18	Lass6
Fmn1:ENSMUSG00000044042.11	2.49814e-21	-0.390099	1	1	4.10444e-18	Fmn1
Zfp532:ENSMUSG00000042439.4	2.90027e-21	0.603074	1	1	4.76514e-18	Zfp532
2010111I01Rik:ENSMUSG00000021458.9	2.97325e-21	0.423675	1	1	4.88506e-18	2010111I01Rik
Cadm1:ENSMUSG00000032076.11	2.97325e-21	0.355531	1	1	4.88506e-18	Cadm1
Arhgap6:ENSMUSG00000031355.9	3.04794e-21	-0.915603	0.979	1	5.00776e-18	Arhgap6
Lrrc69:ENSMUSG00000023151.3	3.26875e-21	-1.00491	0.906	1	5.37055e-18	Lrrc69
Col6a6:ENSMUSG00000043719.7	3.36633e-21	-0.699682	1	1	5.53087e-18	Col6a6
Bcas3:ENSMUSG00000059439.8	3.53757e-21	0.336955	1	1	5.81223e-18	Bcas3
Ldlrad3:ENSMUSG00000048058.10	3.90634e-21	0.440692	1	1	6.41811e-18	Ldlrad3
Tgfbr3:ENSMUSG00000029287.8	3.90634e-21	-0.585221	1	1	6.41811e-18	Tgfbr3
Adamts19:ENSMUSG00000053441.4	4.00432e-21	-0.841665	0.99	1	6.57909e-18	Adamts19
Scn1a:ENSMUSG00000064329.7	4.20763e-21	-0.764303	0.99	1	6.91313e-18	Scn1a
Hs3st5:ENSMUSG00000044499.5	4.31308e-21	-0.785553	0.99	1	7.08638e-18	Hs3st5
Dpyd:ENSMUSG00000033308.9	4.42114e-21	-0.379961	1	1	7.26393e-18	Dpyd
Myo6:ENSMUSG00000033577.10	5.5224e-21	0.689102	1	1	9.07331e-18	Myo6
Ccl1:ENSMUSG00000020702.6	6.40315e-21	-0.789395	0.99	1	1.05204e-17	Ccl1
Arhgap18:ENSMUSG00000039031.8	7.06503e-21	-0.815348	0.969	1	1.16078e-17	Arhgap18
Aoah:ENSMUSG00000021322.6	7.60743e-21	-0.784111	0.99	1	1.2499e-17	Aoah
Car10:ENSMUSG00000056158.8	8.18975e-21	-0.482265	0.99	1	1.34558e-17	Car10
Rbm47:ENSMUSG00000070780.5	8.39349e-21	-0.620851	1	1	1.37905e-17	Rbm47
Mctp2:ENSMUSG00000032776.7	8.60224e-21	-0.749528	1	1	1.41335e-17	Mctp2
Atp8b1:ENSMUSG00000039529.8	9.25978e-21	0.695902	1	1	1.52138e-17	Atp8b1
Eps8:ENSMUSG00000015766.8	9.25978e-21	0.459252	1	1	1.52138e-17	Eps8
Frem1:ENSMUSG00000059049.7	1.07276e-20	-0.64011	0.99	1	1.76254e-17	Frem1
Adamts3:ENSMUSG00000043635.5	1.07276e-20	-0.570623	1	1	1.76254e-17	Adamts3
Nxph1:ENSMUSG00000046178.3	1.09936e-20	0.715253	1	1	1.80625e-17	Nxph1
Xylt1:ENSMUSG00000030657.5	1.09936e-20	0.419256	1	1	1.80625e-17	Xylt1
Tspan5:ENSMUSG00000028152.4	1.2425e-20	0.488235	1	1	2.04143e-17	Tspan5
Vgll4:ENSMUSG00000030315.8	1.27327e-20	0.653687	1	1	2.09198e-17	Vgll4
Stau2:ENSMUSG00000025920.12	1.33707e-20	-0.596414	1	1	2.19681e-17	Stau2
4930473A06Rik:ENSMUSG00000052407.7	1.43876e-20	-0.525047	1	1	2.36388e-17	4930473A06Rik
Klraq1:ENSMUSG00000034709.7	1.47433e-20	0.688123	0.99	1	2.42232e-17	Klraq1
Cdk14:ENSMUSG00000028926.8	1.47433e-20	0.311562	1	1	2.42232e-17	Cdk14
Fam19a2:ENSMUSG00000044071.6	1.51076e-20	-0.451909	1	1	2.48218e-17	Fam19a2
Gpc5:ENSMUSG00000022112.6	1.51076e-20	-0.32763	1	1	2.48218e-17	Gpc5
Dapk1:ENSMUSG00000021559.7	1.54809e-20	-0.598494	1	1	2.5435e-17	Dapk1
Ryr1:ENSMUSG00000030592.9	1.58632e-20	-0.816374	1	1	2.60633e-17	Ryr1
Hdac9:ENSMUSG00000004698.8	1.62549e-20	-0.453583	1	1	2.67068e-17	Hdac9
Rgnef:ENSMUSG00000021662.8	1.66562e-20	0.411362	1	1	2.73661e-17	Rgnef
Dab1:ENSMUSG00000028519.9	1.66562e-20	-0.239069	1	1	2.73661e-17	Dab1
Dync2h1:ENSMUSG00000047193.8	1.70672e-20	-0.801557	0.99	1	2.80415e-17	Dync2h1
Rasgrf2:ENSMUSG00000021708.10	1.88142e-20	-0.629562	0.99	1	3.09117e-17	Rasgrf2
Dnahc8:ENSMUSG00000033826.8	2.02393e-20	-0.470752	0.99	1	3.32532e-17	Dnahc8
Ncam2:ENSMUSG00000022762.10	2.28555e-20	0.513933	1	1	3.75515e-17	Ncam2
Otof:ENSMUSG00000062372.7	2.42116e-20	-0.786616	0.927	0.99	3.97797e-17	Otof
Kctd16:ENSMUSG00000051401.5	2.45828e-20	-0.504094	0.99	1	4.03895e-17	Kctd16
Unc13c:ENSMUSG00000062151.6	2.51868e-20	-0.549979	1	1	4.13819e-17	Unc13c
Dpp6:ENSMUSG00000061576.9	2.58054e-20	-0.351202	1	1	4.23983e-17	Dpp6
Galnt13:ENSMUSG00000060988.5	2.64391e-20	-0.6076	1	1	4.34394e-17	Galnt13
Fbxl7:ENSMUSG00000043556.8	2.70881e-20	-0.548649	1	1	4.45058e-17	Fbxl7
Tspan9:ENSMUSG00000030352.8	2.70881e-20	0.462714	1	1	4.45058e-17	Tspan9
Pld1:ENSMUSG00000027695.9	3.28803e-20	0.665212	1	1	5.40224e-17	Pld1
Stab2:ENSMUSG00000035459.9	3.53547e-20	-0.611239	1	1	5.80878e-17	Stab2
Sorcs1:ENSMUSG00000043531.8	3.53547e-20	0.364024	1	1	5.80878e-17	Sorcs1
Clvs1:ENSMUSG00000041216.8	3.62197e-20	-0.605	0.99	1	5.9509e-17	Clvs1
Parvb:ENSMUSG00000022438.6	3.89423e-20	0.55527	1	0.99	6.39822e-17	Parvb
Rgs7:ENSMUSG00000026527.7	3.89423e-20	-0.445592	1	1	6.39822e-17	Rgs7
Oca2:ENSMUSG00000030450.5	3.89423e-20	-0.68353	1	1	6.39822e-17	Oca2
Srgap3:ENSMUSG00000030257.9	4.08687e-20	0.436773	1	1	6.71473e-17	Srgap3
Shank2:ENSMUSG00000037541.12	4.39364e-20	-0.44481	1	1	7.21874e-17	Shank2
Lhfp:ENSMUSG00000048332.7	4.50086e-20	-0.571295	0.99	1	7.39492e-17	Lhfp
Arhgap28:ENSMUSG00000024043.6	4.72314e-20	-0.624011	0.99	1	7.76012e-17	Arhgap28
Alk:ENSMUSG00000055471.6	5.59e-20	-0.334799	1	1	9.18437e-17	Alk
Rapgef4:ENSMUSG00000049044.9	5.72604e-20	-0.454677	1	1	9.40789e-17	Rapgef4
Abcc8:ENSMUSG00000040136.8	6.29921e-20	-0.970735	0.948	1	1.03496e-16	Abcc8
Dock7:ENSMUSG00000028556.9	6.30372e-20	-0.674981	1	1	1.0357e-16	Dock7
Pcsk2:ENSMUSG00000027419.9	7.45623e-20	-0.594574	0.979	1	1.22506e-16	Pcsk2
Kcnab2:ENSMUSG00000028931.5	7.82254e-20	-0.618006	1	1	1.28524e-16	Kcnab2
Dgkh:ENSMUSG00000034731.8	8.40516e-20	-0.503273	1	1	1.38097e-16	Dgkh
Ctif:ENSMUSG00000052928.7	8.40516e-20	0.381054	1	1	1.38097e-16	Ctif
Igf1r:ENSMUSG00000005533.8	8.81719e-20	0.294011	1	1	1.44866e-16	Igf1r
1600021P15Rik:ENSMUSG00000051065.7	9.24917e-20	0.593622	1	1	1.51964e-16	1600021P15Rik
Tmeff2:ENSMUSG00000026109.7	1.09324e-19	0.548063	1	1	1.7962e-16	Tmeff2
Zmiz1:ENSMUSG00000007817.8	1.09324e-19	0.500786	1	1	1.7962e-16	Zmiz1
Tnr:ENSMUSG00000015829.7	1.23167e-19	0.558742	1	1	2.02364e-16	Tnr
Apba1:ENSMUSG00000024897.7	1.26137e-19	0.446689	1	1	2.07243e-16	Apba1
Bmpr1b:ENSMUSG00000052430.8	1.29178e-19	-0.513632	0.99	1	2.12239e-16	Bmpr1b
Zfp462:ENSMUSG00000060206.5	1.60013e-19	0.554389	1	1	2.62902e-16	Zfp462
Foxo1:ENSMUSG00000044167.5	1.63859e-19	0.815505	1	1	2.69221e-16	Foxo1
Tcerg1l:ENSMUSG00000091002.2	1.63859e-19	-0.702949	1	1	2.69221e-16	Tcerg1l
Dnmt3a:ENSMUSG00000020661.9	1.84504e-19	0.637016	1	1	3.03139e-16	Dnmt3a
Gabbr2:ENSMUSG00000039809.9	1.84504e-19	-0.357333	1	1	3.03139e-16	Gabbr2
Rptor:ENSMUSG00000025583.8	1.88931e-19	0.384142	1	1	3.10413e-16	Rptor
Cap2:ENSMUSG00000021373.9	1.93463e-19	-0.593387	1	1	3.1786e-16	Cap2
Kat2b:ENSMUSG00000000708.8	2.02852e-19	0.725427	1	1	3.33286e-16	Kat2b
Rgs3:ENSMUSG00000059810.10	2.07714e-19	0.560153	1	1	3.41274e-16	Rgs3
Scfd2:ENSMUSG00000062110.8	2.17786e-19	0.443706	1	1	3.57822e-16	Scfd2
Sntg1:ENSMUSG00000025909.9	2.2834e-19	-0.415124	1	1	3.75163e-16	Sntg1
Pkd1l2:ENSMUSG00000034416.11	2.41952e-19	-0.912414	0.948	0.99	3.97528e-16	Pkd1l2
Nek7:ENSMUSG00000026393.3	2.56988e-19	0.523531	1	1	4.22232e-16	Nek7
Bank1:ENSMUSG00000037922.8	2.6313e-19	-0.818091	0.99	1	4.32323e-16	Bank1
Prr16:ENSMUSG00000073565.3	2.6313e-19	-0.704713	1	1	4.32323e-16	Prr16
Efcab6:ENSMUSG00000022441.10	2.89182e-19	-0.462933	1	1	4.75126e-16	Efcab6
Lsamp:ENSMUSG00000061080.5	3.1778e-19	0.318621	1	1	5.22112e-16	Lsamp
Scn5a:ENSMUSG00000032511.10	3.70308e-19	-0.788461	0.99	0.99	6.08416e-16	Scn5a
Tprg:ENSMUSG00000048399.4	3.83484e-19	-0.767918	0.958	1	6.30064e-16	Tprg
Rhobtb1:ENSMUSG00000019944.7	3.92739e-19	-0.679462	0.99	1	6.4527e-16	Rhobtb1
Rab3c:ENSMUSG00000021700.8	3.92739e-19	-0.553646	1	1	6.4527e-16	Rab3c
Zfp827:ENSMUSG00000071064.6	4.11635e-19	0.500019	1	1	6.76316e-16	Zfp827
Gabrb3:ENSMUSG00000033676.7	4.62893e-19	-0.639165	1	1	7.60533e-16	Gabrb3
Sgcd:ENSMUSG00000020354.8	4.96623e-19	-0.32574	1	1	8.15952e-16	Sgcd
Lama3:ENSMUSG00000024421.9	5.08398e-19	-0.475516	1	1	8.35297e-16	Lama3
Rimbp2:ENSMUSG00000029420.7	5.08398e-19	-0.518164	1	1	8.35297e-16	Rimbp2
Khdrbs2:ENSMUSG00000026058.5	5.454e-19	-0.462042	1	1	8.96092e-16	Khdrbs2
Sulf2:ENSMUSG00000006800.7	5.71534e-19	0.655265	1	1	9.3903e-16	Sulf2
Ctnna3:ENSMUSG00000060843.5	6.1307e-19	-0.250869	1	1	1.00727e-15	Ctnna3
Myo1d:ENSMUSG00000035441.8	6.42403e-19	0.400713	1	1	1.05547e-15	Myo1d
Bach2:ENSMUSG00000040270.9	7.38978e-19	0.325773	1	1	1.21414e-15	Bach2
Lama2:ENSMUSG00000019899.8	7.92509e-19	-0.436475	1	1	1.30209e-15	Lama2
Cngb3:ENSMUSG00000056494.7	9.31671e-19	-0.906065	0.938	1	1.53074e-15	Cngb3
Apbb2:ENSMUSG00000029207.9	9.32766e-19	0.328592	1	1	1.53253e-15	Apbb2
C130026I21Rik:ENSMUSG00000052477.9	1.0233e-18	0.937315	1	0.958	1.68128e-15	C130026I21Rik
Pde5a:ENSMUSG00000053965.5	1.04734e-18	-0.773051	0.958	1	1.72079e-15	Pde5a
Trerf1:ENSMUSG00000064043.7	1.12325e-18	-0.396313	1	1	1.8455e-15	Trerf1
3110082D06Rik:ENSMUSG00000042256.4	1.35188e-18	-0.917723	0.969	1	2.22114e-15	3110082D06Rik
Cntn6:ENSMUSG00000030092.8	1.35206e-18	-0.609442	1	1	2.22144e-15	Cntn6
Galnt10:ENSMUSG00000020520.8	1.48315e-18	0.439288	1	1	2.43682e-15	Galnt10
Tbc1d5:ENSMUSG00000023923.8	1.55333e-18	0.430246	1	1	2.55212e-15	Tbc1d5
Gm13242:ENSMUSG00000058186.6	1.70052e-18	1.17976	0.99	0.938	2.79395e-15	Gm13242
Flnb:ENSMUSG00000025278.8	1.78413e-18	0.518348	1	1	2.93133e-15	Flnb
Susd4:ENSMUSG00000038576.8	1.95649e-18	0.449647	1	1	3.21452e-15	Susd4
Ppp1r16b:ENSMUSG00000037754.6	2.00209e-18	0.561468	1	0.99	3.28944e-15	Ppp1r16b
Esrrb:ENSMUSG00000021255.10	2.09646e-18	-0.610867	1	1	3.44448e-15	Esrrb
Hhat:ENSMUSG00000037375.9	2.14528e-18	-0.533927	1	1	3.52469e-15	Hhat
Adamts14:ENSMUSG00000059901.6	2.1945e-18	-0.864247	0.958	1	3.60556e-15	Adamts14
Ptprr:ENSMUSG00000020151.9	2.2463e-18	-0.494139	0.99	1	3.69068e-15	Ptprr
Sdccag8:ENSMUSG00000026504.10	2.40671e-18	0.455364	1	1	3.95423e-15	Sdccag8
Slc9a9:ENSMUSG00000031129.9	2.40671e-18	0.314195	1	1	3.95423e-15	Slc9a9
Gm239:ENSMUSG00000034057.7	2.46258e-18	-0.683402	0.979	1	4.04601e-15	Gm239
Cacna1b:ENSMUSG00000004113.11	2.69956e-18	-0.571125	0.99	1	4.43538e-15	Cacna1b
Eya4:ENSMUSG00000010461.7	3.0977e-18	-0.541224	0.99	1	5.08953e-15	Eya4
Nrxn2:ENSMUSG00000033768.9	3.16948e-18	0.603758	1	1	5.20745e-15	Nrxn2
Pax5:ENSMUSG00000014030.9	3.24289e-18	-0.54168	1	1	5.32807e-15	Pax5
Frmd4b:ENSMUSG00000030064.9	3.31798e-18	0.360706	1	1	5.45145e-15	Frmd4b
Il1rap:ENSMUSG00000022514.8	3.39479e-18	0.671083	1	1	5.57764e-15	Il1rap
Add3:ENSMUSG00000025026.8	3.39479e-18	0.610829	1	1	5.57764e-15	Add3
Aff3:ENSMUSG00000037138.9	3.63591e-18	-0.279912	1	1	5.9738e-15	Aff3
D7Ertd443e:ENSMUSG00000030994.8	3.89379e-18	0.721701	0.979	1	6.39749e-15	D7Ertd443e
Mtap2:ENSMUSG00000015222.10	4.16998e-18	0.425352	1	1	6.85128e-15	Mtap2
Kcnma1:ENSMUSG00000063142.6	4.67364e-18	-0.345632	1	1	7.67879e-15	Kcnma1
Cntn4:ENSMUSG00000064293.7	5.00418e-18	-0.310412	1	1	8.22187e-15	Cntn4
Cald1:ENSMUSG00000029761.9	5.11941e-18	0.521062	1	1	8.41119e-15	Cald1
Wwc1:ENSMUSG00000018849.6	5.86787e-18	-0.461904	1	1	9.64092e-15	Wwc1
Gm16039:ENSMUSG00000089862.2	6.1406e-18	0.416644	1	1	1.0089e-14	Gm16039
Cog7:ENSMUSG00000034951.8	6.80062e-18	-0.70047	0.99	0.99	1.11734e-14	Cog7
Vmn2r7:ENSMUSG00000062200.4	7.01387e-18	-1.01849	0.865	0.99	1.15238e-14	Vmn2r7
Ccdc129:ENSMUSG00000037973.6	7.52624e-18	-0.801915	0.948	1	1.23656e-14	Ccdc129
Wwox:ENSMUSG00000004637.9	8.24473e-18	-0.220139	1	1	1.35461e-14	Wwox
Ndufaf2:ENSMUSG00000068184.5	9.0251e-18	0.521889	1	1	1.48282e-14	Ndufaf2
Sema4d:ENSMUSG00000021451.8	9.44219e-18	0.590818	1	1	1.55135e-14	Sema4d
Spata13:ENSMUSG00000021990.8	9.44219e-18	0.509227	1	1	1.55135e-14	Spata13
Itgbl1:ENSMUSG00000032925.9	9.6517e-18	-0.773163	0.948	1	1.58577e-14	Itgbl1
Lmx1a:ENSMUSG00000026686.8	9.65475e-18	-0.760477	0.958	1	1.58628e-14	Lmx1a
Camta1:ENSMUSG00000014592.10	1.10574e-17	-0.2203	1	1	1.81673e-14	Camta1
Cux1:ENSMUSG00000029705.8	1.10574e-17	0.416027	1	1	1.81673e-14	Cux1
Lrguk:ENSMUSG00000056215.6	1.18301e-17	-0.613365	0.979	1	1.94368e-14	Lrguk
Tmc1:ENSMUSG00000024749.7	1.18304e-17	-0.555127	0.99	1	1.94374e-14	Tmc1
Arhgap15:ENSMUSG00000049744.8	1.18304e-17	-0.295217	1	1	1.94374e-14	Arhgap15
Wdfy4:ENSMUSG00000051506.10	1.29447e-17	-0.460829	0.99	1	2.12681e-14	Wdfy4
Tmtc2:ENSMUSG00000036019.8	1.32391e-17	0.385794	1	1	2.17518e-14	Tmtc2
Fryl:ENSMUSG00000070733.6	1.38477e-17	0.405658	1	1	2.27518e-14	Fryl
Acoxl:ENSMUSG00000027380.4	1.62037e-17	-0.436331	0.99	1	2.66227e-14	Acoxl
Tmem108:ENSMUSG00000042757.8	1.65711e-17	0.358971	1	1	2.72263e-14	Tmem108
Frmd4a:ENSMUSG00000026657.8	1.73307e-17	0.23225	1	1	2.84743e-14	Frmd4a
Tdrd9:ENSMUSG00000054003.7	1.81133e-17	-0.811451	0.969	0.979	2.97602e-14	Tdrd9
2010300C02Rik:ENSMUSG00000026090.9	2.64941e-17	-0.636173	1	1	4.35298e-14	2010300C02Rik
Fam65b:ENSMUSG00000036006.12	2.77008e-17	-0.580442	1	1	4.55124e-14	Fam65b
Adcy8:ENSMUSG00000022376.6	2.89616e-17	-0.617016	0.99	1	4.7584e-14	Adcy8
Nmnat3:ENSMUSG00000032456.7	2.96122e-17	-0.604357	0.979	1	4.86529e-14	Nmnat3
Pde11a:ENSMUSG00000075270.5	2.96131e-17	-0.379156	1	1	4.86544e-14	Pde11a
Fam125b:ENSMUSG00000038740.3	3.09598e-17	0.425415	1	1	5.0867e-14	Fam125b
Pid1:ENSMUSG00000045658.8	3.23668e-17	0.546326	1	1	5.31787e-14	Pid1
Ksr1:ENSMUSG00000018334.9	3.30938e-17	0.50841	1	1	5.43732e-14	Ksr1
Ap3b1:ENSMUSG00000021686.3	3.30938e-17	0.388884	1	1	5.43732e-14	Ap3b1
Mboat2:ENSMUSG00000020646.9	3.45965e-17	0.428156	1	1	5.6842e-14	Mboat2
Grm3:ENSMUSG00000003974.4	3.69775e-17	0.54589	1	1	6.07541e-14	Grm3
Camk1d:ENSMUSG00000039145.9	4.04053e-17	-0.362344	1	1	6.63859e-14	Camk1d
Ank3:ENSMUSG00000069601.5	4.61426e-17	0.309516	1	1	7.58123e-14	Ank3
Ldb2:ENSMUSG00000039706.6	4.7174e-17	-0.436848	1	1	7.75069e-14	Ldb2
Dach1:ENSMUSG00000055639.9	4.93055e-17	-0.510567	1	1	8.10089e-14	Dach1
Cdc42bpa:ENSMUSG00000026490.10	5.15319e-17	0.47293	1	1	8.46668e-14	Cdc42bpa
Rgl1:ENSMUSG00000026482.7	5.7541e-17	-0.385795	1	1	9.45398e-14	Rgl1
Pou6f2:ENSMUSG00000009734.9	6.28415e-17	-0.545636	1	1	1.03249e-13	Pou6f2
Tasp1:ENSMUSG00000039033.5	6.42401e-17	-0.495767	1	1	1.05547e-13	Tasp1
Unc5cl:ENSMUSG00000043592.8	6.86024e-17	-0.720272	0.958	1	1.12714e-13	Unc5cl
Col4a3:ENSMUSG00000079465.2	7.32981e-17	-0.73677	0.979	1	1.20429e-13	Col4a3
Fgf10:ENSMUSG00000021732.8	7.81611e-17	-0.955446	0.938	0.99	1.28419e-13	Fgf10
Tiam1:ENSMUSG00000002489.8	8.18043e-17	-0.27697	1	1	1.34404e-13	Tiam1
Mgat5:ENSMUSG00000036155.7	8.36183e-17	0.352986	1	1	1.37385e-13	Mgat5
Pebp4:ENSMUSG00000022085.3	8.5472e-17	-0.428214	1	1	1.4043e-13	Pebp4
Nrg1:ENSMUSG00000062991.5	8.73662e-17	-0.501032	1	1	1.43543e-13	Nrg1
Acss3:ENSMUSG00000035948.6	8.83025e-17	-0.700068	0.969	0.99	1.45081e-13	Acss3
Ndst4:ENSMUSG00000027971.9	9.12796e-17	-0.575704	0.99	1	1.49972e-13	Ndst4
Nav3:ENSMUSG00000020181.9	9.96323e-17	-0.384077	1	1	1.63696e-13	Nav3
Foxo3:ENSMUSG00000048756.4	1.04087e-16	0.49554	1	1	1.71015e-13	Foxo3
Stxbp6:ENSMUSG00000046314.8	1.04087e-16	0.469016	1	1	1.71015e-13	Stxbp6
Pld5:ENSMUSG00000055214.9	1.08738e-16	-0.50253	0.99	1	1.78656e-13	Pld5
Bnc2:ENSMUSG00000028487.10	1.13593e-16	-0.443188	1	1	1.86634e-13	Bnc2
1110038D17Rik:ENSMUSG00000033416.8	1.16101e-16	-0.555368	1	0.99	1.90753e-13	1110038D17Rik
4930402H24Rik:ENSMUSG00000027309.12	1.2128e-16	0.457981	1	1	1.99263e-13	4930402H24Rik
4930452B06Rik:ENSMUSG00000021747.10	1.26688e-16	-0.538274	0.99	1	2.08148e-13	4930452B06Rik
Pkig:ENSMUSG00000035268.8	1.50797e-16	0.614455	0.99	1	2.4776e-13	Pkig
Myo18b:ENSMUSG00000072720.2	1.79419e-16	-0.384527	1	1	2.94785e-13	Myo18b
Phactr1:ENSMUSG00000054728.9	1.99961e-16	0.319409	1	1	3.28536e-13	Phactr1
Ak5:ENSMUSG00000039058.7	1.99961e-16	-0.463243	1	1	3.28536e-13	Ak5
Zbtb7c:ENSMUSG00000044646.8	2.04339e-16	-0.335152	1	1	3.35729e-13	Zbtb7c
Cdh4:ENSMUSG00000000305.6	2.04339e-16	-0.304569	1	1	3.35729e-13	Cdh4
Osbpl6:ENSMUSG00000042359.9	2.22818e-16	-0.389002	1	1	3.6609e-13	Osbpl6
Sdk2:ENSMUSG00000041592.9	2.37749e-16	-0.331512	1	1	3.90622e-13	Sdk2
Garnl3:ENSMUSG00000038860.8	2.59193e-16	-0.602411	0.979	1	4.25855e-13	Garnl3
Atp8a1:ENSMUSG00000037685.9	2.59201e-16	0.33638	1	1	4.25867e-13	Atp8a1
Nsmce2:ENSMUSG00000059586.3	2.82558e-16	0.389946	1	1	4.64243e-13	Nsmce2
Nek11:ENSMUSG00000035032.4	2.88714e-16	-0.461848	1	1	4.74358e-13	Nek11
Nrip1:ENSMUSG00000048490.7	3.58027e-16	0.567904	1	1	5.88238e-13	Nrip1
Abr:ENSMUSG00000017631.10	3.90134e-16	0.491171	1	1	6.40989e-13	Abr
Fhad1:ENSMUSG00000051435.5	3.98594e-16	-0.531376	0.99	1	6.5489e-13	Fhad1
Runx2:ENSMUSG00000039153.9	4.34281e-16	-0.402068	1	1	7.13524e-13	Runx2
Myo16:ENSMUSG00000039057.8	4.34281e-16	-0.316273	1	1	7.13524e-13	Myo16
St3gal3:ENSMUSG00000028538.6	4.83344e-16	0.39829	1	1	7.94133e-13	St3gal3
Unc79:ENSMUSG00000021198.9	6.2449e-16	-0.371476	1	1	1.02604e-12	Unc79
Sntb1:ENSMUSG00000060429.5	6.2449e-16	-0.55508	1	1	1.02604e-12	Sntb1
Gtf2f2:ENSMUSG00000067995.4	6.37939e-16	0.516778	1	1	1.04813e-12	Gtf2f2
Scube1:ENSMUSG00000016763.8	7.24838e-16	-0.513174	1	1	1.19091e-12	Scube1
Kcnn3:ENSMUSG00000000794.7	8.06082e-16	-0.471474	1	1	1.32439e-12	Kcnn3
Eif4g3:ENSMUSG00000028760.9	9.15483e-16	0.363021	1	1	1.50414e-12	Eif4g3
Tmod1:ENSMUSG00000028328.7	9.75544e-16	0.633474	1	1	1.60282e-12	Tmod1
Angpt1:ENSMUSG00000022309.8	1.20517e-15	-0.610551	1	1	1.98009e-12	Angpt1
Parva:ENSMUSG00000030770.8	1.25711e-15	-0.50447	0.99	1	2.06543e-12	Parva
Lgr6:ENSMUSG00000042793.7	1.25711e-15	-0.570311	1	1	2.06543e-12	Lgr6
Ppp2r5e:ENSMUSG00000021051.8	1.31125e-15	0.517963	1	1	2.15439e-12	Ppp2r5e
Mtss1:ENSMUSG00000022353.8	1.45687e-15	0.426844	1	1	2.39364e-12	Mtss1
Pak7:ENSMUSG00000039913.6	1.45687e-15	0.443242	1	1	2.39364e-12	Pak7
Plekha5:ENSMUSG00000030231.7	1.45687e-15	0.394198	1	1	2.39364e-12	Plekha5
Prickle1:ENSMUSG00000036158.6	1.48785e-15	0.536791	1	1	2.44454e-12	Prickle1
Dok5:ENSMUSG00000027560.4	1.51948e-15	-0.452243	1	1	2.4965e-12	Dok5
Bri3:ENSMUSG00000047843.10	1.51948e-15	-0.465258	1	1	2.4965e-12	Bri3
Nek10:ENSMUSG00000042567.12	1.55177e-15	-0.602168	0.99	1	2.54955e-12	Nek10
Ptprz1:ENSMUSG00000068748.3	1.72363e-15	0.544684	0.99	1	2.83193e-12	Ptprz1
Cdyl:ENSMUSG00000059288.6	1.72363e-15	0.488012	1	1	2.83193e-12	Cdyl
Fbxl13:ENSMUSG00000048520.9	1.83561e-15	-0.540665	0.99	1	3.01592e-12	Fbxl13
Ptk2b:ENSMUSG00000059456.6	1.87451e-15	-0.580581	0.99	1	3.07982e-12	Ptk2b
Peli2:ENSMUSG00000021846.7	1.87451e-15	0.42115	1	1	3.07982e-12	Peli2
Tiam2:ENSMUSG00000023800.7	2.12552e-15	-0.459456	1	1	3.49223e-12	Tiam2
Ssbp3:ENSMUSG00000061887.7	2.5653e-15	0.43835	1	1	4.21478e-12	Ssbp3
Gtf2i:ENSMUSG00000060261.8	3.03067e-15	0.472599	1	1	4.97939e-12	Gtf2i
Ttll5:ENSMUSG00000012609.10	3.09439e-15	0.362675	1	1	5.08409e-12	Ttll5
Uvrag:ENSMUSG00000035354.8	3.15944e-15	0.304855	1	1	5.19095e-12	Uvrag
Myh10:ENSMUSG00000020900.9	3.36275e-15	-0.448312	1	1	5.525e-12	Myh10
Mylk:ENSMUSG00000022836.9	3.43335e-15	-0.367755	1	1	5.64099e-12	Mylk
Prkg2:ENSMUSG00000029334.7	4.05317e-15	0.541931	1	0.99	6.65936e-12	Prkg2
Map3k5:ENSMUSG00000071369.4	4.05317e-15	-0.478478	1	1	6.65936e-12	Map3k5
Trp63:ENSMUSG00000022510.8	4.13801e-15	-0.513699	1	1	6.79875e-12	Trp63
Cldn14:ENSMUSG00000047109.5	4.13801e-15	0.585222	1	1	6.79875e-12	Cldn14
Ccdc147:ENSMUSG00000046585.8	4.68502e-15	-0.530513	1	1	7.69749e-12	Ccdc147
Sorbs2:ENSMUSG00000031626.9	4.68502e-15	-0.3305	1	1	7.69749e-12	Sorbs2
Tll2:ENSMUSG00000025013.8	4.78286e-15	-0.536665	1	1	7.85824e-12	Tll2
Gbe1:ENSMUSG00000022707.9	4.88272e-15	-0.535108	0.99	1	8.0223e-12	Gbe1
C530008M17Rik:ENSMUSG00000036377.10	5.64152e-15	-0.331662	1	1	9.26901e-12	C530008M17Rik
Thada:ENSMUSG00000024251.8	5.87887e-15	0.360279	1	1	9.65899e-12	Thada
Ppargc1b:ENSMUSG00000033871.8	7.22105e-15	-0.572111	0.979	1	1.18642e-11	Ppargc1b
Cntn3:ENSMUSG00000030075.7	7.52385e-15	-0.398888	1	1	1.23617e-11	Cntn3
Rarb:ENSMUSG00000017491.7	8.33608e-15	-0.412702	1	1	1.36962e-11	Rarb
Smoc1:ENSMUSG00000021136.7	8.50859e-15	0.459163	1	1	1.39796e-11	Smoc1
Srpk2:ENSMUSG00000062604.6	8.86422e-15	0.422017	1	1	1.45639e-11	Srpk2
Osbpl10:ENSMUSG00000040875.5	1.04389e-14	-0.407796	0.99	1	1.71512e-11	Osbpl10
Clybl:ENSMUSG00000025545.8	1.10979e-14	-0.421562	1	1	1.82338e-11	Clybl
Arhgef10l:ENSMUSG00000040964.9	1.13265e-14	0.340582	1	1	1.86094e-11	Arhgef10l
Abca4:ENSMUSG00000028125.8	1.25409e-14	-0.492403	0.99	1	2.06046e-11	Abca4
Agmo:ENSMUSG00000050103.10	1.36039e-14	-0.550478	0.99	1	2.23511e-11	Agmo
Pdzd2:ENSMUSG00000022197.8	1.44588e-14	-0.275037	1	1	2.37558e-11	Pdzd2
Ltbp1:ENSMUSG00000001870.8	1.44588e-14	-0.27776	1	1	2.37558e-11	Ltbp1
Hecw2:ENSMUSG00000042807.9	1.56815e-14	0.325942	1	1	2.57646e-11	Hecw2
Pappa2:ENSMUSG00000073530.4	1.63304e-14	-0.562981	0.99	1	2.68308e-11	Pappa2
Mapk4:ENSMUSG00000024558.5	1.77085e-14	-0.443121	1	1	2.9095e-11	Mapk4
Rbm20:ENSMUSG00000043639.7	1.77085e-14	-0.385532	1	1	2.9095e-11	Rbm20
Nol4:ENSMUSG00000041923.8	1.80705e-14	-0.434428	1	1	2.96898e-11	Nol4
Asap1:ENSMUSG00000022377.8	1.88165e-14	0.304577	1	1	3.09155e-11	Asap1
Csmd2:ENSMUSG00000028804.9	1.88165e-14	0.181987	1	1	3.09155e-11	Csmd2
Cntn1:ENSMUSG00000055022.8	2.04006e-14	0.358302	1	1	3.35182e-11	Cntn1
Ptprk:ENSMUSG00000019889.8	2.08167e-14	0.35561	1	1	3.42018e-11	Ptprk
Wdfy3:ENSMUSG00000043940.7	2.44601e-14	0.290409	1	1	4.01879e-11	Wdfy3
Dcbld1:ENSMUSG00000019891.7	2.98909e-14	-0.693849	0.948	1	4.91108e-11	Dcbld1
Dclk1:ENSMUSG00000027797.8	3.11301e-14	-0.381642	1	1	5.11468e-11	Dclk1
Megf10:ENSMUSG00000024593.9	3.17606e-14	0.498197	0.99	1	5.21827e-11	Megf10
Svil:ENSMUSG00000024236.10	3.51064e-14	0.351633	1	1	5.76798e-11	Svil
Dnahc11:ENSMUSG00000018581.7	3.65397e-14	-0.461752	1	1	6.00348e-11	Dnahc11
Parp8:ENSMUSG00000021725.7	3.65397e-14	0.354322	1	1	6.00348e-11	Parp8
Chn2:ENSMUSG00000004633.9	4.03796e-14	0.318961	1	1	6.63437e-11	Chn2
Mgmt:ENSMUSG00000054612.3	4.11939e-14	-0.379675	1	1	6.76815e-11	Mgmt
Slc2a13:ENSMUSG00000036298.9	4.28712e-14	-0.333739	1	1	7.04373e-11	Slc2a13
Scaper:ENSMUSG00000034007.8	4.28712e-14	-0.451078	1	1	7.04373e-11	Scaper
Ube2e2:ENSMUSG00000058317.4	4.37348e-14	0.35955	1	1	7.18563e-11	Ube2e2
Trpm6:ENSMUSG00000024727.8	4.73638e-14	-0.662047	0.99	1	7.78187e-11	Trpm6
Gpc3:ENSMUSG00000055653.7	6.01212e-14	-0.575728	0.99	1	9.87792e-11	Gpc3
Prdm5:ENSMUSG00000029913.8	6.1324e-14	0.461598	0.979	1	1.00755e-10	Prdm5
Ptprm:ENSMUSG00000033278.8	6.25534e-14	0.210093	1	1	1.02775e-10	Ptprm
Arap2:ENSMUSG00000037999.8	8.25069e-14	0.446284	1	1	1.35559e-10	Arap2
Zeb1:ENSMUSG00000024238.5	8.41486e-14	0.549161	1	0.979	1.38256e-10	Zeb1
Gpr98:ENSMUSG00000069170.6	8.75351e-14	-0.307616	1	1	1.4382e-10	Gpr98
Dlgap4:ENSMUSG00000061689.8	8.92772e-14	0.414969	1	1	1.46682e-10	Dlgap4
Tmcc3:ENSMUSG00000020023.10	9.10534e-14	0.295532	1	1	1.49601e-10	Tmcc3
Sidt1:ENSMUSG00000022696.11	9.28642e-14	-0.659682	0.99	1	1.52576e-10	Sidt1
Phlpp1:ENSMUSG00000044340.6	9.47105e-14	0.476081	1	1	1.55609e-10	Phlpp1
Man1a:ENSMUSG00000003746.9	9.65928e-14	0.505393	1	1	1.58702e-10	Man1a
Magi3:ENSMUSG00000052539.9	1.00468e-13	-0.527561	1	1	1.6507e-10	Magi3
Col27a1:ENSMUSG00000045672.7	1.04497e-13	0.528441	1	1	1.71688e-10	Col27a1
Lrp6:ENSMUSG00000030201.8	1.04497e-13	0.449324	1	1	1.71688e-10	Lrp6
Mxi1:ENSMUSG00000025025.7	1.22259e-13	0.718256	0.99	1	2.00871e-10	Mxi1
Xkr4:ENSMUSG00000051951.5	1.24678e-13	-0.352848	1	1	2.04846e-10	Xkr4
Clnk:ENSMUSG00000039315.8	1.24678e-13	-0.48267	1	1	2.04846e-10	Clnk
Rnf165:ENSMUSG00000025427.7	1.27144e-13	-0.42639	1	1	2.08898e-10	Rnf165
Stk32b:ENSMUSG00000029123.7	1.32221e-13	-0.370732	1	1	2.17239e-10	Stk32b
Mcf2l:ENSMUSG00000031442.13	1.57644e-13	-0.39659	1	1	2.59008e-10	Mcf2l
Lmo3:ENSMUSG00000030226.6	1.60749e-13	-0.502328	0.99	1	2.64111e-10	Lmo3
Man2a1:ENSMUSG00000024085.7	1.60749e-13	-0.467925	1	1	2.64111e-10	Man2a1
Ror2:ENSMUSG00000021464.8	1.67141e-13	-0.39088	1	1	2.74613e-10	Ror2
Ntn1:ENSMUSG00000020902.6	1.7043e-13	0.428245	0.99	1	2.80017e-10	Ntn1
Dgkg:ENSMUSG00000022861.10	1.73783e-13	-0.392541	1	1	2.85525e-10	Dgkg
Strn:ENSMUSG00000024077.9	1.87853e-13	0.555899	0.99	1	3.08643e-10	Strn
9530008L14Rik:ENSMUSG00000058022.6	2.07023e-13	-0.497988	0.99	1	3.40139e-10	9530008L14Rik
Rftn1:ENSMUSG00000039316.8	2.11082e-13	0.376985	1	1	3.46807e-10	Rftn1
Cyfip2:ENSMUSG00000020340.9	2.32576e-13	0.409271	1	1	3.82122e-10	Cyfip2
Ttc29:ENSMUSG00000037101.10	2.41763e-13	-0.488109	0.99	1	3.97217e-10	Ttc29
Rbpms:ENSMUSG00000031586.8	2.4649e-13	-0.415823	0.99	1	4.04983e-10	Rbpms
Stk39:ENSMUSG00000027030.9	2.6632e-13	0.251896	1	1	4.37564e-10	Stk39
Vps8:ENSMUSG00000033653.10	2.82213e-13	0.358262	1	1	4.63676e-10	Vps8
Fgd5:ENSMUSG00000034037.7	3.23001e-13	-0.493448	0.979	1	5.30691e-10	Fgd5
Sipa1l2:ENSMUSG00000001995.7	3.35693e-13	0.517239	1	1	5.51543e-10	Sipa1l2
Gulp1:ENSMUSG00000056870.3	3.59069e-13	-0.647055	0.99	0.99	5.8995e-10	Gulp1
1700019E19Rik:ENSMUSG00000007867.7	3.62545e-13	0.475407	1	1	5.95662e-10	1700019E19Rik
Mta3:ENSMUSG00000055817.9	3.69582e-13	0.412429	1	0.99	6.07223e-10	Mta3
Celsr1:ENSMUSG00000016028.8	3.69582e-13	-0.391121	1	1	6.07223e-10	Celsr1
Filip1:ENSMUSG00000034898.9	3.76752e-13	-0.511581	1	1	6.19003e-10	Filip1
Thrb:ENSMUSG00000021779.9	4.3925e-13	-0.332089	1	1	7.21688e-10	Thrb
Ptprt:ENSMUSG00000053141.9	4.3925e-13	0.201375	1	1	7.21688e-10	Ptprt
Grik4:ENSMUSG00000032017.7	4.47746e-13	0.229954	1	1	7.35646e-10	Grik4
Rin3:ENSMUSG00000044456.10	4.56361e-13	-0.57838	0.969	1	7.49801e-10	Rin3
Apba2:ENSMUSG00000030519.8	5.11899e-13	0.329649	1	1	8.41051e-10	Apba2
Gm12824:ENSMUSG00000070867.4	5.52525e-13	-0.467904	0.99	1	9.07798e-10	Gm12824
Fam189a1:ENSMUSG00000030518.10	5.74008e-13	-0.24267	1	1	9.43095e-10	Fam189a1
Elavl2:ENSMUSG00000008489.10	5.96311e-13	-0.522951	1	1	9.79739e-10	Elavl2
Lima1:ENSMUSG00000023022.7	6.07779e-13	0.507586	0.99	1	9.98581e-10	Lima1
Klhl29:ENSMUSG00000020627.8	6.31369e-13	-0.270499	1	1	1.03734e-09	Klhl29
Mamdc2:ENSMUSG00000033207.6	6.81277e-13	-0.48847	0.99	1	1.11934e-09	Mamdc2
Mapk10:ENSMUSG00000046709.10	7.2123e-13	-0.27523	1	1	1.18498e-09	Mapk10
Wwp2:ENSMUSG00000031930.9	7.63481e-13	0.442591	1	1	1.2544e-09	Wwp2
Sez6l:ENSMUSG00000058153.7	8.23613e-13	0.377977	1	1	1.3532e-09	Sez6l
Pcdhgc5:ENSMUSG00000023036.7	9.22625e-13	0.546455	1	1	1.51587e-09	Pcdhgc5
Shc3:ENSMUSG00000021448.5	1.05296e-12	-0.44989	1	1	1.73002e-09	Shc3
Slco2a1:ENSMUSG00000032548.7	1.10291e-12	-0.548367	0.948	0.99	1.81209e-09	Slco2a1
Gpr126:ENSMUSG00000039116.4	1.1567e-12	-0.60153	0.958	1	1.90047e-09	Gpr126
Gli2:ENSMUSG00000048402.8	1.15696e-12	-0.35705	1	1	1.90088e-09	Gli2
A430107O13Rik:ENSMUSG00000062980.9	1.15696e-12	-0.3704	1	1	1.90088e-09	A430107O13Rik
Adamts17:ENSMUSG00000058145.9	1.24735e-12	-0.268412	1	1	2.0494e-09	Adamts17
Schip1:ENSMUSG00000027777.7	1.31966e-12	0.255414	1	1	2.16821e-09	Schip1
Card11:ENSMUSG00000036526.7	1.34467e-12	-0.45219	0.99	1	2.20929e-09	Card11
Arhgap32:ENSMUSG00000041444.6	1.65234e-12	0.368806	1	1	2.71479e-09	Arhgap32
Jakmip1:ENSMUSG00000063646.7	1.68348e-12	-0.488957	0.979	1	2.76595e-09	Jakmip1
Pax7:ENSMUSG00000028736.6	1.69928e-12	-0.59195	0.99	0.99	2.79192e-09	Pax7
Gpc6:ENSMUSG00000058571.4	1.81409e-12	-0.187143	1	1	2.98055e-09	Gpc6
Trim2:ENSMUSG00000027993.10	1.88305e-12	0.430604	1	1	3.09385e-09	Trim2
Atp8b4:ENSMUSG00000060131.5	1.99134e-12	-0.466008	1	1	3.27178e-09	Atp8b4
Dnase2b:ENSMUSG00000028185.7	2.48899e-12	-0.40601	0.99	1	4.08941e-09	Dnase2b
Diap2:ENSMUSG00000034480.11	2.58302e-12	-0.374375	1	1	4.24391e-09	Diap2
Iqcj:ENSMUSG00000051777.3	2.78167e-12	-0.414889	1	0.99	4.57028e-09	Iqcj
Fam38b:ENSMUSG00000041482.8	2.83363e-12	-0.302129	1	1	4.65565e-09	Fam38b
Chchd6:ENSMUSG00000030086.9	3.05114e-12	-0.440885	1	1	5.01303e-09	Chchd6
Ubash3b:ENSMUSG00000032020.9	3.10803e-12	0.376623	1	1	5.10649e-09	Ubash3b
Alpk2:ENSMUSG00000032845.8	3.53634e-12	-0.471116	0.979	1	5.81021e-09	Alpk2
Itga9:ENSMUSG00000039115.7	3.53642e-12	0.308942	1	1	5.81033e-09	Itga9
Zfp800:ENSMUSG00000039841.8	3.66642e-12	-0.626842	0.958	0.979	6.02393e-09	Zfp800
Dock5:ENSMUSG00000044447.4	3.73727e-12	0.317593	1	1	6.14033e-09	Dock5
Ulk4:ENSMUSG00000040936.7	4.02255e-12	-0.24866	1	1	6.60904e-09	Ulk4
Prkd1:ENSMUSG00000002688.7	4.09714e-12	-0.360933	1	1	6.7316e-09	Prkd1
Zfhx3:ENSMUSG00000038872.7	4.40931e-12	0.302635	1	1	7.24449e-09	Zfhx3
Klhl2:ENSMUSG00000031605.7	4.83245e-12	0.470664	1	1	7.93972e-09	Klhl2
Atp2b4:ENSMUSG00000026463.10	4.92173e-12	-0.468573	0.99	1	8.08641e-09	Atp2b4
Arhgef3:ENSMUSG00000021895.8	5.1994e-12	0.365734	1	1	8.54262e-09	Arhgef3
Dnahc7b:ENSMUSG00000041144.8	5.59317e-12	-0.505104	0.979	0.99	9.18957e-09	Dnahc7b
Rfx4:ENSMUSG00000020037.9	5.90838e-12	0.371356	1	1	9.70746e-09	Rfx4
Cacna2d4:ENSMUSG00000041460.7	5.90838e-12	0.421141	1	1	9.70746e-09	Cacna2d4
Shisa6:ENSMUSG00000053930.7	6.0171e-12	-0.399712	1	1	9.8861e-09	Shisa6
Vav3:ENSMUSG00000033721.8	6.24047e-12	-0.288681	1	1	1.02531e-08	Vav3
Maml3:ENSMUSG00000061143.8	6.83504e-12	-0.223726	1	1	1.123e-08	Maml3
Bre:ENSMUSG00000052139.11	6.83504e-12	0.281871	1	1	1.123e-08	Bre
Slc25a13:ENSMUSG00000015112.7	7.48503e-12	0.363331	1	1	1.22979e-08	Slc25a13
1700113H08Rik:ENSMUSG00000047129.4	7.62196e-12	-0.49129	0.979	1	1.25229e-08	1700113H08Rik
Tmem132c:ENSMUSG00000034324.10	8.49779e-12	-0.316724	1	1	1.39619e-08	Tmem132c
Fat3:ENSMUSG00000074505.3	8.97186e-12	-0.257765	1	1	1.47408e-08	Fat3
Sema5b:ENSMUSG00000052133.9	9.47181e-12	0.439044	1	1	1.55622e-08	Sema5b
Epc1:ENSMUSG00000024240.7	9.82017e-12	0.643817	1	0.99	1.61345e-08	Epc1
Stard9:ENSMUSG00000033705.9	1.01811e-11	0.614696	1	0.99	1.67275e-08	Stard9
Cdk17:ENSMUSG00000020015.8	1.11411e-11	0.451244	1	1	1.83049e-08	Cdk17
Inpp4a:ENSMUSG00000026113.10	1.15495e-11	0.402551	1	1	1.89759e-08	Inpp4a
Ston2:ENSMUSG00000020961.8	1.17592e-11	0.333982	1	1	1.93203e-08	Ston2
Wdpcp:ENSMUSG00000020319.3	1.33348e-11	-0.382647	0.99	1	2.19091e-08	Wdpcp
Pacsin2:ENSMUSG00000016664.7	1.35761e-11	0.537765	1	1	2.23056e-08	Pacsin2
Lama1:ENSMUSG00000032796.7	1.38218e-11	-0.460022	1	1	2.27091e-08	Lama1
Greb1l:ENSMUSG00000042942.9	1.48485e-11	-0.394051	1	1	2.43961e-08	Greb1l
Corin:ENSMUSG00000005220.2	1.48485e-11	-0.336319	1	1	2.43961e-08	Corin
Auh:ENSMUSG00000021460.10	1.51166e-11	0.373137	1	1	2.48366e-08	Auh
Otogl:ENSMUSG00000091455.1	1.68276e-11	-0.533801	0.979	1	2.76477e-08	Otogl
Egfr:ENSMUSG00000020122.9	1.68276e-11	-0.408381	0.979	1	2.76477e-08	Egfr
Pik3ap1:ENSMUSG00000025017.8	1.74394e-11	-0.443176	0.99	1	2.8653e-08	Pik3ap1
Msra:ENSMUSG00000054733.7	1.9065e-11	0.321092	1	1	3.13239e-08	Msra
Prkag2:ENSMUSG00000028944.8	1.94075e-11	-0.301052	1	1	3.18866e-08	Prkag2
Tpk1:ENSMUSG00000029735.10	2.35959e-11	-0.370173	1	0.99	3.87681e-08	Tpk1
Bmper:ENSMUSG00000031963.7	2.35959e-11	-0.382789	1	1	3.87681e-08	Bmper
Stk33:ENSMUSG00000031027.9	2.67073e-11	-0.570803	0.979	0.99	4.388e-08	Stk33
Ttc7b:ENSMUSG00000033530.7	2.71857e-11	0.292599	1	1	4.46661e-08	Ttc7b
Fam110b:ENSMUSG00000049119.8	2.86653e-11	-0.30453	1	1	4.70971e-08	Fam110b
Fgf13:ENSMUSG00000031137.11	3.54124e-11	-0.539618	0.979	1	5.81826e-08	Fgf13
Magi1:ENSMUSG00000045095.9	3.60409e-11	0.211324	1	1	5.92152e-08	Magi1
Cacna2d1:ENSMUSG00000040118.8	3.79904e-11	-0.270703	1	1	6.24182e-08	Cacna2d1
Ccdc109a:ENSMUSG00000009647.7	3.9347e-11	0.305408	1	1	6.46472e-08	Ccdc109a
Btbd11:ENSMUSG00000020042.8	4.0043e-11	-0.308192	1	1	6.57907e-08	Btbd11
Slc4a4:ENSMUSG00000060961.8	4.0751e-11	-0.264828	1	1	6.69539e-08	Slc4a4
Fat1:ENSMUSG00000070047.5	4.2204e-11	0.368614	1	1	6.93411e-08	Fat1
Ahi1:ENSMUSG00000019986.9	4.29494e-11	-0.3562	1	1	7.05658e-08	Ahi1
Tnrc6b:ENSMUSG00000047888.8	4.37076e-11	0.360133	1	1	7.18116e-08	Tnrc6b
Cacna2d3:ENSMUSG00000021991.7	4.44789e-11	-0.191895	1	1	7.30789e-08	Cacna2d3
Lrfn2:ENSMUSG00000040490.3	4.52636e-11	-0.340352	1	1	7.43681e-08	Lrfn2
Csrnp3:ENSMUSG00000044647.8	4.52636e-11	0.318918	1	1	7.43681e-08	Csrnp3
Atp9a:ENSMUSG00000027546.8	4.60618e-11	0.34879	1	1	7.56795e-08	Atp9a
Nfib:ENSMUSG00000008575.10	4.76997e-11	0.242338	1	1	7.83706e-08	Nfib
Sept11:ENSMUSG00000058013.7	4.85308e-11	-0.507855	0.958	1	7.97361e-08	2024-09-11
Syn2:ENSMUSG00000009394.6	5.20478e-11	0.404063	1	1	8.55145e-08	Syn2
Antxr1:ENSMUSG00000033420.9	5.20478e-11	0.285441	1	1	8.55145e-08	Antxr1
Foxp2:ENSMUSG00000029563.10	5.38936e-11	-0.322405	0.99	1	8.85472e-08	Foxp2
Tle4:ENSMUSG00000024642.9	5.38936e-11	0.389358	1	1	8.85472e-08	Tle4
Aim2:ENSMUSG00000037860.8	5.67787e-11	-0.530328	0.969	1	9.32874e-08	Aim2
Mast4:ENSMUSG00000034751.8	5.67829e-11	0.242478	1	1	9.32943e-08	Mast4
Gsg1l:ENSMUSG00000046182.7	6.0872e-11	-0.369051	1	1	1.00013e-07	Gsg1l
Tns1:ENSMUSG00000055322.7	6.19385e-11	0.298257	1	1	1.01765e-07	Tns1
Csmd1:ENSMUSG00000060924.7	6.19385e-11	-0.144691	1	1	1.01765e-07	Csmd1
2410089E03Rik:ENSMUSG00000039801.6	6.30233e-11	-0.486259	0.99	1	1.03547e-07	2410089E03Rik
Fam49b:ENSMUSG00000022378.7	7.36601e-11	0.472341	1	1	1.21024e-07	Fam49b
Astn1:ENSMUSG00000026587.8	8.75421e-11	-0.279948	0.99	1	1.43832e-07	Astn1
Gm16432:ENSMUSG00000066667.5	9.05942e-11	-0.626414	0.958	1	1.48846e-07	Gm16432
Stx8:ENSMUSG00000020903.7	1.00461e-10	0.266466	1	1	1.65058e-07	Stx8
Adam12:ENSMUSG00000054555.5	1.02202e-10	0.242007	1	1	1.67917e-07	Adam12
Med12l:ENSMUSG00000056476.7	1.2131e-10	-0.234168	1	1	1.99313e-07	Med12l
Osbpl3:ENSMUSG00000029822.8	1.23403e-10	-0.288783	1	1	2.02751e-07	Osbpl3
Sgk1:ENSMUSG00000019970.9	1.36721e-10	0.511846	1	1	2.24632e-07	Sgk1
Pappa:ENSMUSG00000028370.6	1.36721e-10	-0.417077	1	1	2.24632e-07	Pappa
Atg7:ENSMUSG00000030314.8	1.36721e-10	0.319718	1	1	2.24632e-07	Atg7
Ankfn1:ENSMUSG00000047773.6	1.39073e-10	-0.328708	1	1	2.28497e-07	Ankfn1
Casz1:ENSMUSG00000028977.9	1.41465e-10	-0.395254	1	1	2.32426e-07	Casz1
Pbx1:ENSMUSG00000052534.7	1.67704e-10	0.236052	1	1	2.75537e-07	Pbx1
Ddah1:ENSMUSG00000028194.9	1.73495e-10	0.412806	1	1	2.85052e-07	Ddah1
Fam5c:ENSMUSG00000035131.8	1.79482e-10	0.34516	1	1	2.94888e-07	Fam5c
Hip1:ENSMUSG00000039959.8	1.8255e-10	0.36393	1	1	2.9993e-07	Hip1
A330008L17Rik:ENSMUSG00000052479.5	1.88842e-10	-0.303906	1	1	3.10267e-07	A330008L17Rik
Gse1:ENSMUSG00000031822.10	1.88842e-10	0.419433	1	1	3.10267e-07	Gse1
Macrod1:ENSMUSG00000036278.6	1.98678e-10	0.348263	1	1	3.26428e-07	Macrod1
Arhgef12:ENSMUSG00000059495.7	1.98678e-10	0.346974	1	1	3.26428e-07	Arhgef12
Tph2:ENSMUSG00000006764.8	2.0531e-10	-0.4856	0.948	0.979	3.37325e-07	Tph2
Pgm5:ENSMUSG00000041731.7	2.05512e-10	-0.35885	1	1	3.37656e-07	Pgm5
B230120H23Rik:ENSMUSG00000004085.8	2.23613e-10	-0.384559	0.979	1	3.67397e-07	B230120H23Rik
Hlcs:ENSMUSG00000040820.8	2.23617e-10	-0.340863	1	1	3.67403e-07	Hlcs
Tnfaip8:ENSMUSG00000062210.6	2.43277e-10	-0.454544	1	1	3.99705e-07	Tnfaip8
Arntl:ENSMUSG00000055116.6	2.97605e-10	0.394305	1	0.99	4.88965e-07	Arntl
Chchd3:ENSMUSG00000053768.6	2.97605e-10	0.263213	1	1	4.88965e-07	Chchd3
Xkr6:ENSMUSG00000035067.7	4.29591e-10	-0.31636	1	1	7.05819e-07	Xkr6
Sgms1:ENSMUSG00000040451.10	4.5153e-10	0.226672	1	1	7.41864e-07	Sgms1
Ctdspl:ENSMUSG00000047409.7	4.74561e-10	0.284	1	1	7.79704e-07	Ctdspl
Nebl:ENSMUSG00000053702.9	4.8249e-10	-0.257541	1	1	7.9273e-07	Nebl
Ptprg:ENSMUSG00000021745.7	4.90548e-10	0.14894	1	1	8.0597e-07	Ptprg
Man1c1:ENSMUSG00000037306.5	5.32849e-10	0.365809	1	1	8.75471e-07	Man1c1
5330417C22Rik:ENSMUSG00000040412.9	6.08029e-10	-0.42931	0.979	1	9.98992e-07	5330417C22Rik
Mbp:ENSMUSG00000041607.10	6.82249e-10	0.372737	1	1	1.12094e-06	Mbp
Gm10406:ENSMUSG00000072735.3	8.17051e-10	-0.496522	1	0.99	1.34241e-06	Gm10406
Enpep:ENSMUSG00000028024.7	8.30385e-10	-0.566433	0.958	1	1.36432e-06	Enpep
Insr:ENSMUSG00000005534.8	8.86601e-10	0.458644	1	1	1.45669e-06	Insr
Mtus1:ENSMUSG00000045636.9	9.77691e-10	0.356573	0.979	1	1.60635e-06	Mtus1
Npsr1:ENSMUSG00000043659.5	1.02662e-09	-0.410079	0.99	1	1.68674e-06	Npsr1
Ltbp2:ENSMUSG00000002020.8	1.04343e-09	-0.418611	0.979	1	1.71436e-06	Ltbp2
Mypn:ENSMUSG00000020067.7	1.18812e-09	-0.442468	0.99	1	1.95208e-06	Mypn
Lamc1:ENSMUSG00000026478.8	1.18812e-09	0.377096	1	1	1.95208e-06	Lamc1
Eml6:ENSMUSG00000044072.8	1.26761e-09	-0.356624	0.99	1	2.08269e-06	Eml6
Trpm8:ENSMUSG00000036251.9	1.26761e-09	0.301013	1	1	2.08269e-06	Trpm8
Atxn10:ENSMUSG00000016541.8	1.66729e-09	0.301112	0.99	1	2.73935e-06	Atxn10
Rreb1:ENSMUSG00000039087.9	1.69428e-09	-0.349583	1	1	2.7837e-06	Rreb1
Nfatc2:ENSMUSG00000027544.9	1.74956e-09	0.310883	1	1	2.87452e-06	Nfatc2
Nrg4:ENSMUSG00000032311.10	1.77785e-09	-0.427161	1	1	2.92101e-06	Nrg4
Igf2bp2:ENSMUSG00000033581.10	1.89552e-09	-0.556592	0.979	1	3.11434e-06	Igf2bp2
Dock8:ENSMUSG00000052085.6	1.95721e-09	-0.298504	0.99	1	3.2157e-06	Dock8
Pitpnc1:ENSMUSG00000040430.11	2.15416e-09	-0.194975	1	1	3.53928e-06	Pitpnc1
Specc1:ENSMUSG00000042331.7	2.25974e-09	0.275564	1	1	3.71275e-06	Specc1
Grid1:ENSMUSG00000041078.6	2.25974e-09	0.157991	1	1	3.71275e-06	Grid1
Agtpbp1:ENSMUSG00000021557.7	2.33291e-09	0.342779	1	1	3.83297e-06	Agtpbp1
Kitl:ENSMUSG00000019966.10	2.3485e-09	-0.586478	0.927	0.99	3.85858e-06	Kitl
Ros1:ENSMUSG00000019893.4	2.4063e-09	-0.543158	0.938	0.99	3.95355e-06	Ros1
Amph:ENSMUSG00000021314.7	2.44701e-09	0.346196	0.99	1	4.02044e-06	Amph
Negr1:ENSMUSG00000040037.6	2.69175e-09	-0.197357	1	1	4.42255e-06	Negr1
Rap1gap:ENSMUSG00000041351.9	2.75653e-09	0.445262	0.99	0.99	4.52897e-06	Rap1gap
Sema6d:ENSMUSG00000027200.11	2.86799e-09	0.194887	1	1	4.71211e-06	Sema6d
4930534B04Rik:ENSMUSG00000061533.8	2.91378e-09	-0.262247	1	1	4.78733e-06	4930534B04Rik
Arsb:ENSMUSG00000042082.5	2.96027e-09	0.301821	1	1	4.86373e-06	Arsb
Fam172a:ENSMUSG00000064138.6	3.00749e-09	-0.269255	1	1	4.94131e-06	Fam172a
Mdga1:ENSMUSG00000043557.8	3.10414e-09	-0.340122	1	1	5.1001e-06	Mdga1
Ghr:ENSMUSG00000055737.6	3.35918e-09	-0.416278	0.99	1	5.51913e-06	Ghr
Col5a1:ENSMUSG00000026837.9	3.87061e-09	-0.301533	1	1	6.35941e-06	Col5a1
Arnt2:ENSMUSG00000015709.8	3.93191e-09	0.321	1	1	6.46012e-06	Arnt2
Celf4:ENSMUSG00000024268.8	4.32004e-09	-0.277402	1	1	7.09783e-06	Celf4
Slc22a22:ENSMUSG00000022366.6	4.38819e-09	-0.490871	0.979	1	7.2098e-06	Slc22a22
Unc13b:ENSMUSG00000028456.10	4.59925e-09	-0.30576	1	1	7.55657e-06	Unc13b
Gm101:ENSMUSG00000036962.6	4.9282e-09	-0.573099	0.927	0.99	8.09703e-06	Gm101
Aak1:ENSMUSG00000057230.7	4.97304e-09	0.324068	1	1	8.17071e-06	Aak1
Large:ENSMUSG00000004383.10	5.29321e-09	-0.20796	1	1	8.69674e-06	Large
Erc1:ENSMUSG00000030172.7	5.37633e-09	-0.243806	1	1	8.83331e-06	Erc1
Pax2:ENSMUSG00000004231.7	5.5889e-09	-0.524172	0.969	0.99	9.18256e-06	Pax2
Upp2:ENSMUSG00000026839.10	5.7217e-09	-0.276091	1	1	9.40075e-06	Upp2
Macf1:ENSMUSG00000028649.10	5.81136e-09	0.244128	1	1	9.54807e-06	Macf1
Ccdc46:ENSMUSG00000020728.9	6.08862e-09	-0.251391	1	1	1.00036e-05	Ccdc46
Ror1:ENSMUSG00000035305.5	6.18387e-09	-0.222259	1	1	1.01601e-05	Ror1
Cacna2d2:ENSMUSG00000010066.8	6.68227e-09	-0.380388	1	1	1.0979e-05	Cacna2d2
Fbxw4:ENSMUSG00000040913.4	6.89238e-09	0.439534	0.99	1	1.13242e-05	Fbxw4
Map2k5:ENSMUSG00000058444.6	7.33206e-09	0.192327	1	1	1.20466e-05	Map2k5
Tox:ENSMUSG00000041272.5	7.92013e-09	0.245709	1	1	1.30128e-05	Tox
Kcnu1:ENSMUSG00000031576.9	9.08059e-09	-0.545592	0.917	0.99	1.49194e-05	Kcnu1
Pigc:ENSMUSG00000026698.7	9.67198e-09	0.540672	1	0.99	1.58911e-05	Pigc
Btrc:ENSMUSG00000025217.7	9.67198e-09	0.234116	1	1	1.58911e-05	Btrc
Trps1:ENSMUSG00000038679.8	9.97296e-09	0.267751	1	1	1.63856e-05	Trps1
Commd1:ENSMUSG00000051355.11	1.01268e-08	0.433838	1	1	1.66384e-05	Commd1
Phactr2:ENSMUSG00000062866.8	1.0283e-08	-0.272899	1	1	1.6895e-05	Phactr2
Depdc1b:ENSMUSG00000021697.6	1.07658e-08	0.422602	0.99	1	1.76882e-05	Depdc1b
Clasp2:ENSMUSG00000033392.8	1.16197e-08	0.352477	1	1	1.90912e-05	Clasp2
Rps6ka5:ENSMUSG00000021180.7	1.25393e-08	0.334573	1	1	2.06021e-05	Rps6ka5
Luzp2:ENSMUSG00000063297.6	1.31246e-08	0.263177	1	1	2.15637e-05	Luzp2
Pknox2:ENSMUSG00000035934.7	1.33255e-08	0.23375	1	1	2.18939e-05	Pknox2
Yap1:ENSMUSG00000053110.7	1.41594e-08	-0.503143	0.979	1	2.32639e-05	Yap1
Rbms1:ENSMUSG00000026970.9	1.43759e-08	-0.268208	0.99	1	2.36196e-05	Rbms1
Snx24:ENSMUSG00000024535.9	1.57428e-08	0.317811	1	1	2.58653e-05	Snx24
Zfp407:ENSMUSG00000048410.9	1.57428e-08	0.177766	1	1	2.58653e-05	Zfp407
Vit:ENSMUSG00000024076.8	1.59825e-08	-0.296637	0.99	1	2.62593e-05	Vit
Plch1:ENSMUSG00000036834.8	1.62258e-08	-0.34697	0.99	1	2.6659e-05	Plch1
Ets1:ENSMUSG00000032035.7	1.62258e-08	0.396018	1	1	2.6659e-05	Ets1
Atxn1:ENSMUSG00000046876.8	2.12729e-08	-0.182444	1	1	3.49513e-05	Atxn1
Chd9:ENSMUSG00000056608.6	2.1594e-08	0.296069	1	1	3.54789e-05	Chd9
Wdr25:ENSMUSG00000040877.8	2.19199e-08	-0.321337	1	1	3.60143e-05	Wdr25
Pex14:ENSMUSG00000028975.10	2.25859e-08	0.228289	1	1	3.71087e-05	Pex14
Dock3:ENSMUSG00000039716.6	2.39775e-08	-0.31804	1	1	3.93951e-05	Dock3
Flrt2:ENSMUSG00000047414.5	2.41569e-08	0.433806	0.99	0.99	3.96898e-05	Flrt2
Itga6:ENSMUSG00000027111.8	2.50755e-08	-0.359026	1	1	4.1199e-05	Itga6
Plcl2:ENSMUSG00000038910.6	2.58344e-08	-0.284436	1	1	4.24459e-05	Plcl2
Ctnna2:ENSMUSG00000063063.6	2.74197e-08	-0.134178	1	1	4.50505e-05	Ctnna2
Mkl1:ENSMUSG00000042292.9	2.95344e-08	0.230741	0.99	1	4.8525e-05	Mkl1
Lyst:ENSMUSG00000019726.9	3.13393e-08	-0.348751	0.99	1	5.14905e-05	Lyst
Lypd6:ENSMUSG00000050447.8	3.1807e-08	0.322449	0.99	1	5.22589e-05	Lypd6
Prom1:ENSMUSG00000029086.8	3.27628e-08	0.412998	1	0.99	5.38293e-05	Prom1
Syne2:ENSMUSG00000063450.7	3.37464e-08	-0.169924	1	1	5.54453e-05	Syne2
Zranb3:ENSMUSG00000036086.9	3.47586e-08	-0.338265	1	0.99	5.71084e-05	Zranb3
Slc8a1:ENSMUSG00000054640.7	3.74197e-08	0.24451	1	1	6.14806e-05	Slc8a1
Fgf12:ENSMUSG00000022523.8	3.85386e-08	-0.287329	1	1	6.33188e-05	Fgf12
Wdr33:ENSMUSG00000024400.9	3.91101e-08	0.354566	1	1	6.42579e-05	Wdr33
Sgpp2:ENSMUSG00000032908.8	4.08744e-08	-0.368174	0.99	1	6.71567e-05	Sgpp2
C230081A13Rik:ENSMUSG00000074305.3	4.33473e-08	0.252148	1	1	7.12197e-05	C230081A13Rik
Eif2c2:ENSMUSG00000036698.8	4.39879e-08	0.381556	1	1	7.22721e-05	Eif2c2
Kcnq3:ENSMUSG00000056258.7	4.52966e-08	0.221254	1	1	7.44223e-05	Kcnq3
Catsperb:ENSMUSG00000047014.6	4.76432e-08	-0.778113	0.781	0.969	7.82777e-05	Catsperb
Ophn1:ENSMUSG00000031214.7	4.94532e-08	0.409947	1	1	8.12517e-05	Ophn1
Prkch:ENSMUSG00000021108.10	5.0181e-08	-0.284156	1	1	8.24475e-05	Prkch
Ptpn14:ENSMUSG00000026604.10	5.09192e-08	0.259142	1	1	8.36603e-05	Ptpn14
Prkcb:ENSMUSG00000052889.5	5.16679e-08	0.192883	1	1	8.48904e-05	Prkcb
Adrbk2:ENSMUSG00000042249.6	5.24273e-08	-0.285161	1	1	8.6138e-05	Adrbk2
Pdzrn3:ENSMUSG00000035357.9	5.31975e-08	0.276288	1	1	8.74034e-05	Pdzrn3
Col23a1:ENSMUSG00000063564.7	5.39786e-08	-0.24126	1	1	8.86868e-05	Col23a1
Col14a1:ENSMUSG00000022371.8	5.63893e-08	-0.273812	1	1	9.26476e-05	Col14a1
Exoc4:ENSMUSG00000029763.11	5.8054e-08	0.132641	1	1	9.53828e-05	Exoc4
Trpc7:ENSMUSG00000021541.7	6.06408e-08	-0.310748	1	1	9.96328e-05	Trpc7
Sobp:ENSMUSG00000038248.7	6.15276e-08	0.26661	1	1	0.00010109	Sobp
AI118078:ENSMUSG00000032313.5	6.24237e-08	-0.357463	0.969	1	0.000102562	AI118078
Mpped2:ENSMUSG00000016386.9	6.24269e-08	0.243172	1	1	0.000102567	Mpped2
Cpne8:ENSMUSG00000052560.8	6.51988e-08	-0.316432	0.969	1	0.000107122	Cpne8
Chd6:ENSMUSG00000057133.7	6.52021e-08	0.332544	1	0.99	0.000107127	Chd6
Fmn2:ENSMUSG00000028354.7	6.52021e-08	-0.231688	1	1	0.000107127	Fmn2
Ptpn3:ENSMUSG00000038764.7	6.80966e-08	-0.307516	1	1	0.000111883	Ptpn3
Prdm1:ENSMUSG00000038151.6	7.42599e-08	-0.462901	0.969	1	0.000122009	Prdm1
Dpp10:ENSMUSG00000036815.8	7.64371e-08	-0.237587	1	1	0.000125586	Dpp10
Ifltd1:ENSMUSG00000054966.7	7.75468e-08	-0.194636	1	1	0.000127409	Ifltd1
Kcnd3:ENSMUSG00000040896.10	7.86721e-08	0.233997	1	1	0.000129258	Kcnd3
Synpo2:ENSMUSG00000050315.5	8.33333e-08	-0.266118	1	1	0.000136917	Synpo2
Itga1:ENSMUSG00000042284.8	8.70037e-08	-0.334299	1	1	0.000142947	Itga1
Ccdc162:ENSMUSG00000075225.4	9.21417e-08	-0.297888	0.99	1	0.000151389	Ccdc162
Syt9:ENSMUSG00000062542.5	9.21417e-08	-0.312526	1	1	0.000151389	Syt9
Myst4:ENSMUSG00000021767.8	9.7573e-08	0.26977	1	1	0.000160312	Myst4
E130114P18Rik:ENSMUSG00000048747.8	9.82721e-08	0.29875	0.99	0.99	0.000161461	E130114P18Rik
Vat1l:ENSMUSG00000046844.6	1.00404e-07	-0.321696	1	1	0.000164963	Vat1l
Tmtc1:ENSMUSG00000030306.8	1.1095e-07	-0.311634	1	1	0.000182291	Tmtc1
Veph1:ENSMUSG00000027831.8	1.35351e-07	-0.362746	0.979	1	0.000222382	Veph1
Ak8:ENSMUSG00000026807.8	1.35353e-07	-0.337432	1	1	0.000222385	Ak8
Myof:ENSMUSG00000048612.8	1.51549e-07	-0.308462	1	1	0.000248996	Myof
1700112E06Rik:ENSMUSG00000063458.5	1.53701e-07	-0.115475	1	1	0.000252531	1700112E06Rik
Rcan2:ENSMUSG00000039601.8	1.60335e-07	0.26086	1	1	0.000263431	Rcan2
Pdzrn4:ENSMUSG00000036218.8	1.62608e-07	-0.230695	1	1	0.000267164	Pdzrn4
Sort1:ENSMUSG00000068747.7	1.69611e-07	0.3803	0.979	1	0.000278671	Sort1
Dlc1:ENSMUSG00000031523.8	1.79409e-07	-0.223757	1	1	0.000294768	Dlc1
Ebf2:ENSMUSG00000022053.6	1.87112e-07	-0.28027	1	1	0.000307425	Ebf2
Adck1:ENSMUSG00000021044.8	2.03489e-07	-0.352544	0.99	1	0.000334333	Adck1
Akap7:ENSMUSG00000039166.8	2.0635e-07	0.264851	1	1	0.000339034	Akap7
Sil1:ENSMUSG00000024357.9	2.18188e-07	0.238937	1	1	0.000358482	Sil1
Cntln:ENSMUSG00000038070.8	2.3068e-07	-0.310164	1	1	0.000379007	Cntln
Jazf1:ENSMUSG00000063568.5	2.3068e-07	0.175756	1	1	0.000379007	Jazf1
Dnajc6:ENSMUSG00000028528.9	2.405e-07	0.310411	1	1	0.000395142	Dnajc6
Iqsec1:ENSMUSG00000034312.6	2.4727e-07	0.392521	1	1	0.000406264	Iqsec1
Sema3e:ENSMUSG00000063531.6	2.76236e-07	-0.26921	1	1	0.000453856	Sema3e
Slc44a5:ENSMUSG00000028360.9	2.8008e-07	-0.236942	1	1	0.000460171	Slc44a5
Ccdc148:ENSMUSG00000036641.8	2.87922e-07	-0.244723	1	1	0.000473056	Ccdc148
4932438A13Rik:ENSMUSG00000037270.10	3.10594e-07	-0.302123	0.99	0.99	0.000510306	4932438A13Rik
Sertad2:ENSMUSG00000049800.7	3.12742e-07	0.367589	0.99	1	0.000513836	Sertad2
Atg10:ENSMUSG00000021619.5	3.25915e-07	-0.238378	1	1	0.000535478	Atg10
Cdc42bpb:ENSMUSG00000021279.4	3.34993e-07	0.286381	1	0.99	0.000550393	Cdc42bpb
Rad51l1:ENSMUSG00000059060.6	3.49068e-07	0.161684	1	1	0.000573519	Rad51l1
4831426I19Rik:ENSMUSG00000054150.5	4.22659e-07	0.373856	1	1	0.000694429	4831426I19Rik
Pgcp:ENSMUSG00000039007.9	4.46298e-07	-0.285712	1	1	0.000733268	Pgcp
Leprel1:ENSMUSG00000038168.5	4.52399e-07	-0.361934	0.979	1	0.000743292	Leprel1
Ispd:ENSMUSG00000043153.5	4.58591e-07	0.267005	1	1	0.000753465	Ispd
Hunk:ENSMUSG00000053414.6	4.58591e-07	0.23352	1	1	0.000753465	Hunk
Vstm2a:ENSMUSG00000048834.8	4.7121e-07	-0.436091	0.99	1	0.000774198	Vstm2a
Ccdc73:ENSMUSG00000045106.5	5.11087e-07	-0.46667	0.969	1	0.000839715	Ccdc73
Col11a1:ENSMUSG00000027966.10	5.32262e-07	-0.380065	0.99	1	0.000874506	Col11a1
Prkce:ENSMUSG00000045038.8	5.39498e-07	-0.134995	1	1	0.000886395	Prkce
Grik2:ENSMUSG00000056073.7	5.46829e-07	0.168935	1	1	0.000898441	Grik2
Cadm2:ENSMUSG00000064115.7	5.54257e-07	0.143425	1	1	0.000910644	Cadm2
Utrn:ENSMUSG00000019820.8	5.69404e-07	-0.191247	1	1	0.000935531	Utrn
Kcnq1:ENSMUSG00000009545.7	5.69404e-07	0.297729	1	1	0.000935531	Kcnq1
Bmp5:ENSMUSG00000032179.7	5.69404e-07	-0.413831	1	1	0.000935531	Bmp5
Mll3:ENSMUSG00000038056.8	6.17279e-07	0.288426	1	1	0.00101419	Mll3
Tmem135:ENSMUSG00000039428.4	6.25627e-07	0.258121	1	1	0.00102791	Tmem135
E2f3:ENSMUSG00000016477.11	6.69023e-07	0.348934	0.99	1	0.0010992	E2f3
Anks1:ENSMUSG00000024219.9	7.6468e-07	0.24851	1	1	0.00125637	Anks1
Dnahc10:ENSMUSG00000038011.9	7.7494e-07	-0.280974	1	1	0.00127323	Dnahc10
Pear1:ENSMUSG00000028073.8	8.11895e-07	-0.451747	0.99	0.99	0.00133394	Pear1
Ppp2r5c:ENSMUSG00000017843.6	9.08879e-07	0.233643	1	1	0.00149329	Ppp2r5c
Spon1:ENSMUSG00000038156.9	9.58286e-07	0.177849	1	1	0.00157446	Spon1
Gdpd4:ENSMUSG00000035582.7	9.9666e-07	-0.374559	0.958	0.979	0.00163751	Gdpd4
Myh9:ENSMUSG00000022443.9	1.06496e-06	0.314161	0.979	1	0.00174973	Myh9
Nhsl1:ENSMUSG00000039835.9	1.07908e-06	0.267569	1	1	0.00177293	Nhsl1
Trak1:ENSMUSG00000032536.8	1.10785e-06	0.239185	1	1	0.0018202	Trak1
Igsf5:ENSMUSG00000000159.9	1.12251e-06	-0.247647	1	0.99	0.00184428	Igsf5
Wdr96:ENSMUSG00000044948.9	1.15239e-06	-0.223172	1	1	0.00189338	Wdr96
Tshz2:ENSMUSG00000047907.7	1.15239e-06	-0.14135	1	1	0.00189338	Tshz2
Mpp7:ENSMUSG00000057440.6	1.19865e-06	-0.304441	1	1	0.00196938	Mpp7
Slc12a8:ENSMUSG00000035506.10	1.23048e-06	-0.267847	1	1	0.00202168	Slc12a8
Csgalnact1:ENSMUSG00000036356.8	1.27975e-06	0.211384	1	1	0.00210263	Csgalnact1
Arsg:ENSMUSG00000020604.7	1.29658e-06	0.329642	0.979	1	0.00213027	Arsg
Socs6:ENSMUSG00000056153.7	1.33091e-06	-0.352387	0.99	1	0.00218669	Socs6
Celf2:ENSMUSG00000002107.9	1.3484e-06	0.179748	1	1	0.00221542	Celf2
Osbp2:ENSMUSG00000020435.10	1.36611e-06	-0.256905	1	1	0.00224452	Osbp2
Fam19a4:ENSMUSG00000046500.7	1.47715e-06	-0.306543	1	1	0.00242696	Fam19a4
Slc10a7:ENSMUSG00000031684.9	1.53588e-06	0.203386	1	1	0.00252345	Slc10a7
AU040320:ENSMUSG00000028830.8	1.55595e-06	0.364813	1	1	0.00255643	AU040320
Dysf:ENSMUSG00000033788.9	1.57627e-06	-0.232716	0.99	1	0.00258981	Dysf
Smyd1:ENSMUSG00000055027.10	1.59685e-06	-0.39521	0.99	1	0.00262362	Smyd1
Akt3:ENSMUSG00000019699.9	1.59685e-06	0.259186	1	1	0.00262362	Akt3
Fggy:ENSMUSG00000028573.11	1.63878e-06	0.180854	1	1	0.00269251	Fggy
Runx2:ENSMUSG00000092206.1	1.74829e-06	-0.241891	1	1	0.00287244	Runx2
Sel1l3:ENSMUSG00000029189.6	1.86481e-06	-0.297702	1	1	0.00306388	Sel1l3
Usp13:ENSMUSG00000056900.7	1.88899e-06	-0.248748	1	0.99	0.00310362	Usp13
Dtna:ENSMUSG00000024302.8	1.88899e-06	0.225256	1	1	0.00310362	Dtna
Zfp423:ENSMUSG00000045333.9	1.88899e-06	-0.160899	1	1	0.00310362	Zfp423
Mecom:ENSMUSG00000027684.9	2.1757e-06	-0.162238	1	1	0.00357467	Mecom
Cdyl2:ENSMUSG00000031758.8	2.40999e-06	-0.24638	1	1	0.00395962	Cdyl2
Pkd1l1:ENSMUSG00000046634.5	2.44093e-06	0.32837	0.99	1	0.00401044	Pkd1l1
Hpcal1:ENSMUSG00000071379.1	2.53604e-06	0.356379	1	0.99	0.00416671	Hpcal1
Lrpprc:ENSMUSG00000024120.6	2.53604e-06	0.275717	0.99	1	0.00416671	Lrpprc
Prdm2:ENSMUSG00000057637.6	2.53604e-06	0.330411	1	1	0.00416671	Prdm2
Runx1:ENSMUSG00000022952.9	2.99089e-06	-0.185043	1	1	0.00491403	Runx1
H2afy:ENSMUSG00000015937.8	3.18588e-06	0.37917	1	1	0.0052344	H2afy
Iqca:ENSMUSG00000026301.8	3.30866e-06	-0.305872	0.99	1	0.00543613	Iqca
Iqch:ENSMUSG00000037801.7	3.30866e-06	-0.217876	1	1	0.00543613	Iqch
Pam:ENSMUSG00000026335.9	3.39303e-06	-0.203877	1	1	0.00557474	Pam
Megf11:ENSMUSG00000036466.10	3.47945e-06	0.173005	1	1	0.00571674	Megf11
Jakmip2:ENSMUSG00000024502.8	3.56798e-06	0.22736	0.99	1	0.0058622	Jakmip2
Tnks:ENSMUSG00000031529.4	3.65868e-06	0.273017	1	1	0.0060112	Tnks
Tbxas1:ENSMUSG00000029925.7	3.79887e-06	-0.250785	1	1	0.00624154	Tbxas1
Rcan1:ENSMUSG00000022951.9	3.99382e-06	0.278272	1	1	0.00656184	Rcan1
Myo1e:ENSMUSG00000032220.8	4.25101e-06	0.193908	0.99	1	0.00698441	Myo1e
Pcsk6:ENSMUSG00000030513.7	4.63788e-06	0.204507	1	1	0.00762004	Pcsk6
Cldn10:ENSMUSG00000022132.8	4.75447e-06	-0.25683	0.99	1	0.00781159	Cldn10
Cadps:ENSMUSG00000054423.6	4.75447e-06	-0.167845	1	1	0.00781159	Cadps
Tead1:ENSMUSG00000055320.8	5.05835e-06	-0.176302	1	1	0.00831087	Tead1
Helz:ENSMUSG00000020721.9	5.24951e-06	0.204707	1	1	0.00862495	Helz
Smarca2:ENSMUSG00000024921.8	6.01136e-06	0.227488	1	1	0.00987667	Smarca2
Nipbl:ENSMUSG00000022141.6	6.31378e-06	0.295572	1	0.99	0.0103735	Nipbl
Cachd1:ENSMUSG00000028532.8	6.5501e-06	-0.212438	1	1	0.0107618	Cachd1
Dis3l2:ENSMUSG00000053333.8	6.71232e-06	0.224955	1	1	0.0110283	Dis3l2
Inpp4b:ENSMUSG00000037940.8	7.13485e-06	-0.163062	1	1	0.0117226	Inpp4b
Me3:ENSMUSG00000030621.10	7.31089e-06	-0.224618	1	1	0.0120118	Me3
Mical2:ENSMUSG00000038244.6	7.86426e-06	-0.290511	0.99	1	0.012921	Mical2
Kctd1:ENSMUSG00000036225.7	7.86426e-06	-0.248697	1	1	0.012921	Kctd1
Sh3gl2:ENSMUSG00000028488.9	8.15575e-06	-0.156937	1	1	0.0133999	Sh3gl2
Nedd9:ENSMUSG00000021365.7	8.35579e-06	-0.202945	1	1	0.0137286	Nedd9
Pbx3:ENSMUSG00000038718.7	8.50881e-06	0.325245	0.99	0.99	0.01398	Pbx3
Wif1:ENSMUSG00000020218.4	8.87651e-06	-0.37506	0.979	1	0.0145841	Wif1
Fndc3b:ENSMUSG00000039286.6	8.98441e-06	-0.124911	1	1	0.0147614	Fndc3b
Ccnd3:ENSMUSG00000034165.8	9.09348e-06	0.280285	1	0.99	0.0149406	Ccnd3
Srgap2:ENSMUSG00000026425.8	9.89316e-06	0.235177	1	1	0.0162545	Srgap2
Adarb1:ENSMUSG00000020262.9	1.0505e-05	-0.285091	0.99	1	0.0172598	Adarb1
Lef1:ENSMUSG00000027985.8	1.0505e-05	-0.24564	0.99	1	0.0172598	Lef1
Wdr70:ENSMUSG00000039828.6	1.0505e-05	-0.172267	1	1	0.0172598	Wdr70
Skint5:ENSMUSG00000078598.4	1.06483e-05	0.747024	0.833	0.906	0.0174952	Skint5
Atp11c:ENSMUSG00000062949.6	1.08234e-05	-0.329705	0.969	0.99	0.0177829	Atp11c
Hsd17b2:ENSMUSG00000031844.7	1.11449e-05	-0.449792	0.917	1	0.0183111	Hsd17b2
Epb4.1l4a:ENSMUSG00000024376.6	1.1287e-05	-0.203665	1	1	0.0185445	Epb4.1l4a
Ranbp17:ENSMUSG00000040594.11	1.16985e-05	-0.189175	1	1	0.0192207	Ranbp17
Pdss2:ENSMUSG00000038240.7	1.24164e-05	-0.157684	1	1	0.0204002	Pdss2
Impg1:ENSMUSG00000032343.8	1.27148e-05	-0.314996	0.969	1	0.0208904	Impg1
Nalcn:ENSMUSG00000000197.6	1.30208e-05	-0.285036	1	1	0.0213932	Nalcn
Dnahc3:ENSMUSG00000052273.2	1.33333e-05	-0.302321	0.979	1	0.0219067	Dnahc3
Vps13b:ENSMUSG00000037646.8	1.4831e-05	-0.124934	1	1	0.0243673	Vps13b
Rps6ka2:ENSMUSG00000023809.8	1.53649e-05	-0.206004	1	1	0.0252445	Rps6ka2
Il1rapl1:ENSMUSG00000052372.3	1.55469e-05	-0.183907	1	1	0.0255435	Il1rapl1
Cep164:ENSMUSG00000043987.10	1.56385e-05	-0.27611	0.99	0.99	0.0256941	Cep164
Mapkap1:ENSMUSG00000038696.7	1.57309e-05	0.202202	1	1	0.0258459	Mapkap1
Arhgap21:ENSMUSG00000036591.8	1.66828e-05	0.291248	1	1	0.0274098	Arhgap21
Cgnl1:ENSMUSG00000032232.8	1.68796e-05	-0.247797	0.99	1	0.0277332	Cgnl1
Svep1:ENSMUSG00000028369.9	1.76894e-05	-0.244289	1	1	0.0290636	Svep1
Cpxm2:ENSMUSG00000030862.5	1.81065e-05	-0.294537	0.958	1	0.029749	Cpxm2
Clec16a:ENSMUSG00000068663.6	1.8108e-05	0.206699	0.99	1	0.0297514	Clec16a
Tmco7:ENSMUSG00000041949.5	1.87537e-05	-0.218818	1	1	0.0308123	Tmco7
Ipo11:ENSMUSG00000042590.9	1.91962e-05	-0.23833	1	1	0.0315394	Ipo11
Cdc14a:ENSMUSG00000033502.8	1.91962e-05	0.254302	1	1	0.0315394	Cdc14a
Gng2:ENSMUSG00000043004.7	2.01114e-05	-0.253998	0.99	1	0.033043	Gng2
Kirrel3:ENSMUSG00000032036.8	2.01114e-05	0.132319	1	1	0.033043	Kirrel3
Adamtsl1:ENSMUSG00000066113.8	2.08248e-05	0.204429	1	1	0.0342152	Adamtsl1
Ikzf2:ENSMUSG00000025997.7	2.28471e-05	0.23609	1	1	0.0375378	Ikzf2
2810055G20Rik:ENSMUSG00000090386.1	2.4485e-05	0.19665	1	1	0.0402289	2810055G20Rik
Hmga2:ENSMUSG00000056758.8	2.56382e-05	-0.281861	0.979	1	0.0421236	Hmga2
Tbc1d22a:ENSMUSG00000051864.8	2.71529e-05	0.139835	1	1	0.0446122	Tbc1d22a
Ascc3:ENSMUSG00000038774.8	2.77822e-05	-0.197919	0.99	1	0.0456461	Ascc3
Mcph1:ENSMUSG00000039842.9	2.77822e-05	-0.145746	1	1	0.0456461	Mcph1
Ncoa1:ENSMUSG00000020647.8	2.94166e-05	0.222647	1	1	0.0483315	Ncoa1
Cdk5rap2:ENSMUSG00000039298.9	2.94166e-05	0.221435	1	1	0.0483315	Cdk5rap2
Hs2st1:ENSMUSG00000040151.8	3.22233e-05	0.201308	1	1	0.0529428	Hs2st1
Nrp2:ENSMUSG00000025969.9	3.48861e-05	0.248358	1	1	0.0573179	Nrp2
Eif2ak4:ENSMUSG00000005102.6	3.69147e-05	-0.280095	0.99	1	0.0606508	Eif2ak4
Shroom3:ENSMUSG00000029381.9	3.73336e-05	-0.169797	1	1	0.0613391	Shroom3
Dclk2:ENSMUSG00000028078.8	3.86176e-05	0.192574	1	1	0.0634488	Dclk2
Tdrd3:ENSMUSG00000022019.8	3.99435e-05	0.280439	1	1	0.0656272	Tdrd3
Ubr3:ENSMUSG00000044308.10	4.08513e-05	0.272776	1	1	0.0671187	Ubr3
Ext1:ENSMUSG00000061731.3	4.17787e-05	0.149235	1	1	0.0686424	Ext1
Pcdha11:ENSMUSG00000007440.7	4.17787e-05	-0.288578	1	1	0.0686424	Pcdha11
Tspan18:ENSMUSG00000027217.5	4.41853e-05	-0.153909	1	0.99	0.0725964	Tspan18
Epb4.1l1:ENSMUSG00000027624.10	4.56917e-05	0.203198	0.99	1	0.0750715	Epb4.1l1
Abcc4:ENSMUSG00000032849.7	4.62046e-05	-0.118735	1	1	0.0759142	Abcc4
Lrrc28:ENSMUSG00000030556.5	4.62046e-05	0.224759	1	1	0.0759142	Lrrc28
Spock3:ENSMUSG00000054162.8	4.88519e-05	-0.260321	1	0.99	0.0802638	Spock3
Ambra1:ENSMUSG00000040506.9	4.88519e-05	0.233563	1	1	0.0802638	Ambra1
Smg6:ENSMUSG00000038290.9	5.22187e-05	-0.211624	1	1	0.0857953	Smg6
Xrcc4:ENSMUSG00000021615.7	5.83232e-05	0.230292	1	1	0.0958251	Xrcc4
Fgf2:ENSMUSG00000037225.6	5.96184e-05	-0.348739	0.958	1	0.097953	Fgf2
Syt16:ENSMUSG00000044912.8	6.23042e-05	-0.198893	1	1	0.102366	Syt16
Tg:ENSMUSG00000053469.7	6.50996e-05	-0.195893	1	1	0.106959	Tg
Mpdz:ENSMUSG00000028402.10	6.58168e-05	0.214343	1	1	0.108137	Mpdz
Camk2b:ENSMUSG00000057897.7	6.8759e-05	-0.326068	0.979	0.99	0.112971	Camk2b
Btbd3:ENSMUSG00000062098.5	6.87609e-05	-0.19446	1	1	0.112974	Btbd3
Akap9:ENSMUSG00000040407.9	6.95162e-05	-0.211651	1	1	0.114215	Akap9
Arhgap44:ENSMUSG00000033389.9	7.34118e-05	-0.198626	1	1	0.120616	Arhgap44
Chl1:ENSMUSG00000030077.8	8.2721e-05	-0.165662	0.99	1	0.135911	Chl1
Scml4:ENSMUSG00000044770.8	8.36199e-05	-0.232392	0.979	1	0.137388	Scml4
Zcchc7:ENSMUSG00000035649.11	8.45286e-05	0.241835	0.979	1	0.138881	Zcchc7
Rabgap1l:ENSMUSG00000026721.8	8.82583e-05	0.121957	1	1	0.145008	Rabgap1l
Cep57l1:ENSMUSG00000019813.8	9.5138e-05	-0.282967	0.958	0.979	0.156312	Cep57l1
Lrrc16a:ENSMUSG00000021338.10	9.93307e-05	0.145238	1	1	0.1632	Lrrc16a
Pik3c2a:ENSMUSG00000030660.7	0.000107046	0.308092	1	1	0.175877	Pik3c2a
Prune2:ENSMUSG00000039126.8	0.000114106	-0.164081	1	1	0.187477	Prune2
Adcy10:ENSMUSG00000026567.9	0.00011465	-0.318834	0.927	0.99	0.188369	Adcy10
Cacna1a:ENSMUSG00000034656.9	0.000120323	-0.164294	1	1	0.19769	Cacna1a
Mrvi1:ENSMUSG00000005611.8	0.000122898	-0.241209	0.99	1	0.201921	Mrvi1
D430041D05Rik:ENSMUSG00000068373.7	0.000133726	0.14335	1	1	0.219712	D430041D05Rik
Shisa9:ENSMUSG00000022494.6	0.000139471	-0.1954	1	1	0.229152	Shisa9
Fbn1:ENSMUSG00000027204.7	0.000140944	-0.154342	1	1	0.23157	Fbn1
Kif16b:ENSMUSG00000038844.7	0.000142431	-0.150422	1	1	0.234013	Kif16b
Slc2a3:ENSMUSG00000003153.4	0.000146212	-0.234259	0.99	0.99	0.240226	Slc2a3
Invs:ENSMUSG00000028344.5	0.00014698	0.25121	1	1	0.241489	Invs
a:ENSMUSG00000027596.4	0.000150089	0.208553	1	1	0.246596	a
Wdr7:ENSMUSG00000040560.8	0.000171856	-0.117647	1	1	0.282359	Wdr7
Dmxl2:ENSMUSG00000041268.10	0.000198599	-0.250694	1	1	0.326298	Dmxl2
Atp13a4:ENSMUSG00000038094.8	0.000229217	-0.183216	1	0.99	0.376603	Atp13a4
Sergef:ENSMUSG00000030839.4	0.000229217	-0.12869	1	1	0.376603	Sergef
Cdon:ENSMUSG00000038119.7	0.00023633	-0.266099	1	1	0.38829	Cdon
Prkar1b:ENSMUSG00000025855.7	0.000241187	-0.213534	1	1	0.39627	Prkar1b
1110012J17Rik:ENSMUSG00000052105.8	0.000253741	-0.184427	1	1	0.416897	1110012J17Rik
Hdac4:ENSMUSG00000026313.8	0.000264224	0.16069	1	1	0.434119	Hdac4
Suclg2:ENSMUSG00000061838.4	0.00028355	-0.155599	1	1	0.465873	Suclg2
Ankrd6:ENSMUSG00000040183.6	0.000295181	0.191552	1	0.99	0.484983	Ankrd6
Ppa2:ENSMUSG00000028013.10	0.000301163	-0.193895	0.99	1	0.49481	Ppa2
Mid1:ENSMUSG00000035299.9	0.000329511	0.270099	1	1	0.541387	Mid1
Lphn3:ENSMUSG00000037605.9	0.000336141	0.105469	1	1	0.55228	Lphn3
Tox3:ENSMUSG00000043668.6	0.000339503	0.307804	0.99	1	0.557803	Tox3
Whsc1l1:ENSMUSG00000054823.8	0.00036755	0.249397	1	1	0.603885	Whsc1l1
Fut8:ENSMUSG00000021065.8	0.000382373	0.263492	0.99	1	0.628239	Fut8
Drosha:ENSMUSG00000022191.8	0.000389992	-0.161909	1	1	0.640757	Drosha
Pip5k1b:ENSMUSG00000024867.8	0.000421909	-0.117087	1	1	0.693197	Pip5k1b
Pde3a:ENSMUSG00000041741.7	0.000421909	0.211054	1	1	0.693197	Pde3a
9030624J02Rik:ENSMUSG00000030982.9	0.000421909	0.182844	1	1	0.693197	9030624J02Rik
Pcnx:ENSMUSG00000021140.7	0.000430261	0.158482	1	1	0.70692	Pcnx
Eefsec:ENSMUSG00000033216.6	0.000498	0.228804	1	1	0.818214	Eefsec
Ebf1:ENSMUSG00000057098.7	0.000517674	-0.151234	1	1	0.850539	Ebf1
Tox2:ENSMUSG00000074607.5	0.000517674	-0.177327	1	1	0.850539	Tox2
Rbfox2:ENSMUSG00000033565.9	0.000586734	0.130022	1	1	0.964004	Rbfox2
Igsf21:ENSMUSG00000040972.8	0.000586734	0.110401	1	1	0.964004	Igsf21
Phc2:ENSMUSG00000028796.10	0.000615508	0.177082	1	1	1	Phc2
Pde4dip:ENSMUSG00000038170.8	0.000627382	0.131709	1	1	1	Pde4dip
Mtor:ENSMUSG00000028991.9	0.000673827	0.225039	0.99	0.99	1	Mtor
Adamts12:ENSMUSG00000047497.8	0.00069001	-0.178896	1	1	1	Adamts12
Fgf1:ENSMUSG00000036585.9	0.000730327	0.222862	0.99	1	1	Fgf1
Mbd5:ENSMUSG00000036792.5	0.00075841	-0.147445	1	1	1	Mbd5
Cox10:ENSMUSG00000042148.8	0.000772824	-0.134723	1	1	1	Cox10
Prkdc:ENSMUSG00000022672.7	0.000780122	-0.232232	0.979	1	1	Prkdc
Lyrm4:ENSMUSG00000046573.6	0.000780126	-0.191655	0.99	1	1	Lyrm4
Kcnd2:ENSMUSG00000060882.5	0.000802418	-0.114206	1	1	1	Kcnd2
Tbc1d16:ENSMUSG00000039976.3	0.000809979	0.188878	1	1	1	Tbc1d16
Rhbdd1:ENSMUSG00000026142.8	0.000897629	-0.210645	1	1	1	Rhbdd1
Eif4e3:ENSMUSG00000030068.2	0.000906019	-0.111964	1	1	1	Eif4e3
Btbd9:ENSMUSG00000062202.6	0.000940308	0.110844	1	1	1	Btbd9
1700101E01Rik:ENSMUSG00000079502.2	0.000975777	-0.211526	0.979	0.99	1	1700101E01Rik
Shq1:ENSMUSG00000035378.11	0.0010032	-0.239641	0.969	1	1	Shq1
Prtg:ENSMUSG00000036030.8	0.00103136	0.212162	1	1	1	Prtg
Prdm16:ENSMUSG00000039410.9	0.00105052	-0.106879	1	1	1	Prdm16
Usp7:ENSMUSG00000022710.10	0.00107986	-0.244878	0.969	1	1	Usp7
Rap1gap2:ENSMUSG00000038807.10	0.00108984	-0.160076	1	1	1	Rap1gap2
AF064781:ENSMUSG00000089945.3	0.00108984	0.104537	1	1	1	AF064781
Mllt10:ENSMUSG00000026743.9	0.00123841	0.220538	0.979	1	1	Mllt10
Lrrc8c:ENSMUSG00000054720.6	0.00124972	0.231376	0.99	1	1	Lrrc8c
Nsd1:ENSMUSG00000021488.6	0.00126111	0.253121	1	1	1	Nsd1
2610528E23Rik:ENSMUSG00000022748.6	0.00130765	0.12476	1	1	1	2610528E23Rik
Bcl2:ENSMUSG00000057329.6	0.00136805	-0.144894	0.99	1	1	Bcl2
Hrh1:ENSMUSG00000053004.8	0.00141821	0.218265	0.99	1	1	Hrh1
Fkbp5:ENSMUSG00000024222.9	0.00143101	0.232035	1	0.99	1	Fkbp5
Sept9:ENSMUSG00000059248.7	0.00147006	-0.12588	1	1	1	2024-09-09
Hivep2:ENSMUSG00000015501.4	0.00155112	-0.175337	1	1	1	Hivep2
Msrb3:ENSMUSG00000051236.7	0.00162179	0.176584	1	1	1	Msrb3
Rasal2:ENSMUSG00000070565.5	0.00171051	0.117766	1	1	1	Rasal2
Zfhx4:ENSMUSG00000025255.9	0.00182767	0.231847	0.99	0.99	1	Zfhx4
Kcnk2:ENSMUSG00000037624.8	0.00185197	-0.18377	0.979	1	1	Kcnk2
Cnih3:ENSMUSG00000026514.7	0.00185198	-0.182489	1	1	1	Cnih3
Kctd8:ENSMUSG00000037653.6	0.00186833	-0.176805	0.979	1	1	Kctd8
Vav2:ENSMUSG00000009621.10	0.00188484	0.136939	1	1	1	Vav2
Ppm1l:ENSMUSG00000027784.7	0.00191824	0.115782	1	1	1	Ppm1l
Ncoa7:ENSMUSG00000039697.8	0.00200412	-0.163595	0.99	1	1	Ncoa7
Ttc17:ENSMUSG00000027194.9	0.00222483	-0.18299	0.979	1	1	Ttc17
Rps6kc1:ENSMUSG00000089872.3	0.00226372	0.145541	1	1	1	Rps6kc1
Ntrk3:ENSMUSG00000059146.6	0.00242555	-0.118889	1	1	1	Ntrk3
Alcam:ENSMUSG00000022636.7	0.0025538	0.189726	1	1	1	Alcam
Rims2:ENSMUSG00000037386.8	0.00259791	-0.100479	1	1	1	Rims2
1700011I03Rik:ENSMUSG00000058925.4	0.00275783	0.153644	1	1	1	1700011I03Rik
Phyhipl:ENSMUSG00000037747.3	0.00280502	0.320126	0.979	0.979	1	Phyhipl
Ctdp1:ENSMUSG00000033323.6	0.00280514	0.2257	0.99	1	1	Ctdp1
Astn2:ENSMUSG00000028373.9	0.00280514	0.101644	1	1	1	Astn2
Rtn1:ENSMUSG00000021087.10	0.0028532	0.146602	1	1	1	Rtn1
Spnb1:ENSMUSG00000021061.8	0.00295157	-0.148183	1	1	1	Spnb1
Thsd7a:ENSMUSG00000032625.8	0.00305303	-0.146431	1	1	1	Thsd7a
Cdh6:ENSMUSG00000039385.4	0.0031312	0.166541	1	1	1	Cdh6
Stxbp4:ENSMUSG00000020546.8	0.00323826	-0.142441	0.99	1	1	Stxbp4
9130011E15Rik:ENSMUSG00000039901.8	0.00332074	-0.120091	0.99	1	1	9130011E15Rik
Eftud1:ENSMUSG00000038563.6	0.00343369	0.135188	1	1	1	Eftud1
Ehmt1:ENSMUSG00000036893.9	0.00357978	0.162927	0.99	1	1	Ehmt1
Fbxw7:ENSMUSG00000028086.8	0.00367013	0.201382	1	0.99	1	Fbxw7
C330019G07Rik:ENSMUSG00000054280.6	0.00405263	0.164365	1	1	1	C330019G07Rik
Vwf:ENSMUSG00000001930.10	0.00405263	0.185068	1	1	1	Vwf
Lcp1:ENSMUSG00000021998.10	0.00408609	-0.17158	0.99	1	1	Lcp1
Clasp1:ENSMUSG00000064302.6	0.00411979	-0.114764	1	1	1	Clasp1
Pcca:ENSMUSG00000041650.8	0.00411979	-0.118853	1	1	1	Pcca
B4galnt3:ENSMUSG00000041372.8	0.0041708	-0.193251	0.99	0.99	1	B4galnt3
Nceh1:ENSMUSG00000027698.8	0.00443468	0.182463	1	1	1	Nceh1
Prim2:ENSMUSG00000026134.9	0.00450755	0.124965	0.99	1	1	Prim2
Gm17359:ENSMUSG00000091685.1	0.00458143	-0.196551	0.979	0.99	1	Gm17359
Atp5o:ENSMUSG00000022956.4	0.00465655	0.104524	1	1	1	Atp5o
Grik1:ENSMUSG00000022935.7	0.00481	-0.115703	1	1	1	Grik1
Pitpnm2:ENSMUSG00000029406.8	0.00481	-0.112767	1	1	1	Pitpnm2
Ankrd36:ENSMUSG00000020481.8	0.00500825	-0.220148	0.99	1	1	Ankrd36
Fbn2:ENSMUSG00000024598.7	0.00508959	0.154975	1	1	1	Fbn2
Skint6:ENSMUSG00000087194.3	0.00513368	0.701745	0.729	0.781	1	Skint6
Map4k3:ENSMUSG00000024242.8	0.00521385	0.170039	0.99	1	1	Map4k3
Myrip:ENSMUSG00000041794.6	0.00534084	-0.114975	1	1	1	Myrip
Sorbs1:ENSMUSG00000025006.8	0.00538378	0.128636	1	1	1	Sorbs1
Ppp1r12b:ENSMUSG00000073557.4	0.00621206	0.123425	1	1	1	Ppp1r12b
Itsn1:ENSMUSG00000022957.12	0.00626127	0.110663	1	1	1	Itsn1
2310008H04Rik:ENSMUSG00000041974.8	0.00631081	-0.18981	0.979	1	1	2310008H04Rik
9330182L06Rik:ENSMUSG00000056004.9	0.00636075	0.157316	1	1	1	9330182L06Rik
St7:ENSMUSG00000029534.11	0.00693376	-0.101978	1	1	1	St7
Ssbp2:ENSMUSG00000003992.8	0.00704279	-0.125381	1	0.99	1	Ssbp2
Alg9:ENSMUSG00000032059.6	0.00726498	-0.166915	0.958	0.99	1	Alg9
Nf2:ENSMUSG00000009073.9	0.00737917	0.203795	0.99	1	1	Nf2
Acvr1:ENSMUSG00000026836.9	0.00755271	0.130212	1	1	1	Acvr1
Nrg2:ENSMUSG00000060275.4	0.00815791	-0.132687	1	1	1	Nrg2
Kcnh5:ENSMUSG00000034402.2	0.00834775	-0.154248	1	1	1	Kcnh5
Atg5:ENSMUSG00000038160.5	0.0084119	0.193293	1	1	1	Atg5
Lekr1:ENSMUSG00000074579.5	0.00847638	-0.1758	0.979	0.99	1	Lekr1
Vps13c:ENSMUSG00000035284.8	0.00847649	-0.13144	1	1	1	Vps13c
4930529M08Rik:ENSMUSG00000037143.10	0.00880615	-0.120256	1	1	1	4930529M08Rik
Tusc3:ENSMUSG00000039530.9	0.00894119	0.155912	1	1	1	Tusc3
Dnajc1:ENSMUSG00000026740.6	0.00911256	0.153946	0.99	0.99	1	Dnajc1
Lrrc20:ENSMUSG00000037151.7	0.00914722	-0.172397	1	1	1	Lrrc20
Pepd:ENSMUSG00000063931.8	0.00942851	0.138577	1	1	1	Pepd
Wnk2:ENSMUSG00000037989.9	0.0101658	-0.153695	1	1	1	Wnk2
Ppm1h:ENSMUSG00000034613.6	0.0102423	0.100323	1	1	1	Ppm1h
Cnnm2:ENSMUSG00000064105.5	0.0104748	0.109804	1	1	1	Cnnm2
Grhl2:ENSMUSG00000022286.9	0.0105533	-0.115442	1	0.99	1	Grhl2
Atxn7l1:ENSMUSG00000020564.9	0.0106324	0.127018	1	1	1	Atxn7l1
Srbd1:ENSMUSG00000024135.8	0.010712	0.157053	1	1	1	Srbd1
Palm2:ENSMUSG00000090053.2	0.0108728	0.112374	1	1	1	Palm2
Faf1:ENSMUSG00000010517.7	0.0115375	0.156663	1	1	1	Faf1
Pde1c:ENSMUSG00000004347.9	0.0118832	0.116899	0.99	1	1	Pde1c
Mdga2:ENSMUSG00000034912.8	0.0134571	0.115203	1	1	1	Mdga2
Apc:ENSMUSG00000005871.7	0.0135552	0.183984	1	1	1	Apc
Plxnc1:ENSMUSG00000074785.3	0.0139538	-0.105523	1	0.99	1	Plxnc1
Taok3:ENSMUSG00000061288.6	0.0139538	0.124729	1	1	1	Taok3
Trim9:ENSMUSG00000021071.8	0.014157	0.17058	1	1	1	Trim9
Lpin1:ENSMUSG00000020593.7	0.0145712	0.162609	1	0.99	1	Lpin1
Zfp277:ENSMUSG00000055917.7	0.0152125	0.169335	1	1	1	Zfp277
Slc2a9:ENSMUSG00000005107.7	0.0154317	-0.148793	0.99	1	1	Slc2a9
Mcm9:ENSMUSG00000058298.6	0.0155423	0.208251	0.979	1	1	Mcm9
Mipol1:ENSMUSG00000047022.11	0.0155423	-0.114134	1	1	1	Mipol1
Klhl32:ENSMUSG00000040387.9	0.0158785	-0.114239	1	1	1	Klhl32
Ebf3:ENSMUSG00000010476.6	0.0168658	-0.104344	0.99	0.99	1	Ebf3
Pxdn:ENSMUSG00000020674.9	0.0172879	-0.117017	0.99	1	1	Pxdn
Dner:ENSMUSG00000036766.6	0.0175331	0.125055	1	1	1	Dner
Bckdhb:ENSMUSG00000032263.7	0.0175331	0.110127	1	1	1	Bckdhb
Ipmk:ENSMUSG00000060733.7	0.0181597	-0.139269	0.99	1	1	Ipmk
St8sia1:ENSMUSG00000030283.4	0.018545	-0.107804	1	1	1	St8sia1
Grk5:ENSMUSG00000003228.8	0.0188058	0.24952	0.99	1	1	Grk5
Ergic1:ENSMUSG00000001576.8	0.0211552	0.134229	1	1	1	Ergic1
Nfkb1:ENSMUSG00000028163.8	0.023596	0.111279	1	1	1	Nfkb1
Wdr72:ENSMUSG00000044976.8	0.0237564	-0.1013	1	1	1	Wdr72
Cdk6:ENSMUSG00000040274.5	0.0264535	0.124087	1	1	1	Cdk6
Col4a2:ENSMUSG00000031503.7	0.0264535	-0.103629	1	1	1	Col4a2
Tbck:ENSMUSG00000028030.6	0.0269874	-0.154279	0.969	1	1	Tbck
Aldh1l1:ENSMUSG00000030088.9	0.0296052	0.153934	0.99	1	1	Aldh1l1
Mthfd2l:ENSMUSG00000029376.7	0.0299958	-0.163732	0.958	1	1	Mthfd2l
Ap2b1:ENSMUSG00000035152.7	0.0314009	0.196956	0.99	1	1	Ap2b1
Epb4.1l3:ENSMUSG00000024044.8	0.0373584	-0.109116	1	1	1	Epb4.1l3
Eya2:ENSMUSG00000017897.11	0.0375964	-0.122263	1	1	1	Eya2
Osbpl8:ENSMUSG00000020189.7	0.042369	0.138892	1	1	1	Osbpl8
Lrp5:ENSMUSG00000024913.9	0.0429	0.235774	1	0.99	1	Lrp5
Trpm1:ENSMUSG00000030523.10	0.0439785	-0.155232	0.969	1	1	Trpm1
Kit:ENSMUSG00000005672.6	0.0459219	0.155626	1	1	1	Kit
Upf2:ENSMUSG00000043241.8	0.0554171	0.205418	0.979	1	1	Upf2
Gata4:ENSMUSG00000021944.8	0.0563942	-0.13416	0.896	0.99	1	Gata4
6030446N20Rik:ENSMUSG00000049411.7	0.0564172	0.121245	1	1	1	6030446N20Rik
Smchd1:ENSMUSG00000024054.5	0.057774	-0.115984	1	1	1	Smchd1
Chst8:ENSMUSG00000060402.6	0.0605689	0.102902	1	1	1	Chst8
Arhgap22:ENSMUSG00000063506.6	0.0645939	-0.108493	1	1	1	Arhgap22
Adra1b:ENSMUSG00000050541.8	0.0741446	-0.101723	0.99	1	1	Adra1b
Fyb:ENSMUSG00000022148.8	0.0797817	0.166057	1	0.99	1	Fyb
Smarcc1:ENSMUSG00000032481.10	0.0815846	0.1786	1	0.979	1	Smarcc1
Elavl4:ENSMUSG00000028546.11	0.10931	0.103312	1	1	1	Elavl4
Dtd1:ENSMUSG00000027430.6	0.127015	0.115165	1	1	1	Dtd1
Nxn:ENSMUSG00000020844.6	0.132273	0.130314	1	1	1	Nxn
Nup214:ENSMUSG00000001855.8	0.160347	0.155205	0.979	0.979	1	Nup214
Gtdc1:ENSMUSG00000036890.6	0.178058	0.107226	1	1	1	Gtdc1
Col15a1:ENSMUSG00000028339.11	0.182279	0.12844	1	1	1	Col15a1
Xpnpep1:ENSMUSG00000025027.9	0.206359	0.119907	0.99	1	1	Xpnpep1
Rhoj:ENSMUSG00000046768.7	0.340463	0.10735	0.99	0.99	1	Rhoj
Gm7995:ENSMUSG00000072610.2	0.373081	0.121958	0.427	0.656	1	Gm7995
Slc1a2:ENSMUSG00000005089.8	0.52708	0.110857	1	1	1	Slc1a2
Arhgap25:ENSMUSG00000030047.8	0.842496	0.103512	0.99	1	1	Arhgap25

## Sheet: Table S3. Aging_nonNeuN_markers
Table3. Aging_non_NeuN_markers
	p_val	avg_log2FC	pct.1	pct.2	p_val_adj	name
Rbms3:ENSMUSG00000039607.9	9.19328807549611e-24	0.461794	1	1	1.51045723080401e-20	Rbms3
Palm2:ENSMUSG00000090053.2	1.94897391881914e-19	-0.430348	1	1	3.20216414861985e-16	Palm2
Cntnap5c:ENSMUSG00000038048.7	3.05782970655735e-19	1.62617	0.959	0.737	5.02401420787372e-16	Cntnap5c
Spock1:ENSMUSG00000056222.7	4.88699907296734e-19	-0.452583	1	1	8.02933947688535e-16	Spock1
Trim2:ENSMUSG00000027993.10	5.91064512310587e-18	-0.507342	1	1	9.71118993726295e-15	Trim2
Grip1:ENSMUSG00000034813.10	8.23914416843664e-17	0.398067	1	1	1.35369138687414e-13	Grip1
Edil3:ENSMUSG00000034488.8	1.24842166677111e-16	-0.389736	1	1	2.05115679850493e-13	Edil3
Nbas:ENSMUSG00000020576.8	1.39213823789633e-16	-0.393859	1	1	2.28728312486367e-13	Nbas
Kcnb2:ENSMUSG00000092083.1	4.86772474565418e-16	0.614828	1	1	7.99767175710983e-13	Kcnb2
Oxr1:ENSMUSG00000022307.8	5.23096919873225e-15	-0.338623	1	1	8.59448239351709e-12	Oxr1
Nell1:ENSMUSG00000055409.7	1.51620165264195e-14	0.489349	1	1	2.49111931529072e-11	Nell1
Grm3:ENSMUSG00000003974.4	1.78306942134934e-14	-0.469547	1	1	2.92958305927697e-11	Grm3
St6galnac3:ENSMUSG00000052544.5	2.27216045528549e-14	-0.223418	1	1	3.73315962803406e-11	St6galnac3
Ano4:ENSMUSG00000035189.8	3.13439593071768e-14	-0.352087	1	1	5.14981251416915e-11	Ano4
Srrm4:ENSMUSG00000063919.6	3.19779584757191e-14	0.708222	1	0.979	5.25397857756064e-11	Srrm4
Caln1:ENSMUSG00000060371.6	3.32865043966217e-14	0.566904	1	1	5.46897267236495e-11	Caln1
Frmd5:ENSMUSG00000027238.9	3.60617606835005e-14	-0.326248	1	1	5.92494728029913e-11	Frmd5
Hcn1:ENSMUSG00000021730.7	9.25579195360331e-14	0.718044	0.99	0.968	1.52072661797702e-10	Hcn1
Fgf14:ENSMUSG00000025551.7	9.53547359746336e-14	0.584751	1	0.989	1.56667831206323e-10	Fgf14
Prr5l:ENSMUSG00000032841.9	9.53547359746336e-14	-0.364448	1	1	1.56667831206323e-10	Prr5l
Mtus2:ENSMUSG00000029651.9	1.03157167775376e-13	0.489656	1	0.979	1.69487226654942e-10	Mtus2
Enox1:ENSMUSG00000022012.7	1.3053758517799e-13	-0.240908	1	1	2.14473252447438e-10	Enox1
Grin2b:ENSMUSG00000030209.7	1.68272008614255e-13	0.416457	1	1	2.76470910153221e-10	Grin2b
Arhgap28:ENSMUSG00000024043.6	1.74958174590025e-13	0.573045	0.99	1	2.87456280851411e-10	Arhgap28
Dgki:ENSMUSG00000038665.8	1.78398458182869e-13	-0.289318	1	1	2.93108666794453e-10	Dgki
Odz3:ENSMUSG00000031561.8	4.96000316533683e-13	0.376144	1	1	8.14928520064841e-10	Odz3
Cntn5:ENSMUSG00000039488.8	1.93115523026616e-12	0.447198	1	0.989	3.17288804332729e-09	Cntn5
Etl4:ENSMUSG00000036617.9	3.01495112417139e-12	0.378793	1	1	4.95356469701359e-09	Etl4
Ror2:ENSMUSG00000021464.8	3.18667326644482e-12	0.520046	1	0.979	5.23570417676884e-09	Ror2
Grin2a:ENSMUSG00000059003.6	3.83160701910671e-12	0.487366	1	1	6.29533033239232e-09	Grin2a
Iqgap2:ENSMUSG00000021676.8	4.04888244742315e-12	0.453408	1	0.989	6.65231386111624e-09	Iqgap2
Adamtsl1:ENSMUSG00000066113.8	4.43814339584352e-12	-0.331615	1	1	7.2918695993709e-09	Adamtsl1
Rgnef:ENSMUSG00000021662.8	6.63373959578997e-12	-0.301463	1	1	1.08992341558829e-08	Rgnef
Kcnq3:ENSMUSG00000056258.7	1.00638040280972e-11	-0.282882	1	1	1.65348300181637e-08	Kcnq3
Ksr2:ENSMUSG00000061578.6	1.02470158484615e-11	0.471718	1	0.989	1.68358470390222e-08	Ksr2
Epha6:ENSMUSG00000055540.8	1.02470158484615e-11	0.435266	0.99	1	1.68358470390222e-08	Epha6
Pak7:ENSMUSG00000039913.6	1.02470158484615e-11	-0.316771	1	1	1.68358470390222e-08	Pak7
Lhfp:ENSMUSG00000048332.7	1.28294853335085e-11	0.527429	0.99	0.968	2.10788444029545e-08	Lhfp
A430107O13Rik:ENSMUSG00000062980.9	1.29477399068193e-11	0.468022	1	1	2.12731366669042e-08	A430107O13Rik
Elmo1:ENSMUSG00000041112.7	1.39109485413171e-11	-0.212671	1	1	2.28556884533839e-08	Elmo1
Tbc1d5:ENSMUSG00000023923.8	1.95322447715899e-11	-0.295107	1	1	3.20914781597223e-08	Tbc1d5
Myo5b:ENSMUSG00000025885.10	2.21200393017398e-11	0.517284	1	0.979	3.63432245727585e-08	Myo5b
Cpne4:ENSMUSG00000032564.9	2.98850251405298e-11	0.468031	1	1	4.91010963058904e-08	Cpne4
Kcnmb2:ENSMUSG00000037610.8	3.89091785681104e-11	0.455128	1	1	6.39277803874053e-08	Kcnmb2
Hecw2:ENSMUSG00000042807.9	4.10104210762758e-11	-0.294882	1	1	6.73801218283212e-08	Hecw2
Skint5:ENSMUSG00000078598.4	4.85708083939711e-11	1.36087	0.835	0.568	7.98018381912944e-08	Skint5
Hs6st3:ENSMUSG00000053465.5	5.5188063585534e-11	0.379511	1	1	9.06739884710323e-08	Hs6st3
Rftn1:ENSMUSG00000039316.8	8.08149227480266e-11	-0.318905	1	1	1.32778918075008e-07	Rftn1
Pgcp:ENSMUSG00000039007.9	8.36514588352589e-11	0.588363	1	0.979	1.3743934686633e-07	Pgcp
App:ENSMUSG00000022892.9	8.6588432562312e-11	-0.271663	1	1	1.42264794699879e-07	App
Rnf150:ENSMUSG00000047747.8	9.27646027988219e-11	0.386723	1	1	1.52412242398464e-07	Rnf150
Robo2:ENSMUSG00000052516.11	1.15961314832765e-10	0.408057	1	1	1.90524440270233e-07	Robo2
Catsperb:ENSMUSG00000047014.6	1.48686881480297e-10	1.60915	0.773	0.4	2.44292546272127e-07	Catsperb
Camta1:ENSMUSG00000014592.10	1.55002051801805e-10	0.187762	1	1	2.54668371110366e-07	Camta1
Gpc6:ENSMUSG00000058571.4	1.63113910594814e-10	0.199527	1	1	2.67996155107279e-07	Gpc6
Atrnl1:ENSMUSG00000054843.7	1.74577764069663e-10	0.244678	1	1	2.86831266366457e-07	Atrnl1
Cntnap4:ENSMUSG00000031772.10	1.77561404854672e-10	0.528775	1	0.979	2.91733388176225e-07	Cntnap4
Galntl4:ENSMUSG00000038296.8	1.80601222977059e-10	0.446379	1	0.989	2.96727809351307e-07	Galntl4
Sorcs1:ENSMUSG00000043531.8	1.93263482799333e-10	-0.209691	1	1	3.17531902239304e-07	Sorcs1
Plxna4:ENSMUSG00000029765.9	2.61826261549132e-10	0.257918	1	1	4.30180547725224e-07	Plxna4
Odz2:ENSMUSG00000049336.9	2.99447760293331e-10	0.228892	1	1	4.91992670161942e-07	Odz2
Kalrn:ENSMUSG00000061751.8	3.42330445845574e-10	0.22858	1	1	5.62448922524278e-07	Kalrn
Syt1:ENSMUSG00000035864.8	4.25115221331063e-10	0.341491	1	1	6.98464308646936e-07	Syt1
Sox5:ENSMUSG00000041540.9	4.61907584218212e-10	0.183159	1	1	7.58914160870523e-07	Sox5
Kcnip4:ENSMUSG00000029088.8	7.45116222917041e-10	0.321543	1	1	1.2242259542527e-06	Kcnip4
Efna5:ENSMUSG00000048915.6	8.49352969406832e-10	0.380995	1	1	1.39548692873543e-06	Efna5
Fam189a1:ENSMUSG00000030518.10	8.49352969406832e-10	0.296933	1	1	1.39548692873543e-06	Fam189a1
Arsg:ENSMUSG00000020604.7	8.91942166614399e-10	-0.410845	0.979	0.989	1.46546097974746e-06	Arsg
Mei4:ENSMUSG00000043289.5	9.66882993387459e-10	0.672019	0.969	0.958	1.5885887581356e-06	Mei4
Nrxn3:ENSMUSG00000066392.4	9.67763386050943e-10	0.191185	1	1	1.5900352432817e-06	Nrxn3
Sgcz:ENSMUSG00000039539.6	9.99794648080626e-10	0.369805	1	1	1.64266260679647e-06	Sgcz
Cpa6:ENSMUSG00000042501.6	1.92122179196367e-09	0.650691	0.99	0.947	3.15656740419631e-06	Cpa6
Il1rap:ENSMUSG00000022514.8	1.96897771098447e-09	-0.370948	1	1	3.23503037914749e-06	Il1rap
Ppfibp2:ENSMUSG00000036528.8	2.46166798681338e-09	-0.36013	1	1	4.04452050233439e-06	Ppfibp2
Magi2:ENSMUSG00000040003.10	3.07367353700713e-09	-0.171626	1	1	5.05004562130272e-06	Magi2
Dnm3:ENSMUSG00000040265.9	3.32629386749133e-09	-0.181768	1	1	5.46510082428825e-06	Dnm3
Kcnj6:ENSMUSG00000043301.8	3.68502935403094e-09	0.394927	0.99	0.989	6.05450322867284e-06	Kcnj6
Spag16:ENSMUSG00000053153.7	4.08144264781548e-09	0.315916	1	1	6.70581027036083e-06	Spag16
Plch1:ENSMUSG00000036834.8	4.55440475594907e-09	0.452449	0.99	0.979	7.48288701402432e-06	Plch1
Itga1:ENSMUSG00000042284.8	5.66630340023513e-09	0.554463	1	0.968	9.30973648658632e-06	Itga1
Dach1:ENSMUSG00000055639.9	5.66630340023513e-09	0.425902	1	0.968	9.30973648658632e-06	Dach1
Ltbp1:ENSMUSG00000001870.8	5.7554643999593e-09	0.28532	1	1	9.45622800913313e-06	Ltbp1
Otogl:ENSMUSG00000091455.1	5.84262392828842e-09	0.641623	0.979	0.958	9.59943111417787e-06	Otogl
Dapk1:ENSMUSG00000021559.7	6.12441804007003e-09	0.484596	1	0.979	1.00624188398351e-05	Dapk1
Plxdc2:ENSMUSG00000026748.7	6.22030664799184e-09	-0.249824	1	1	1.02199638226506e-05	Plxdc2
Tmem108:ENSMUSG00000042757.8	6.22030664799184e-09	-0.197453	1	1	1.02199638226506e-05	Tmem108
Cntnap5b:ENSMUSG00000067028.4	7.26207029246199e-09	0.412215	1	0.989	1.19315814905151e-05	Cntnap5b
Mctp1:ENSMUSG00000021596.9	7.37512877571528e-09	0.330782	1	1	1.21173365785002e-05	Mctp1
Dab1:ENSMUSG00000028519.9	8.34334295858522e-09	0.157655	1	1	1.37081124809555e-05	Dab1
Atp13a5:ENSMUSG00000048939.7	8.59711676380338e-09	0.651744	0.979	0.947	1.41250628429289e-05	Atp13a5
Prdm16:ENSMUSG00000039410.9	9.14951460118285e-09	0.280689	1	1	1.50326524897434e-05	Prdm16
Slc25a21:ENSMUSG00000035472.7	9.43469511603118e-09	0.36234	0.99	1	1.55012040756392e-05	Slc25a21
5730522E02Rik:ENSMUSG00000032985.8	9.72850863192956e-09	0.390349	1	1	1.59839396822603e-05	5730522E02Rik
Aff3:ENSMUSG00000037138.9	1.03430545129584e-08	0.200838	1	1	1.69936385647906e-05	Aff3
Cntnap2:ENSMUSG00000039419.10	1.08285611766136e-08	0.254551	1	1	1.77913260131762e-05	Cntnap2
Gria1:ENSMUSG00000020524.10	1.28055469615821e-08	0.367347	1	1	2.10395136578794e-05	Gria1
Kif13a:ENSMUSG00000021375.8	1.36080286539746e-08	-0.257594	1	1	2.23579910784803e-05	Kif13a
B930007M17Rik:ENSMUSG00000047940.7	1.38159657821656e-08	0.421994	1	0.979	2.2699631780098e-05	B930007M17Rik
Col24a1:ENSMUSG00000028197.4	1.40273824456257e-08	0.344744	1	1	2.3046989358163e-05	Col24a1
Ptprn2:ENSMUSG00000056553.7	1.49040826213116e-08	0.221733	1	1	2.44874077468149e-05	Ptprn2
Prickle2:ENSMUSG00000030020.7	1.53621654876666e-08	-0.22053	1	1	2.52400378962362e-05	Prickle2
Tbc1d22a:ENSMUSG00000051864.8	1.55963062813255e-08	-0.242494	1	1	2.56247312202178e-05	Tbc1d22a
Grik2:ENSMUSG00000056073.7	1.81366905083584e-08	-0.191826	1	1	2.97985825052328e-05	Grik2
Slc4a4:ENSMUSG00000060961.8	1.86909370817344e-08	0.295556	1	1	3.07092096252896e-05	Slc4a4
Dlc1:ENSMUSG00000031523.8	1.95532628358579e-08	0.330198	1	0.989	3.21260108393145e-05	Dlc1
AF064781:ENSMUSG00000089945.3	1.9849196107517e-08	-0.218172	1	1	3.26122292046504e-05	AF064781
Fryl:ENSMUSG00000070733.6	2.34053569508771e-08	-0.219891	1	1	3.84550014702911e-05	Fryl
Esrrg:ENSMUSG00000026610.7	2.52193633025544e-08	0.21442	1	1	4.14354139060968e-05	Esrrg
Tmtc2:ENSMUSG00000036019.8	3.39388391174037e-08	-0.198187	1	1	5.57615126698942e-05	Tmtc2
Csmd3:ENSMUSG00000022311.8	3.6539248139665e-08	-0.189209	1	1	6.00339846934696e-05	Csmd3
Pcdh9:ENSMUSG00000055421.2	3.76326424182636e-08	-0.19735	1	1	6.18304314932071e-05	Pcdh9
Glis3:ENSMUSG00000052942.7	4.1106610556409e-08	0.259897	1	1	6.753816114418e-05	Glis3
Wbscr17:ENSMUSG00000034040.9	4.1106610556409e-08	0.291924	1	1	6.753816114418e-05	Wbscr17
Itgbl1:ENSMUSG00000032925.9	4.38193156665863e-08	0.626263	0.948	0.947	7.19951356402012e-05	Itgbl1
Erc2:ENSMUSG00000040640.8	4.48906696632266e-08	0.232319	1	1	7.37553702566813e-05	Erc2
Ablim1:ENSMUSG00000025085.9	4.69072361317972e-08	0.320315	1	0.989	7.70685889645428e-05	Ablim1
A830018L16Rik:ENSMUSG00000057715.6	4.97330380691366e-08	0.432782	1	1	8.17113815475915e-05	A830018L16Rik
Epha3:ENSMUSG00000052504.6	5.67067033798772e-08	0.529569	1	0.979	9.31691136531382e-05	Epha3
Pik3c2g:ENSMUSG00000030228.8	6.36954841761949e-08	0.341071	1	1	0.000104652	Pik3c2g
March1:ENSMUSG00000036469.9	6.55688157572442e-08	-0.228532	1	1	0.00010773	March1
Anks1:ENSMUSG00000024219.9	6.65253884295657e-08	-0.227862	1	1	0.000109301	Anks1
Hydin:ENSMUSG00000059854.6	7.79812984460919e-08	0.332412	1	1	0.000128123	Hydin
Fam113b:ENSMUSG00000044250.7	8.37984921269038e-08	0.350364	1	0.979	0.000137681	Fam113b
Clstn2:ENSMUSG00000032452.6	9.00371500283248e-08	0.27257	1	1	0.000147931	Clstn2
Gm16039:ENSMUSG00000089862.2	9.67232098233341e-08	-0.224168	1	0.989	0.000158916	Gm16039
Galnt10:ENSMUSG00000020520.8	9.67232098233341e-08	0.241271	1	1	0.000158916	Galnt10
Rbfox3:ENSMUSG00000025576.10	9.81169319096425e-08	0.285645	1	1	0.000161206	Rbfox3
Fras1:ENSMUSG00000034687.4	9.81169319096425e-08	0.313611	1	1	0.000161206	Fras1
Arid1b:ENSMUSG00000069729.6	1.09988592944486e-07	-0.15944	1	1	0.000180711	Arid1b
Egfem1:ENSMUSG00000063600.7	1.13167085221218e-07	0.260682	1	1	0.000185934	Egfem1
Spock3:ENSMUSG00000054162.8	1.16434381374713e-07	-0.481608	1	1	0.000191302	Spock3
Fgf10:ENSMUSG00000021732.8	1.16988293031199e-07	0.848246	0.938	0.705	0.000192212	Fgf10
Rarb:ENSMUSG00000017491.7	1.19792871852258e-07	0.329005	1	1	0.00019682	Rarb
4831426I19Rik:ENSMUSG00000054150.5	1.28604321658979e-07	-0.349621	1	1	0.000211297	4831426I19Rik
Agbl4:ENSMUSG00000061298.8	1.44021416155496e-07	0.261574	1	1	0.000236627	Agbl4
Cdh8:ENSMUSG00000036510.11	1.48146546317142e-07	-0.373113	0.99	1	0.000243405	Cdh8
Dock4:ENSMUSG00000035954.8	1.61219171900163e-07	-0.172719	1	1	0.000264883	Dock4
Dlgap1:ENSMUSG00000003279.9	1.77882573797661e-07	0.184531	1	1	0.000292261	Dlgap1
Atp8a1:ENSMUSG00000037685.9	1.80394971651454e-07	-0.200824	1	1	0.000296389	Atp8a1
Ryr2:ENSMUSG00000021313.8	2.45193117298043e-07	0.280494	1	1	0.000402852	Ryr2
Sgpp2:ENSMUSG00000032908.8	2.48560747313862e-07	0.611665	0.99	0.958	0.000408385	Sgpp2
Lrrk1:ENSMUSG00000015133.9	2.52090703470125e-07	0.384492	1	0.989	0.000414185	Lrrk1
St18:ENSMUSG00000033740.10	2.89487130481372e-07	-0.275368	1	1	0.000475627	St18
Dtnb:ENSMUSG00000071454.6	3.23208542344798e-07	-0.251191	1	1	0.000531032	Dtnb
Slc24a2:ENSMUSG00000037996.10	3.23208542344798e-07	-0.256029	1	1	0.000531032	Slc24a2
Angpt1:ENSMUSG00000022309.8	3.27550072944608e-07	0.570056	1	0.937	0.000538165	Angpt1
Pebp4:ENSMUSG00000022085.3	3.32213932849079e-07	0.325083	1	1	0.000545827	Pebp4
Fstl4:ENSMUSG00000036264.8	3.70718609806122e-07	0.252252	1	1	0.000609091	Fstl4
Kcnh7:ENSMUSG00000059742.4	3.75824370132544e-07	0.395184	1	1	0.000617479	Kcnh7
Skap1:ENSMUSG00000057058.9	3.86240248804375e-07	0.302806	1	0.989	0.000634593	Skap1
9330182L06Rik:ENSMUSG00000056004.9	3.86240248804375e-07	-0.357179	1	1	0.000634593	9330182L06Rik
Lrrc28:ENSMUSG00000030556.5	3.91552109252273e-07	-0.267458	1	1	0.00064332	Lrrc28
Adamts9:ENSMUSG00000030022.8	3.96934429570136e-07	0.335257	1	1	0.000652163	Adamts9
Osbp2:ENSMUSG00000020435.10	4.02388107584576e-07	-0.336677	1	1	0.000661124	Osbp2
Ncoa2:ENSMUSG00000005886.8	4.48697815188959e-07	-0.195107	1	1	0.000737211	Ncoa2
Tspan5:ENSMUSG00000028152.4	4.54835961115321e-07	-0.218107	1	1	0.000747295	Tspan5
Frmd4b:ENSMUSG00000030064.9	4.61055065684644e-07	-0.194338	1	1	0.000757513	Frmd4b
Rai14:ENSMUSG00000022246.7	4.67350938818866e-07	0.479806	1	0.979	0.000767858	Rai14
Mitf:ENSMUSG00000035158.8	4.73740264286438e-07	-0.252992	1	1	0.000778355	Mitf
1700007B14Rik:ENSMUSG00000031620.9	5.50705928944405e-07	0.669088	0.948	0.905	0.00090481	1700007B14Rik
Clasp2:ENSMUSG00000033392.8	5.57220551834223e-07	-0.273656	1	1	0.000915513	Clasp2
Epb4.1l2:ENSMUSG00000019978.8	5.96041029508274e-07	-0.250262	1	1	0.000979295	Epb4.1l2
Fhit:ENSMUSG00000060579.5	5.96041029508274e-07	0.155412	1	1	0.000979295	Fhit
Dock10:ENSMUSG00000038608.8	6.72582958549494e-07	-0.251847	1	1	0.00110505	Dock10
Ank3:ENSMUSG00000069601.5	6.72582958549494e-07	-0.149837	1	1	0.00110505	Ank3
Trp63:ENSMUSG00000022510.8	7.48493849490423e-07	0.379037	1	0.979	0.00122978	Trp63
Il1rapl2:ENSMUSG00000059203.4	7.73583299209679e-07	0.41087	0.99	0.947	0.001271	Il1rapl2
Nrg3:ENSMUSG00000041014.9	8.00074179507344e-07	0.225357	1	1	0.00131452	Nrg3
Synj2:ENSMUSG00000023805.10	8.21647169130769e-07	-0.307675	1	1	0.00134997	Synj2
Tanc1:ENSMUSG00000035168.9	8.43779836111639e-07	-0.162741	1	1	0.00138633	Tanc1
Sez6l:ENSMUSG00000058153.7	8.89780159686117e-07	0.255382	1	1	0.00146191	Sez6l
Mgat4c:ENSMUSG00000019888.8	9.01652169074517e-07	0.345762	1	1	0.00148141	Mgat4c
Slc8a1:ENSMUSG00000054640.7	9.13676625034458e-07	-0.197192	1	1	0.00150117	Slc8a1
St3gal3:ENSMUSG00000028538.6	9.63336753004883e-07	-0.235158	1	1	0.00158276	St3gal3
1700040L02Rik:ENSMUSG00000019945.3	9.68035330891477e-07	0.492901	0.99	0.905	0.00159048	1700040L02Rik
Nxn:ENSMUSG00000020844.6	9.76152015461997e-07	0.370209	1	1	0.00160382	Nxn
Tox2:ENSMUSG00000074607.5	1.02907362467176e-06	0.361989	1	0.989	0.00169077	Tox2
Fam19a1:ENSMUSG00000059187.6	1.05655949749259e-06	0.26251	1	1	0.00173593	Fam19a1
Sgms1:ENSMUSG00000040451.10	1.07056605241913e-06	-0.166513	1	1	0.00175894	Sgms1
BC057079:ENSMUSG00000038368.10	1.09911717788305e-06	0.284093	1	1	0.00180585	BC057079
Atp13a4:ENSMUSG00000038094.8	1.12838854476571e-06	0.449627	1	0.979	0.00185394	Atp13a4
Inpp4b:ENSMUSG00000037940.8	1.23691904881855e-06	0.247903	1	1	0.00203226	Inpp4b
Celf4:ENSMUSG00000024268.8	1.25321858542136e-06	0.286486	1	1	0.00205904	Celf4
Hs2st1:ENSMUSG00000040151.8	1.42799508361826e-06	-0.239586	1	1	0.0023462	Hs2st1
Hip1:ENSMUSG00000039959.8	1.44670886315754e-06	-0.251379	1	1	0.00237694	Hip1
Msra:ENSMUSG00000054733.7	1.46565833992097e-06	-0.193223	1	1	0.00240808	Msra
Lrfn2:ENSMUSG00000040490.3	1.54387049088879e-06	0.346943	1	0.989	0.00253658	Lrfn2
Rabgap1l:ENSMUSG00000026721.8	1.54387049088879e-06	-0.207678	1	1	0.00253658	Rabgap1l
Ebf1:ENSMUSG00000057098.7	1.56404169559678e-06	0.274382	1	1	0.00256972	Ebf1
Ptprg:ENSMUSG00000021745.7	1.56404169559678e-06	0.158903	1	1	0.00256972	Ptprg
Pcsk5:ENSMUSG00000024713.8	1.58446612670643e-06	0.25568	1	1	0.00260328	Pcsk5
D7Ertd443e:ENSMUSG00000030994.8	1.62607037360285e-06	-0.320343	0.979	1	0.00267163	D7Ertd443e
Abcc4:ENSMUSG00000032849.7	1.73478720959998e-06	0.222501	1	1	0.00285026	Abcc4
Plcl1:ENSMUSG00000038349.8	1.78019431064215e-06	-0.185415	1	1	0.00292486	Plcl1
Slco3a1:ENSMUSG00000025790.8	1.85045275828937e-06	-0.231553	1	1	0.00304029	Slco3a1
Rimbp2:ENSMUSG00000029420.7	1.87445871542036e-06	0.329516	1	0.989	0.00307974	Rimbp2
Slc4a10:ENSMUSG00000026904.11	1.87445871542036e-06	-0.316346	0.99	1	0.00307974	Slc4a10
Ano2:ENSMUSG00000038115.9	1.87445871542036e-06	0.278129	1	1	0.00307974	Ano2
Cntnap5a:ENSMUSG00000070695.3	1.89876374387708e-06	0.359986	1	0.989	0.00311967	Cntnap5a
Col27a1:ENSMUSG00000045672.7	1.94828529441997e-06	-0.280787	1	1	0.00320103	Col27a1
Pde1c:ENSMUSG00000004347.9	2.15906636954837e-06	-0.270438	0.99	1	0.00354735	Pde1c
Slc25a13:ENSMUSG00000015112.7	2.18690519565753e-06	-0.218772	1	1	0.00359309	Slc25a13
Gli3:ENSMUSG00000021318.9	2.24353190762065e-06	0.41361	1	0.968	0.00368612	Gli3
1700007G11Rik:ENSMUSG00000057816.3	2.30174684468973e-06	0.257497	1	1	0.00378177	1700007G11Rik
Snx29:ENSMUSG00000071669.6	2.3313495454672e-06	-0.152336	1	1	0.00383041	Snx29
Cdh4:ENSMUSG00000000305.6	2.42236706890308e-06	0.187162	1	1	0.00397995	Cdh4
Loxhd1:ENSMUSG00000032818.9	2.45321671965785e-06	0.470554	1	0.958	0.00403064	Loxhd1
Camk4:ENSMUSG00000038128.5	2.45343317493927e-06	0.350563	1	0.979	0.00403099	Camk4
Camk1d:ENSMUSG00000039145.9	2.58169178752296e-06	0.237434	1	1	0.00424172	Camk1d
Cacna2d2:ENSMUSG00000010066.8	2.64809448277916e-06	0.423171	1	0.968	0.00435082	Cacna2d2
Egflam:ENSMUSG00000042961.7	3.08311146969428e-06	0.294649	1	1	0.00506555	Egflam
Tacc2:ENSMUSG00000030852.8	3.12229627526146e-06	0.293269	1	1	0.00512993	Tacc2
Ralgps1:ENSMUSG00000038831.9	3.24273774149989e-06	-0.167486	1	1	0.00532782	Ralgps1
St7:ENSMUSG00000029534.11	3.36762820485371e-06	0.261462	1	0.989	0.00553301	St7
Trpc4:ENSMUSG00000027748.6	3.71588131079975e-06	0.533344	0.948	0.937	0.00610519	Trpc4
Ccdc85c:ENSMUSG00000084883.1	3.81807371750895e-06	0.397974	1	0.979	0.0062731	Ccdc85c
Ube2e2:ENSMUSG00000058317.4	3.81810976975969e-06	-0.196017	1	1	0.00627315	Ube2e2
Limch1:ENSMUSG00000037736.11	3.81810976975969e-06	-0.170021	1	1	0.00627315	Limch1
Myo1d:ENSMUSG00000035441.8	4.0140161589479e-06	-0.196272	1	1	0.00659503	Myo1d
Acaca:ENSMUSG00000020532.10	4.0140161589479e-06	-0.265763	1	1	0.00659503	Acaca
Col4a1:ENSMUSG00000031502.9	4.11554679134316e-06	0.342656	0.99	1	0.00676184	Col4a1
Nipbl:ENSMUSG00000022141.6	4.16723053052756e-06	-0.299337	1	1	0.00684676	Nipbl
Trpm3:ENSMUSG00000052387.8	4.27247007413311e-06	0.203937	1	1	0.00701967	Trpm3
Shisa9:ENSMUSG00000022494.6	4.4351175128507e-06	0.300388	1	1	0.0072869	Shisa9
Zfp704:ENSMUSG00000040209.7	4.49063949508507e-06	-0.207327	1	1	0.00737812	Zfp704
Tmeff2:ENSMUSG00000026109.7	4.77838561895324e-06	-0.233019	1	1	0.00785089	Tmeff2
Col25a1:ENSMUSG00000058897.8	4.83801640146856e-06	0.262228	1	1	0.00794886	Col25a1
Cdk17:ENSMUSG00000020015.8	4.95942311085471e-06	-0.275337	1	1	0.00814833	Cdk17
Palld:ENSMUSG00000058056.8	4.95942311085471e-06	0.262214	1	1	0.00814833	Palld
Klhl1:ENSMUSG00000022076.9	5.21008927933195e-06	0.477562	1	0.947	0.00856018	Klhl1
Arhgap25:ENSMUSG00000030047.8	5.40754122476409e-06	0.477432	0.99	0.979	0.00888459	Arhgap25
Rasa3:ENSMUSG00000031453.9	5.40773933798122e-06	-0.206561	1	1	0.00888492	Rasa3
Kcnab1:ENSMUSG00000027827.9	5.61152821451908e-06	-0.249463	1	0.989	0.00921974	Kcnab1
Ust:ENSMUSG00000047712.7	5.75144971611186e-06	-0.156581	1	1	0.00944963	Ust
Samd12:ENSMUSG00000058656.6	5.75144971611186e-06	0.262327	1	1	0.00944963	Samd12
Unc5d:ENSMUSG00000063626.4	6.5827116750428e-06	0.297504	1	0.989	0.0108154	Unc5d
Dtna:ENSMUSG00000024302.8	6.912567957164e-06	-0.224793	1	1	0.0113573	Dtna
Sema3a:ENSMUSG00000028883.10	7.08336800108539e-06	0.359112	1	1	0.011638	Sema3a
Pitpnc1:ENSMUSG00000040430.11	7.25820001160372e-06	0.223808	1	1	0.0119252	Pitpnc1
Prkg2:ENSMUSG00000029334.7	7.25820001160372e-06	0.295206	1	1	0.0119252	Prkg2
Grm8:ENSMUSG00000024211.9	7.25820001160372e-06	0.263842	1	1	0.0119252	Grm8
Prex2:ENSMUSG00000048960.7	7.66671694413782e-06	0.428968	0.99	0.989	0.0125964	Prex2
Itpk1:ENSMUSG00000057963.2	7.80780090776636e-06	-0.192163	1	1	0.0128282	Itpk1
Cadm1:ENSMUSG00000032076.11	7.99968352575485e-06	-0.14739	1	1	0.0131435	Cadm1
Cacnb2:ENSMUSG00000057914.8	8.09730729727885e-06	0.291277	1	1	0.0133039	Cacnb2
Sntb1:ENSMUSG00000060429.5	8.39705845671775e-06	0.3797	1	0.989	0.0137964	Sntb1
Itpr1:ENSMUSG00000030102.7	8.39705845671775e-06	0.16126	1	1	0.0137964	Itpr1
Svil:ENSMUSG00000024236.10	8.70739807200993e-06	-0.181601	1	1	0.0143063	Svil
Syn2:ENSMUSG00000009394.6	8.92034823956346e-06	0.272416	1	1	0.0146561	Syn2
Mcm9:ENSMUSG00000058298.6	9.02710220975555e-06	-0.427243	0.979	0.968	0.0148315	Mcm9
Zfand3:ENSMUSG00000044477.9	9.02868066085143e-06	-0.157454	1	1	0.0148341	Zfand3
Fam110b:ENSMUSG00000049119.8	9.02868066085143e-06	0.26485	1	1	0.0148341	Fam110b
Ifltd1:ENSMUSG00000054966.7	9.1382695032266e-06	0.253628	1	1	0.0150142	Ifltd1
Rgs6:ENSMUSG00000021219.9	9.5894677119043e-06	0.184813	1	1	0.0157555	Rgs6
Nfib:ENSMUSG00000008575.10	1.01834367805102e-05	-0.137565	1	1	0.0167314	Nfib
Slit3:ENSMUSG00000056427.4	1.04307281819503e-05	0.175078	1	1	0.0171377	Slit3
Fam38b:ENSMUSG00000041482.8	1.04307281819503e-05	0.266396	1	1	0.0171377	Fam38b
Fut8:ENSMUSG00000021065.8	1.06837479483764e-05	-0.297674	0.99	1	0.0175534	Fut8
Macrod2:ENSMUSG00000068205.7	1.14784475057715e-05	0.112085	1	1	0.0188591	Macrod2
Bnc2:ENSMUSG00000028487.10	1.14784475057715e-05	0.280835	1	1	0.0188591	Bnc2
Akap6:ENSMUSG00000061603.6	1.17556639427506e-05	-0.13701	1	1	0.0193146	Akap6
Elavl4:ENSMUSG00000028546.11	1.2329385835747e-05	0.318684	1	0.989	0.0202572	Elavl4
Ptprt:ENSMUSG00000053141.9	1.30841659462285e-05	0.11574	1	1	0.0214973	Ptprt
Wdfy4:ENSMUSG00000051506.10	1.3719526766502e-05	0.271734	0.99	1	0.0225412	Wdfy4
Gulp1:ENSMUSG00000056870.3	1.40976298572184e-05	0.602846	0.99	0.884	0.0231624	Gulp1
Ppm1l:ENSMUSG00000027784.7	1.52584069385676e-05	-0.192648	1	1	0.0250696	Ppm1l
Nell2:ENSMUSG00000022454.9	1.54392127857678e-05	0.195159	1	1	0.0253666	Nell2
Ttc29:ENSMUSG00000037101.10	1.56215416220328e-05	0.379987	0.99	0.979	0.0256662	Ttc29
Ush2a:ENSMUSG00000026609.8	1.58069705710147e-05	0.190496	1	1	0.0259709	Ush2a
Stard13:ENSMUSG00000016128.8	1.63743027819485e-05	-0.195609	1	1	0.026903	Stard13
Abca4:ENSMUSG00000028125.8	1.68617149067654e-05	0.315387	0.99	0.989	0.0277038	Abca4
Zbtb20:ENSMUSG00000022708.10	1.73632200348673e-05	-0.116543	1	1	0.0285278	Zbtb20
Agbl1:ENSMUSG00000025754.4	1.85165403248839e-05	0.283976	0.99	0.989	0.0304227	Agbl1
Arhgef12:ENSMUSG00000059495.7	1.88437256801848e-05	-0.235443	1	1	0.0309602	Arhgef12
Sema4d:ENSMUSG00000021451.8	1.92883374233662e-05	-0.217466	1	1	0.0316907	Sema4d
Kirrel3:ENSMUSG00000032036.8	1.92883374233662e-05	-0.156282	1	1	0.0316907	Kirrel3
Dnahc8:ENSMUSG00000033826.8	2.09244697232936e-05	0.21724	0.99	1	0.0343789	Dnahc8
Pepd:ENSMUSG00000063931.8	2.19178650770032e-05	-0.238428	1	0.989	0.0360111	Pepd
2010111I01Rik:ENSMUSG00000021458.9	2.21731391318454e-05	-0.148758	1	1	0.0364305	2010111I01Rik
Pcca:ENSMUSG00000041650.8	2.24312414250249e-05	-0.218244	1	1	0.0368545	Pcca
Lama3:ENSMUSG00000024421.9	2.26922015304515e-05	0.287858	1	0.989	0.0372833	Lama3
Col5a1:ENSMUSG00000026837.9	2.40409246809267e-05	0.323589	1	0.989	0.0394992	Col5a1
Dgkb:ENSMUSG00000036095.9	2.54656982877014e-05	0.198555	1	1	0.0418401	Dgkb
Rnf8:ENSMUSG00000090083.3	2.57601306442125e-05	0.145338	1	1	0.0423239	Rnf8
Sdk1:ENSMUSG00000039683.10	2.6057798971649e-05	0.16824	1	1	0.042813	Sdk1
Pknox2:ENSMUSG00000035934.7	2.6057798971649e-05	0.198247	1	1	0.042813	Pknox2
Apc:ENSMUSG00000005871.7	2.72815075585469e-05	-0.301351	1	0.989	0.0448235	Apc
Utrn:ENSMUSG00000019820.8	2.85597334525816e-05	0.168627	1	1	0.0469236	Utrn
Dock1:ENSMUSG00000058325.5	2.85597334525816e-05	-0.134118	1	1	0.0469236	Dock1
Kctd16:ENSMUSG00000051401.5	2.92200009074512e-05	-0.269577	0.99	1	0.0480085	Kctd16
1700101E01Rik:ENSMUSG00000079502.2	2.94898437465654e-05	0.452243	0.979	0.895	0.0484518	1700101E01Rik
Csmd1:ENSMUSG00000060924.7	2.98947613169813e-05	0.136513	1	1	0.0491171	Csmd1
Arnt2:ENSMUSG00000015709.8	3.02376697533329e-05	-0.211673	1	1	0.0496805	Arnt2
Plekha7:ENSMUSG00000045659.9	3.05843141927421e-05	0.199034	1	1	0.05025	Plekha7
Slc39a11:ENSMUSG00000041654.9	3.09347329747533e-05	0.154568	1	1	0.0508258	Slc39a11
Ccbe1:ENSMUSG00000046318.9	3.09347329747533e-05	0.273774	1	1	0.0508258	Ccbe1
Prr16:ENSMUSG00000073565.3	3.16446041519194e-05	0.440182	1	0.958	0.0519921	Prr16
Nrg1:ENSMUSG00000062991.5	3.20080364171369e-05	0.332362	1	0.968	0.0525892	Nrg1
Mecom:ENSMUSG00000027684.9	3.31187004272254e-05	0.155271	1	1	0.054414	Mecom
Eda:ENSMUSG00000059327.3	3.80654730769469e-05	0.411925	0.969	0.905	0.0625416	Eda
Stxbp6:ENSMUSG00000046314.8	3.92373308804069e-05	-0.192404	1	0.989	0.0644669	Stxbp6
Rbfox1:ENSMUSG00000008658.8	3.96812614375741e-05	0.166061	1	1	0.0651963	Rbfox1
Fhod3:ENSMUSG00000034295.8	3.96812614375741e-05	0.222913	1	1	0.0651963	Fhod3
Slc35f4:ENSMUSG00000021852.6	4.05163311455077e-05	0.458556	0.959	0.926	0.0665683	Slc35f4
Abi3bp:ENSMUSG00000035258.7	4.19730273051759e-05	0.37845	1	0.979	0.0689617	Abi3bp
Ntm:ENSMUSG00000059974.4	4.24465864098337e-05	0.119278	1	1	0.0697397	Ntm
Tusc3:ENSMUSG00000039530.9	4.34083037126273e-05	0.28033	1	0.989	0.0713198	Tusc3
Fgd5:ENSMUSG00000034037.7	4.3896551200111e-05	0.263012	0.979	1	0.072122	Fgd5
Amph:ENSMUSG00000021314.7	4.38968786849221e-05	-0.181705	0.99	1	0.0721226	Amph
Clybl:ENSMUSG00000025545.8	4.43906667447158e-05	0.295068	1	1	0.0729339	Clybl
Gphn:ENSMUSG00000047454.5	4.53940916377964e-05	-0.28121	1	1	0.0745825	Gphn
Zfp385b:ENSMUSG00000027016.10	4.59024712574338e-05	0.197245	0.99	0.979	0.0754178	Zfp385b
Parvb:ENSMUSG00000022438.6	4.64190022963777e-05	-0.192826	1	0.989	0.0762664	Parvb
Gipc2:ENSMUSG00000039131.9	4.71985511232539e-05	0.437406	0.99	0.968	0.0775472	Gipc2
Unc5c:ENSMUSG00000059921.9	4.85350161852109e-05	-0.172491	1	1	0.079743	Unc5c
Zbtb7c:ENSMUSG00000044646.8	4.90781327301612e-05	0.174433	1	1	0.0806354	Zbtb7c
Ncoa7:ENSMUSG00000039697.8	5.24597743796455e-05	-0.270589	0.99	1	0.0861914	Ncoa7
Chst9:ENSMUSG00000047161.6	5.42322804392489e-05	0.3003	0.99	1	0.0891036	Chst9
Akap2:ENSMUSG00000038729.12	5.42322804392489e-05	-0.198618	0.99	1	0.0891036	Akap2
Lrrtm4:ENSMUSG00000052581.6	5.54453149497879e-05	0.177907	1	1	0.0910967	Lrrtm4
Mbp:ENSMUSG00000041607.10	5.6684022556705e-05	0.242431	1	1	0.0931318	Mbp
Car10:ENSMUSG00000056158.8	5.79489124759582e-05	0.230878	0.99	1	0.0952101	Car10
Lrrc8c:ENSMUSG00000054720.6	6.25897855382904e-05	-0.232228	0.99	1	0.102835	Lrrc8c
Fam134b:ENSMUSG00000022270.8	6.4684581495237e-05	-0.186395	1	1	0.106277	Fam134b
Tiam1:ENSMUSG00000002489.8	6.53974712517996e-05	0.136957	1	1	0.107448	Tiam1
Vat1l:ENSMUSG00000046844.6	6.61159069360322e-05	0.323323	1	0.968	0.108628	Vat1l
Igsf21:ENSMUSG00000040972.8	6.75810206180307e-05	0.165882	1	0.989	0.111036	Igsf21
Tmod1:ENSMUSG00000028328.7	6.75810206180307e-05	-0.236069	1	1	0.111036	Tmod1
Accn1:ENSMUSG00000020704.7	6.83240744890773e-05	0.148348	1	1	0.112256	Accn1
Rhoj:ENSMUSG00000046768.7	7.09855962283032e-05	-0.31163	0.99	0.989	0.116629	Rhoj
Cgnl1:ENSMUSG00000032232.8	7.29472938197312e-05	0.327879	0.99	1	0.119852	Cgnl1
Zswim6:ENSMUSG00000032846.8	7.37460309174634e-05	-0.182464	1	1	0.121165	Zswim6
Eya4:ENSMUSG00000010461.7	7.45530345687399e-05	-0.284829	0.99	1	0.122491	Eya4
Prkg1:ENSMUSG00000052920.7	7.45530345687399e-05	0.126642	1	1	0.122491	Prkg1
Map4k3:ENSMUSG00000024242.8	7.61921624608148e-05	-0.205496	0.99	1	0.125184	Map4k3
Afap1l2:ENSMUSG00000025083.10	7.61921624608148e-05	0.19035	1	1	0.125184	Afap1l2
Kcnq5:ENSMUSG00000028033.9	7.78653265358039e-05	0.218661	1	1	0.127933	Kcnq5
Ntng1:ENSMUSG00000059857.7	7.87143279816905e-05	0.281616	1	0.979	0.129328	Ntng1
Phactr3:ENSMUSG00000027525.10	7.95731874544872e-05	-0.173477	1	1	0.130739	Phactr3
Stk32b:ENSMUSG00000029123.7	7.95731874544872e-05	0.233194	1	1	0.130739	Stk32b
Unc13c:ENSMUSG00000062151.6	8.22015097153565e-05	0.236871	1	1	0.135057	Unc13c
Scube1:ENSMUSG00000016763.8	8.30957016959169e-05	0.314763	1	1	0.136526	Scube1
Kcnk2:ENSMUSG00000037624.8	8.39984983971318e-05	0.280539	0.979	1	0.13801	Kcnk2
Bmpr1b:ENSMUSG00000052430.8	8.62977087433102e-05	0.245947	0.99	0.989	0.141787	Bmpr1b
Smarca2:ENSMUSG00000024921.8	8.67652300648443e-05	-0.210993	1	1	0.142555	Smarca2
Pdzrn3:ENSMUSG00000035357.9	8.77062493409246e-05	0.190341	1	1	0.144101	Pdzrn3
Pard3b:ENSMUSG00000052062.7	8.8656905089322e-05	0.122094	1	1	0.145663	Pard3b
Ahcyl2:ENSMUSG00000029772.9	9.05874956224012e-05	-0.317095	1	1	0.148835	Ahcyl2
Gnaq:ENSMUSG00000024639.5	9.45684259792004e-05	-0.137485	1	1	0.155376	Gnaq
Satb2:ENSMUSG00000038331.8	9.86765361881761e-05	0.340265	0.959	0.968	0.162126	Satb2
Arhgap21:ENSMUSG00000036591.8	9.87141598383301e-05	-0.202078	1	1	0.162187	Arhgap21
Fam190a:ENSMUSG00000039578.9	0.000100851	0.145433	1	1	0.165698	Fam190a
Dnahc6:ENSMUSG00000052861.7	0.000101935	0.251827	0.979	1	0.167479	Dnahc6
Ephb1:ENSMUSG00000032537.8	0.000109842	-0.133233	1	1	0.18047	Ephb1
Oprm1:ENSMUSG00000000766.11	0.000110976	0.356106	0.99	0.937	0.182333	Oprm1
Slc1a2:ENSMUSG00000005089.8	0.000111017	0.358549	1	0.979	0.1824	Slc1a2
Lmo7:ENSMUSG00000033060.8	0.000112205	0.297571	1	1	0.184353	Lmo7
Mical2:ENSMUSG00000038244.6	0.000113401	0.306543	0.99	0.979	0.186318	Mical2
F13a1:ENSMUSG00000039109.8	0.000114447	0.392803	0.969	0.916	0.188037	F13a1
Gpr158:ENSMUSG00000045967.10	0.000117075	0.281555	1	0.979	0.192354	Gpr158
Iqsec1:ENSMUSG00000034312.6	0.000117076	-0.242617	1	1	0.192355	Iqsec1
Ttn:ENSMUSG00000051747.7	0.000118323	0.321556	1	0.979	0.194405	Ttn
Pid1:ENSMUSG00000045658.8	0.000118324	0.235028	1	1	0.194407	Pid1
Pde3a:ENSMUSG00000041741.7	0.000118324	-0.223386	1	1	0.194407	Pde3a
1700011I03Rik:ENSMUSG00000058925.4	0.000119585	-0.223698	1	1	0.196478	1700011I03Rik
Lphn3:ENSMUSG00000037605.9	0.000122145	0.13545	1	1	0.200685	Lphn3
Lef1:ENSMUSG00000027985.8	0.000124099	0.297276	0.99	0.989	0.203894	Lef1
Skint6:ENSMUSG00000087194.3	0.000124452	0.825797	0.732	0.537	0.204474	Skint6
9430031J16Rik:ENSMUSG00000054976.7	0.000127374	0.344149	0.979	0.947	0.209276	9430031J16Rik
Myo10:ENSMUSG00000022272.11	0.000130139	0.191892	1	1	0.213819	Myo10
Trak1:ENSMUSG00000032536.8	0.000130139	0.200001	1	1	0.213819	Trak1
Oca2:ENSMUSG00000030450.5	0.000132908	0.383512	1	0.968	0.218369	Oca2
Tshz2:ENSMUSG00000047907.7	0.000132912	0.161639	1	1	0.218374	Tshz2
Fnbp1:ENSMUSG00000075415.6	0.00014306	-0.221529	0.99	1	0.235048	Fnbp1
Flt1:ENSMUSG00000029648.7	0.000145327	0.315155	0.99	0.989	0.238772	Flt1
Mical3:ENSMUSG00000003178.6	0.000146091	-0.183528	1	1	0.240028	Mical3
Lmx1a:ENSMUSG00000026686.8	0.00014761	0.350511	0.959	0.989	0.242523	Lmx1a
4930452B06Rik:ENSMUSG00000021747.10	0.000149955	0.249957	0.99	0.968	0.246376	4930452B06Rik
Ebf2:ENSMUSG00000022053.6	0.000152335	0.234324	1	1	0.250287	Ebf2
Alk:ENSMUSG00000055471.6	0.000153935	0.153664	1	1	0.252915	Alk
Pip4k2a:ENSMUSG00000026737.6	0.000162174	-0.178466	1	1	0.266452	Pip4k2a
Prkca:ENSMUSG00000050965.7	0.000163871	-0.107041	1	1	0.26924	Prkca
Sema5a:ENSMUSG00000022231.8	0.000163871	0.136794	1	1	0.26924	Sema5a
Mylk:ENSMUSG00000022836.9	0.000169062	0.220426	1	0.989	0.27777	Mylk
Zmat4:ENSMUSG00000037492.9	0.000169062	0.251448	1	1	0.27777	Zmat4
Prkcq:ENSMUSG00000026778.6	0.000170827	-0.213082	1	0.989	0.280669	Prkcq
Efcab6:ENSMUSG00000022441.10	0.00017806	0.215964	1	0.989	0.292553	Efcab6
Tcf12:ENSMUSG00000032228.8	0.00017806	-0.166612	1	1	0.292553	Tcf12
Cog5:ENSMUSG00000035933.4	0.000179913	-0.182193	1	1	0.295597	Cog5
Ncoa1:ENSMUSG00000020647.8	0.000181783	-0.205855	1	1	0.29867	Ncoa1
Myo1e:ENSMUSG00000032220.8	0.00018654	-0.193943	0.99	0.989	0.306485	Myo1e
Lypd6:ENSMUSG00000050447.8	0.000187506	-0.213177	0.99	1	0.308073	Lypd6
Odz4:ENSMUSG00000048078.9	0.0001954	0.122548	1	1	0.321043	Odz4
Tbc1d16:ENSMUSG00000039976.3	0.000197422	-0.204861	1	1	0.324365	Tbc1d16
Adamts19:ENSMUSG00000053441.4	0.000200479	0.371054	0.99	0.968	0.329387	Adamts19
Dip2b:ENSMUSG00000023026.9	0.000203606	-0.134583	1	1	0.334525	Dip2b
Prickle1:ENSMUSG00000036158.6	0.000205707	-0.221324	1	1	0.337977	Prickle1
Fam155a:ENSMUSG00000079157.2	0.000207829	0.112702	1	1	0.341463	Fam155a
Usp34:ENSMUSG00000056342.9	0.000212133	-0.16774	1	0.979	0.348535	Usp34
3110082D06Rik:ENSMUSG00000042256.4	0.000213577	0.508671	0.969	0.874	0.350907	3110082D06Rik
Sobp:ENSMUSG00000038248.7	0.000225559	0.189162	1	0.989	0.370593	Sobp
Pdzd2:ENSMUSG00000022197.8	0.000225559	0.140024	1	1	0.370593	Pdzd2
Runx1t1:ENSMUSG00000006586.9	0.000239777	0.246507	1	1	0.393953	Runx1t1
Mcph1:ENSMUSG00000039842.9	0.000239777	0.198242	1	1	0.393953	Mcph1
St6gal1:ENSMUSG00000022885.8	0.000242227	-0.173624	1	1	0.397979	St6gal1
Col6a6:ENSMUSG00000043719.7	0.000254833	0.320898	1	0.989	0.41869	Col6a6
Fmn1:ENSMUSG00000044042.11	0.000262689	-0.168244	1	1	0.431598	Fmn1
Tmem132c:ENSMUSG00000034324.10	0.000265358	0.217892	1	1	0.435983	Tmem132c
Ntrk3:ENSMUSG00000059146.6	0.000279087	0.203328	1	1	0.45854	Ntrk3
Wnk2:ENSMUSG00000037989.9	0.000284763	-0.267219	1	1	0.467866	Wnk2
Kcnd3:ENSMUSG00000040896.10	0.000287642	0.17642	1	1	0.472595	Kcnd3
Arap2:ENSMUSG00000037999.8	0.000287642	-0.178493	1	1	0.472595	Arap2
Cacna1c:ENSMUSG00000051331.7	0.000287642	0.111187	1	1	0.472595	Cacna1c
Vit:ENSMUSG00000024076.8	0.00029054	0.276658	0.99	0.979	0.477358	Vit
Yap1:ENSMUSG00000053110.7	0.000293334	0.45286	0.979	0.937	0.481948	Yap1
Epha5:ENSMUSG00000029245.9	0.000293473	0.26511	0.99	0.979	0.482177	Epha5
Adra1b:ENSMUSG00000050541.8	0.000300933	0.313819	0.99	0.989	0.494433	Adra1b
Rnf220:ENSMUSG00000028677.11	0.000305492	-0.203803	1	1	0.501924	Rnf220
Sort1:ENSMUSG00000068747.7	0.000308565	-0.300333	0.979	1	0.506972	Sort1
Iqca:ENSMUSG00000026301.8	0.000316377	0.320854	0.99	0.989	0.519807	Iqca
Ptpn13:ENSMUSG00000034573.9	0.000324376	0.183007	1	1	0.53295	Ptpn13
Usp7:ENSMUSG00000022710.10	0.000329246	-0.319603	0.969	0.989	0.540951	Usp7
Ccdc46:ENSMUSG00000020728.9	0.000334223	0.200589	1	1	0.549128	Ccdc46
Myt1l:ENSMUSG00000061911.7	0.000334223	0.172981	1	1	0.549128	Myt1l
Insr:ENSMUSG00000005534.8	0.000337567	-0.265005	1	1	0.554622	Insr
Runx1:ENSMUSG00000022952.9	0.000344348	0.207943	1	1	0.565764	Runx1
Lhfpl3:ENSMUSG00000058361.4	0.000344348	0.147419	1	1	0.565764	Lhfpl3
Nebl:ENSMUSG00000053702.9	0.000347787	0.167679	1	1	0.571414	Nebl
Hmga2:ENSMUSG00000056758.8	0.000351255	0.277174	0.979	1	0.577113	Hmga2
Arhgap10:ENSMUSG00000037148.6	0.00035476	0.209015	1	1	0.582871	Arhgap10
E130308A19Rik:ENSMUSG00000045071.7	0.000361865	-0.194741	1	1	0.594544	E130308A19Rik
Trdn:ENSMUSG00000019787.7	0.000365004	0.470518	0.979	0.905	0.599701	Trdn
Adrbk2:ENSMUSG00000042249.6	0.000365466	0.223086	1	1	0.600461	Adrbk2
Adamts18:ENSMUSG00000053399.7	0.000376472	0.310331	0.979	1	0.618543	Adamts18
Bmp5:ENSMUSG00000032179.7	0.000380028	0.410173	1	0.916	0.624387	Bmp5
Sv2b:ENSMUSG00000053025.7	0.000399424	0.288109	1	0.989	0.656254	Sv2b
Cdk6:ENSMUSG00000040274.5	0.000399424	0.220141	1	1	0.656254	Cdk6
Eftud1:ENSMUSG00000038563.6	0.000403374	-0.205563	1	1	0.662744	Eftud1
Kcnk10:ENSMUSG00000033854.8	0.000419542	0.253695	1	0.989	0.689307	Kcnk10
Mamdc2:ENSMUSG00000033207.6	0.000429927	0.271362	0.99	0.968	0.706371	Mamdc2
Cdyl2:ENSMUSG00000031758.8	0.00043206	0.240396	1	0.979	0.709874	Cdyl2
Ptpn14:ENSMUSG00000026604.10	0.000471748	0.171417	1	1	0.775083	Ptpn14
Tnfaip8:ENSMUSG00000062210.6	0.000481015	0.379898	1	0.979	0.790308	Tnfaip8
Rcan1:ENSMUSG00000022951.9	0.000481018	0.193271	1	1	0.790312	Rcan1
Atxn10:ENSMUSG00000016541.8	0.000500068	-0.185775	0.99	1	0.821611	Atxn10
Bicc1:ENSMUSG00000014329.7	0.000500068	-0.175693	1	1	0.821611	Bicc1
B230120H23Rik:ENSMUSG00000004085.8	0.000504928	0.258116	0.979	0.989	0.829597	B230120H23Rik
Osbpl3:ENSMUSG00000029822.8	0.000514815	0.261295	1	1	0.84584	Osbpl3
Kif26b:ENSMUSG00000026494.6	0.000550814	0.14348	1	1	0.904988	Kif26b
Ltbp2:ENSMUSG00000002020.8	0.000572165	0.341271	0.979	0.937	0.940068	Ltbp2
Pappa:ENSMUSG00000028370.6	0.000572413	0.315212	1	0.968	0.940474	Pappa
Hs3st4:ENSMUSG00000078591.1	0.000597676	0.231559	0.99	0.989	0.981982	Hs3st4
C130026I21Rik:ENSMUSG00000052477.9	0.000606293	0.318175	1	0.958	0.996139	C130026I21Rik
Egfr:ENSMUSG00000020122.9	0.000679766	0.3172	0.979	0.979	1	Egfr
Xylt1:ENSMUSG00000030657.5	0.000686284	0.129762	1	1	1	Xylt1
Sorbs1:ENSMUSG00000025006.8	0.000692824	0.170338	1	1	1	Sorbs1
Smchd1:ENSMUSG00000024054.5	0.000712793	-0.2639	1	0.989	1	Smchd1
Kcnip1:ENSMUSG00000053519.8	0.000726401	0.142495	1	1	1	Kcnip1
Plekhg1:ENSMUSG00000040624.11	0.000740251	-0.167509	1	1	1	Plekhg1
Trim9:ENSMUSG00000021071.8	0.000768672	0.232715	1	0.968	1	Trim9
Cacnb4:ENSMUSG00000017412.8	0.000768688	-0.160751	1	1	1	Cacnb4
Bmp6:ENSMUSG00000039004.4	0.000772174	0.353689	0.969	0.968	1	Bmp6
Fam135b:ENSMUSG00000036800.7	0.000779607	0.260387	0.99	0.989	1	Fam135b
Eefsec:ENSMUSG00000033216.6	0.000783284	-0.21132	1	1	1	Eefsec
Abhd2:ENSMUSG00000039202.6	0.000809444	0.185434	0.99	0.989	1	Abhd2
Sntg1:ENSMUSG00000025909.9	0.000836421	0.175033	1	1	1	Sntg1
Arfip1:ENSMUSG00000074513.3	0.000844279	0.101907	1	1	1	Arfip1
Adamts3:ENSMUSG00000043635.5	0.000844279	0.224501	1	1	1	Adamts3
Atp2b2:ENSMUSG00000030302.9	0.000844279	0.174696	1	1	1	Atp2b2
Kif5c:ENSMUSG00000026764.9	0.000868266	-0.205828	0.99	1	1	Kif5c
Mapk4:ENSMUSG00000024558.5	0.000884607	0.250822	1	1	1	Mapk4
Nos1:ENSMUSG00000029361.10	0.000901229	0.270656	1	0.979	1	Nos1
Fam19a2:ENSMUSG00000044071.6	0.000901233	0.197535	1	0.989	1	Fam19a2
Cep164:ENSMUSG00000043987.10	0.000905389	0.281024	0.99	0.968	1	Cep164
Pou6f2:ENSMUSG00000009734.9	0.000918148	0.246232	1	1	1	Pou6f2
Atg7:ENSMUSG00000030314.8	0.000935357	-0.174939	1	1	1	Atg7
Ubr3:ENSMUSG00000044308.10	0.000944073	-0.253456	1	0.989	1	Ubr3
Alpk2:ENSMUSG00000032845.8	0.000970404	0.288113	0.979	0.947	1	Alpk2
Mkl2:ENSMUSG00000009569.8	0.00097517	-0.22192	0.99	0.989	1	Mkl2
Megf10:ENSMUSG00000024593.9	0.00101656	-0.197697	0.99	1	1	Megf10
Mast4:ENSMUSG00000034751.8	0.0010547	-0.124502	1	1	1	Mast4
Tmem163:ENSMUSG00000026347.7	0.00107427	-0.128073	1	1	1	Tmem163
Ftsjd2:ENSMUSG00000024019.10	0.00107427	0.100076	1	1	1	Ftsjd2
Eif4e3:ENSMUSG00000030068.2	0.00109416	-0.117895	1	1	1	Eif4e3
1700025G04Rik:ENSMUSG00000032666.10	0.00110424	-0.111274	1	1	1	1700025G04Rik
Ric8b:ENSMUSG00000035620.7	0.0011144	-0.300822	1	1	1	Ric8b
Pappa2:ENSMUSG00000073530.4	0.00112463	0.279695	0.99	0.979	1	Pappa2
Gpr133:ENSMUSG00000044017.9	0.00115573	0.302265	0.979	0.958	1	Gpr133
Syn3:ENSMUSG00000059602.8	0.00116653	-0.120095	1	1	1	Syn3
Ghr:ENSMUSG00000055737.6	0.00117181	0.234769	0.99	0.968	1	Ghr
Cdk5rap2:ENSMUSG00000039298.9	0.00117722	-0.192188	1	1	1	Cdk5rap2
Greb1l:ENSMUSG00000042942.9	0.00122089	0.238199	1	0.979	1	Greb1l
Dock5:ENSMUSG00000044447.4	0.00124329	-0.133972	1	0.989	1	Dock5
Alg14:ENSMUSG00000039887.7	0.00124329	-0.249805	0.99	1	1	Alg14
Ptprk:ENSMUSG00000019889.8	0.00124329	-0.14295	1	1	1	Ptprk
Npsr1:ENSMUSG00000043659.5	0.00126033	-0.280125	0.99	0.989	1	Npsr1
Dok6:ENSMUSG00000073514.3	0.00126604	0.249	1	0.968	1	Dok6
Cacna1a:ENSMUSG00000034656.9	0.00126607	0.183444	1	1	1	Cacna1a
Nr3c2:ENSMUSG00000031618.7	0.0012776	-0.16274	1	1	1	Nr3c2
Rims2:ENSMUSG00000037386.8	0.00130095	0.15614	1	0.989	1	Rims2
Foxp2:ENSMUSG00000029563.10	0.00133672	0.18625	0.99	1	1	Foxp2
Rptor:ENSMUSG00000025583.8	0.00133672	-0.111862	1	1	1	Rptor
Btbd11:ENSMUSG00000020042.8	0.00139836	0.152643	1	1	1	Btbd11
Slco2a1:ENSMUSG00000032548.7	0.00144806	0.322745	0.948	0.937	1	Slco2a1
Abr:ENSMUSG00000017631.10	0.00147578	-0.142319	1	1	1	Abr
Myo1b:ENSMUSG00000018417.8	0.00149574	0.22776	0.99	0.989	1	Myo1b
Pcdhgc5:ENSMUSG00000023036.7	0.00150246	-0.19257	1	0.989	1	Pcdhgc5
Ttll5:ENSMUSG00000012609.10	0.00150246	-0.134657	1	1	1	Ttll5
Nceh1:ENSMUSG00000027698.8	0.00150246	-0.18821	1	1	1	Nceh1
Smg6:ENSMUSG00000038290.9	0.00162807	-0.192056	1	1	1	Smg6
Veph1:ENSMUSG00000027831.8	0.00164257	0.221585	0.979	0.989	1	Veph1
St6galnac5:ENSMUSG00000039037.5	0.00170193	0.239004	0.99	0.979	1	St6galnac5
Col28a1:ENSMUSG00000068794.5	0.00173236	0.210448	1	0.979	1	Col28a1
Med27:ENSMUSG00000026799.9	0.00173237	-0.120848	1	0.989	1	Med27
Myo3b:ENSMUSG00000042064.6	0.00173237	0.168741	1	1	1	Myo3b
Mxi1:ENSMUSG00000025025.7	0.00176328	-0.233105	0.99	1	1	Mxi1
Erg:ENSMUSG00000040732.11	0.00176328	0.173875	1	1	1	Erg
Scn5a:ENSMUSG00000032511.10	0.00177081	0.383842	0.99	0.947	1	Scn5a
Fam65b:ENSMUSG00000036006.12	0.00177889	0.332806	1	0.968	1	Fam65b
Lrrfip1:ENSMUSG00000026305.8	0.00177892	0.175809	1	1	1	Lrrfip1
Adcy2:ENSMUSG00000021536.7	0.00177892	0.200645	1	1	1	Adcy2
Lphn2:ENSMUSG00000028184.7	0.0018106	0.252341	1	0.989	1	Lphn2
Synpo2:ENSMUSG00000050315.5	0.00182663	0.162864	1	1	1	Synpo2
Cacna1e:ENSMUSG00000004110.7	0.00185908	0.173413	1	1	1	Cacna1e
Lrp6:ENSMUSG00000030201.8	0.0018755	-0.164637	1	1	1	Lrp6
Lmo3:ENSMUSG00000030226.6	0.00195106	0.264319	0.99	0.989	1	Lmo3
Cacna1b:ENSMUSG00000004113.11	0.00202939	0.245502	0.99	0.979	1	Cacna1b
Steap3:ENSMUSG00000026389.10	0.00203822	0.299067	0.99	0.968	1	Steap3
Tns3:ENSMUSG00000020422.7	0.00204722	-0.107226	1	1	1	Tns3
8030462N17Rik:ENSMUSG00000047466.8	0.00211986	0.199559	1	1	1	8030462N17Rik
Prtg:ENSMUSG00000036030.8	0.00217589	-0.212617	1	1	1	Prtg
L3mbtl4:ENSMUSG00000041565.10	0.00219486	0.156036	1	1	1	L3mbtl4
Nrg4:ENSMUSG00000032311.10	0.00223325	0.275501	1	0.979	1	Nrg4
Stk39:ENSMUSG00000027030.9	0.00227228	-0.113357	1	1	1	Stk39
Cdc42bpa:ENSMUSG00000026490.10	0.00231192	-0.151845	1	1	1	Cdc42bpa
Pitpnm2:ENSMUSG00000029406.8	0.00233198	0.208635	1	1	1	Pitpnm2
Garnl3:ENSMUSG00000038860.8	0.00235216	-0.25114	0.979	0.989	1	Garnl3
Eps8:ENSMUSG00000015766.8	0.00237258	0.137362	1	1	1	Eps8
Gse1:ENSMUSG00000031822.10	0.00243468	-0.136491	1	0.989	1	Gse1
Atp8b1:ENSMUSG00000039529.8	0.00243468	-0.180759	1	1	1	Atp8b1
C530008M17Rik:ENSMUSG00000036377.10	0.00243468	0.146187	1	1	1	C530008M17Rik
Cachd1:ENSMUSG00000028532.8	0.00245571	0.172861	1	0.989	1	Cachd1
Tbc1d1:ENSMUSG00000029174.11	0.00249827	0.213909	1	0.989	1	Tbc1d1
B4galnt3:ENSMUSG00000041372.8	0.00253052	0.294518	0.99	0.968	1	B4galnt3
Kank1:ENSMUSG00000032702.9	0.00256338	0.141365	1	1	1	Kank1
Mdga1:ENSMUSG00000043557.8	0.00260764	-0.175134	1	1	1	Mdga1
Myo6:ENSMUSG00000033577.10	0.00260764	-0.186756	1	1	1	Myo6
Kcnt2:ENSMUSG00000052726.9	0.00265259	0.202168	1	0.979	1	Kcnt2
Gfod1:ENSMUSG00000051335.5	0.0026526	0.148708	1	1	1	Gfod1
Pde4b:ENSMUSG00000028525.9	0.00269826	0.10016	1	1	1	Pde4b
Rap1gap2:ENSMUSG00000038807.10	0.00274465	0.168639	1	1	1	Rap1gap2
Rreb1:ENSMUSG00000039087.9	0.00276811	0.24156	1	1	1	Rreb1
Sh3rf3:ENSMUSG00000037990.10	0.00286381	0.190107	0.99	1	1	Sh3rf3
Cntn1:ENSMUSG00000055022.8	0.00291279	-0.123162	1	1	1	Cntn1
Nrip1:ENSMUSG00000048490.7	0.00296253	-0.163176	1	1	1	Nrip1
Plcl2:ENSMUSG00000038910.6	0.00296253	0.208225	1	1	1	Plcl2
Sergef:ENSMUSG00000030839.4	0.00296253	0.117995	1	1	1	Sergef
Klhl29:ENSMUSG00000020627.8	0.00301304	0.110782	1	1	1	Klhl29
Aoah:ENSMUSG00000021322.6	0.0031032	0.373251	0.99	0.968	1	Aoah
Supt3h:ENSMUSG00000038954.8	0.00314277	-0.143838	1	0.989	1	Supt3h
Spata16:ENSMUSG00000039335.5	0.00322302	0.240299	0.979	1	1	Spata16
4930473A06Rik:ENSMUSG00000052407.7	0.00327758	0.176359	1	1	1	4930473A06Rik
Syt16:ENSMUSG00000044912.8	0.00333296	0.166963	1	1	1	Syt16
Armc9:ENSMUSG00000062590.7	0.00341763	-0.18512	1	1	1	Armc9
Kcnh1:ENSMUSG00000058248.6	0.00344629	0.187414	0.99	1	1	Kcnh1
Hmcn1:ENSMUSG00000066842.11	0.00356312	0.142571	1	1	1	Hmcn1
4930485B16Rik:ENSMUSG00000020014.8	0.00362286	0.197333	1	0.979	1	4930485B16Rik
Fndc3a:ENSMUSG00000033487.8	0.00365309	-0.213589	1	0.989	1	Fndc3a
Zfp532:ENSMUSG00000042439.4	0.00365309	-0.123606	1	1	1	Zfp532
Psd3:ENSMUSG00000030465.11	0.00368353	-0.107296	1	1	1	Psd3
Gadl1:ENSMUSG00000056880.5	0.0038392	0.273165	0.99	0.979	1	Gadl1
Galnt14:ENSMUSG00000024064.7	0.00396805	0.154968	0.99	0.979	1	Galnt14
Negr1:ENSMUSG00000040037.6	0.00406732	-0.114397	1	1	1	Negr1
Otud7a:ENSMUSG00000033510.7	0.00410089	-0.149431	1	1	1	Otud7a
Fmnl2:ENSMUSG00000036053.9	0.0041347	-0.1315	1	1	1	Fmnl2
Kit:ENSMUSG00000005672.6	0.0041347	0.200638	1	1	1	Kit
Cdk19:ENSMUSG00000038481.6	0.00416877	-0.160799	1	0.989	1	Cdk19
Gm101:ENSMUSG00000036962.6	0.00419891	0.408607	0.928	0.863	1	Gm101
Vstm2a:ENSMUSG00000048834.8	0.0042022	0.312331	0.99	0.937	1	Vstm2a
Zfp521:ENSMUSG00000024420.7	0.0042031	-0.129822	1	1	1	Zfp521
Nphp4:ENSMUSG00000039577.10	0.00427245	0.160027	0.979	0.989	1	Nphp4
Ndufaf2:ENSMUSG00000068184.5	0.00427252	-0.134892	1	1	1	Ndufaf2
Tacr1:ENSMUSG00000030043.8	0.00441415	0.175359	0.979	0.968	1	Tacr1
Prune2:ENSMUSG00000039126.8	0.00441448	0.185696	1	0.989	1	Prune2
Adamts20:ENSMUSG00000022449.8	0.00448706	-0.185777	1	0.989	1	Adamts20
Tcerg1l:ENSMUSG00000091002.2	0.00463546	0.273002	1	0.989	1	Tcerg1l
Nfatc2:ENSMUSG00000027544.9	0.00463546	-0.109023	1	1	1	Nfatc2
Gm12824:ENSMUSG00000070867.4	0.00486633	0.24122	0.99	0.979	1	Gm12824
Casz1:ENSMUSG00000028977.9	0.0048664	0.193455	1	0.989	1	Casz1
Nalcn:ENSMUSG00000000197.6	0.00494567	-0.207524	1	0.989	1	Nalcn
Nhsl1:ENSMUSG00000039835.9	0.0050261	0.16798	1	1	1	Nhsl1
Lrrc20:ENSMUSG00000037151.7	0.00510771	-0.218341	1	1	1	Lrrc20
Ptk2:ENSMUSG00000022607.7	0.00514896	-0.127728	1	1	1	Ptk2
Cnih3:ENSMUSG00000026514.7	0.00523235	-0.205413	1	0.979	1	Cnih3
Larp4b:ENSMUSG00000033499.6	0.00531698	-0.233146	0.979	1	1	Larp4b
Kif16b:ENSMUSG00000038844.7	0.00540286	-0.132531	1	1	1	Kif16b
Rnf165:ENSMUSG00000025427.7	0.00544626	0.232457	1	1	1	Rnf165
Fat3:ENSMUSG00000074505.3	0.00544626	0.116124	1	1	1	Fat3
Adamts12:ENSMUSG00000047497.8	0.00548998	0.22139	1	0.989	1	Adamts12
Daam1:ENSMUSG00000034574.8	0.00548998	0.111499	1	1	1	Daam1
Osbpl1a:ENSMUSG00000044252.10	0.00548998	-0.139126	1	1	1	Osbpl1a
Gm15800:ENSMUSG00000042744.9	0.00571333	0.148922	1	0.989	1	Gm15800
Prkd1:ENSMUSG00000002688.7	0.00571333	0.154269	1	1	1	Prkd1
Wars2:ENSMUSG00000004233.8	0.00581858	0.320834	0.969	0.884	1	Wars2
Klhl2:ENSMUSG00000031605.7	0.00585125	-0.196407	1	1	1	Klhl2
Col13a1:ENSMUSG00000058806.7	0.00589746	0.217956	0.979	0.968	1	Col13a1
Mgat5:ENSMUSG00000036155.7	0.00589788	-0.113099	1	1	1	Mgat5
Katnal1:ENSMUSG00000041298.9	0.00599216	-0.186811	1	1	1	Katnal1
5033411D12Rik:ENSMUSG00000055137.6	0.0060398	0.185377	1	0.989	1	5033411D12Rik
Ppargc1b:ENSMUSG00000033871.8	0.00608736	0.250419	0.979	0.968	1	Ppargc1b
Asap1:ENSMUSG00000022377.8	0.00608779	-0.118187	1	1	1	Asap1
Mid1:ENSMUSG00000035299.9	0.00608779	0.23016	1	1	1	Mid1
Tasp1:ENSMUSG00000039033.5	0.00613612	-0.1802	1	0.989	1	Tasp1
Shank2:ENSMUSG00000037541.12	0.00613612	0.13848	1	1	1	Shank2
Wdr72:ENSMUSG00000044976.8	0.00623381	0.222462	1	1	1	Wdr72
Nup214:ENSMUSG00000001855.8	0.00628274	0.256737	0.979	0.968	1	Nup214
Hs3st5:ENSMUSG00000044499.5	0.00633291	0.217851	0.99	1	1	Hs3st5
Acss3:ENSMUSG00000035948.6	0.0065316	0.298161	0.959	0.937	1	Acss3
Adamts2:ENSMUSG00000036545.8	0.00684996	-0.14406	1	1	1	Adamts2
Dock3:ENSMUSG00000039716.6	0.00684996	-0.161814	1	1	1	Dock3
Myo18b:ENSMUSG00000072720.2	0.0069037	0.129273	1	1	1	Myo18b
Ppm1h:ENSMUSG00000034613.6	0.00695781	-0.110504	1	1	1	Ppm1h
1300010F03Rik:ENSMUSG00000058997.6	0.00695781	0.125969	1	1	1	1300010F03Rik
4930402H24Rik:ENSMUSG00000027309.12	0.00695781	-0.132456	1	1	1	4930402H24Rik
Fam5c:ENSMUSG00000035131.8	0.00706719	-0.138428	1	1	1	Fam5c
Ttc6:ENSMUSG00000046782.7	0.00712109	0.350076	1	0.926	1	Ttc6
Atp2b4:ENSMUSG00000026463.10	0.00723365	0.234941	0.99	0.958	1	Atp2b4
Scml4:ENSMUSG00000044770.8	0.00723365	0.285997	0.979	0.968	1	Scml4
Wwc1:ENSMUSG00000018849.6	0.00734738	0.185274	1	0.979	1	Wwc1
Aldh1l1:ENSMUSG00000030088.9	0.00740453	0.215889	0.99	0.979	1	Aldh1l1
Gja5:ENSMUSG00000057123.7	0.00746216	0.186058	0.99	0.979	1	Gja5
Sertad2:ENSMUSG00000049800.7	0.00754943	-0.193603	0.99	0.989	1	Sertad2
Spon1:ENSMUSG00000038156.9	0.00757872	0.128068	1	1	1	Spon1
Ros1:ENSMUSG00000019893.4	0.00762317	0.37509	0.938	0.905	1	Ros1
Asap2:ENSMUSG00000052632.8	0.0076968	-0.122139	1	1	1	Asap2
Zfhx3:ENSMUSG00000038872.7	0.0076968	0.129592	1	1	1	Zfhx3
Gabrb3:ENSMUSG00000033676.7	0.0077562	0.233055	1	0.958	1	Gabrb3
Ston2:ENSMUSG00000020961.8	0.00799926	-0.152806	1	1	1	Ston2
Susd1:ENSMUSG00000038578.9	0.00799926	-0.177096	1	1	1	Susd1
Nrp2:ENSMUSG00000025969.9	0.0081232	-0.16455	1	0.989	1	Nrp2
Corin:ENSMUSG00000005220.2	0.00818581	0.166296	1	1	1	Corin
Nek10:ENSMUSG00000042567.12	0.00837469	0.308065	0.99	0.937	1	Nek10
Ikzf2:ENSMUSG00000025997.7	0.00837621	-0.15946	1	0.979	1	Ikzf2
Clvs1:ENSMUSG00000041216.8	0.0084729	0.149576	0.99	0.989	1	Clvs1
Bai3:ENSMUSG00000033569.10	0.00857062	0.107797	1	1	1	Bai3
Foxo3:ENSMUSG00000048756.4	0.00857062	-0.13266	1	1	1	Foxo3
Cdh12:ENSMUSG00000040452.8	0.00870215	0.208501	0.979	0.979	1	Cdh12
Unc5cl:ENSMUSG00000043592.8	0.00876431	0.282396	0.959	0.937	1	Unc5cl
Fgf13:ENSMUSG00000031137.11	0.00876845	0.27124	0.979	0.968	1	Fgf13
Lrp2:ENSMUSG00000027070.8	0.00876873	0.193851	0.979	0.979	1	Lrp2
Nkain3:ENSMUSG00000055761.8	0.00876899	0.153078	1	0.979	1	Nkain3
Crim1:ENSMUSG00000024074.7	0.00903994	-0.114438	1	1	1	Crim1
D730040F13Rik:ENSMUSG00000055296.7	0.00910871	-0.175335	1	0.968	1	D730040F13Rik
Pigk:ENSMUSG00000039047.11	0.00910883	0.137732	1	1	1	Pigk
Acbd6:ENSMUSG00000033701.7	0.00917815	-0.178103	1	0.979	1	Acbd6
Cit:ENSMUSG00000029516.11	0.00917818	0.220208	1	0.989	1	Cit
Lyst:ENSMUSG00000019726.9	0.009213	-0.192862	0.99	0.989	1	Lyst
Ak5:ENSMUSG00000039058.7	0.00924801	0.165812	1	1	1	Ak5
Ccdc129:ENSMUSG00000037973.6	0.0092939	0.290432	0.948	0.874	1	Ccdc129
Tmem135:ENSMUSG00000039428.4	0.00938908	-0.120346	1	1	1	Tmem135
Bcr:ENSMUSG00000009681.8	0.00946034	-0.156266	1	1	1	Bcr
Tmem232:ENSMUSG00000045036.7	0.00967688	0.207832	0.979	0.989	1	Tmem232
Rims1:ENSMUSG00000041670.8	0.00989809	0.118587	1	1	1	Rims1
Gpr39:ENSMUSG00000026343.6	0.00997265	0.178754	1	0.968	1	Gpr39
Stau2:ENSMUSG00000025920.12	0.0101236	0.185074	1	0.979	1	Stau2
Ddah1:ENSMUSG00000028194.9	0.0102766	0.179844	1	0.989	1	Ddah1
1110038D17Rik:ENSMUSG00000033416.8	0.0103538	0.202334	1	0.989	1	1110038D17Rik
Smoc1:ENSMUSG00000021136.7	0.0103538	-0.151247	1	1	1	Smoc1
6030446N20Rik:ENSMUSG00000049411.7	0.0103538	0.147729	1	1	1	6030446N20Rik
Sgcd:ENSMUSG00000020354.8	0.0105098	0.113508	1	1	1	Sgcd
Hpcal1:ENSMUSG00000071379.1	0.0106679	0.207252	1	0.989	1	Hpcal1
Dock7:ENSMUSG00000028556.9	0.0107477	0.281544	1	1	1	Dock7
Map4k4:ENSMUSG00000026074.7	0.010909	0.13868	1	0.989	1	Map4k4
Diap3:ENSMUSG00000022021.6	0.010909	0.116262	1	1	1	Diap3
Myo16:ENSMUSG00000039057.8	0.0109904	0.164295	1	1	1	Myo16
Irf2:ENSMUSG00000031627.7	0.0110724	-0.145861	1	1	1	Irf2
Slc30a7:ENSMUSG00000054414.3	0.0111952	0.28273	0.99	0.947	1	Slc30a7
Rps6ka5:ENSMUSG00000021180.7	0.0113216	-0.165442	1	1	1	Rps6ka5
Chn1:ENSMUSG00000056486.10	0.0113635	0.162886	0.99	0.989	1	Chn1
Trpm8:ENSMUSG00000036251.9	0.0114057	0.148691	1	1	1	Trpm8
Pkhd1:ENSMUSG00000043760.9	0.0114905	0.170005	1	1	1	Pkhd1
Diap2:ENSMUSG00000034480.11	0.0116614	0.149826	1	0.968	1	Diap2
Reln:ENSMUSG00000042453.7	0.0116616	0.151406	1	1	1	Reln
Galntl6:ENSMUSG00000061864.5	0.011748	0.120463	1	1	1	Galntl6
Tpk1:ENSMUSG00000029735.10	0.0120106	-0.142201	1	0.989	1	Tpk1
Rapgef6:ENSMUSG00000037533.10	0.0120545	-0.185777	0.99	0.968	1	Rapgef6
Ankrd36:ENSMUSG00000020481.8	0.0121426	0.195572	0.99	0.947	1	Ankrd36
Pcbp3:ENSMUSG00000001120.8	0.0121885	0.177807	1	0.989	1	Pcbp3
Jakmip2:ENSMUSG00000024502.8	0.0121885	0.112201	0.99	1	1	Jakmip2
Ctif:ENSMUSG00000052928.7	0.0121885	-0.103006	1	1	1	Ctif
Shisa6:ENSMUSG00000053930.7	0.0122784	0.150018	1	1	1	Shisa6
Dnahc7b:ENSMUSG00000041144.8	0.0123675	0.217663	0.979	0.958	1	Dnahc7b
Gpr126:ENSMUSG00000039116.4	0.0124463	0.279821	0.959	0.905	1	Gpr126
Hpse2:ENSMUSG00000074852.3	0.0124599	0.155173	1	1	1	Hpse2
Col15a1:ENSMUSG00000028339.11	0.0125515	-0.18741	1	0.979	1	Col15a1
Mipol1:ENSMUSG00000047022.11	0.0125515	0.17651	1	1	1	Mipol1
Ldb2:ENSMUSG00000039706.6	0.0126437	0.131196	1	1	1	Ldb2
9430076C15Rik:ENSMUSG00000090982.1	0.0127365	-0.168405	1	1	1	9430076C15Rik
Cap2:ENSMUSG00000021373.9	0.012924	0.186691	1	1	1	Cap2
Arhgef26:ENSMUSG00000036885.8	0.0131137	0.233575	0.99	0.979	1	Arhgef26
Lrpprc:ENSMUSG00000024120.6	0.0131138	-0.190323	0.99	1	1	Lrpprc
Cdh6:ENSMUSG00000039385.4	0.0131138	0.14583	1	1	1	Cdh6
Ehmt1:ENSMUSG00000036893.9	0.0132097	-0.199637	0.99	1	1	Ehmt1
Gabbr2:ENSMUSG00000039809.9	0.0133062	0.115499	1	1	1	Gabbr2
Add3:ENSMUSG00000025026.8	0.0134033	-0.12628	1	1	1	Add3
Suclg2:ENSMUSG00000061838.4	0.0135994	0.162808	1	1	1	Suclg2
Arhgap42:ENSMUSG00000050730.8	0.0135994	0.143878	1	1	1	Arhgap42
Gab1:ENSMUSG00000031714.8	0.013798	-0.1296	1	1	1	Gab1
Grm1:ENSMUSG00000019828.7	0.0141007	0.134476	1	1	1	Grm1
Dok5:ENSMUSG00000027560.4	0.0142029	0.150665	1	1	1	Dok5
Zbtb40:ENSMUSG00000060862.9	0.0143571	0.218927	0.99	0.968	1	Zbtb40
Plekhm3:ENSMUSG00000051344.7	0.0146183	-0.143491	1	1	1	Plekhm3
Cadps:ENSMUSG00000054423.6	0.01483	0.102834	1	1	1	Cadps
2610021K21Rik:ENSMUSG00000021176.4	0.0152615	0.179021	1	1	1	2610021K21Rik
Ccdc148:ENSMUSG00000036641.8	0.0153711	-0.130755	1	1	1	Ccdc148
Flrt2:ENSMUSG00000047414.5	0.0155923	0.177193	0.99	1	1	Flrt2
Npas2:ENSMUSG00000026077.9	0.015704	0.129508	1	1	1	Npas2
Filip1:ENSMUSG00000034898.9	0.0158163	0.168648	1	0.989	1	Filip1
Wwp2:ENSMUSG00000031930.9	0.0158163	-0.126694	1	1	1	Wwp2
Gabrb1:ENSMUSG00000029212.7	0.0159294	0.175619	1	1	1	Gabrb1
Pde5a:ENSMUSG00000053965.5	0.0160407	0.25593	0.959	0.968	1	Pde5a
Ehbp1:ENSMUSG00000042302.7	0.0162729	-0.12998	1	1	1	Ehbp1
Odz1:ENSMUSG00000016150.9	0.0165637	0.240609	0.99	0.968	1	Odz1
Dnahc9:ENSMUSG00000056752.9	0.0167411	0.225395	1	0.989	1	Dnahc9
D630045J12Rik:ENSMUSG00000063455.9	0.0167411	0.113815	1	1	1	D630045J12Rik
Tiam2:ENSMUSG00000023800.7	0.0168599	0.145711	1	1	1	Tiam2
Cox10:ENSMUSG00000042148.8	0.0169795	0.178263	1	0.979	1	Cox10
Celsr1:ENSMUSG00000016028.8	0.0170999	0.17392	1	1	1	Celsr1
Mta3:ENSMUSG00000055817.9	0.0175888	-0.147018	1	1	1	Mta3
Wif1:ENSMUSG00000020218.4	0.0177089	0.234185	0.979	0.937	1	Wif1
Pgm5:ENSMUSG00000041731.7	0.0178378	0.156215	1	0.979	1	Pgm5
Adamts17:ENSMUSG00000058145.9	0.0178378	0.120851	1	1	1	Adamts17
Adarb2:ENSMUSG00000052551.8	0.0179635	-0.103279	1	1	1	Adarb2
Plcg2:ENSMUSG00000034330.9	0.0179635	0.131257	1	1	1	Plcg2
Ext2:ENSMUSG00000027198.9	0.0182171	0.175115	1	1	1	Ext2
Dync1i1:ENSMUSG00000029757.10	0.0192634	0.113003	1	1	1	Dync1i1
Gm13242:ENSMUSG00000058186.6	0.0199434	0.236401	0.99	0.979	1	Gm13242
Adam22:ENSMUSG00000040537.10	0.0199436	-0.118821	1	1	1	Adam22
Strn:ENSMUSG00000024077.9	0.0203618	-0.130521	0.99	1	1	Strn
Spnb2:ENSMUSG00000020315.11	0.0206447	-0.105085	1	1	1	Spnb2
Enpep:ENSMUSG00000028024.7	0.0212011	0.23426	0.959	0.905	1	Enpep
Ryr3:ENSMUSG00000057378.7	0.0213673	0.120187	1	1	1	Ryr3
A330008L17Rik:ENSMUSG00000052479.5	0.0213673	0.167915	1	1	1	A330008L17Rik
Fbxl13:ENSMUSG00000048520.9	0.0214407	0.216042	0.99	0.989	1	Fbxl13
Zfp423:ENSMUSG00000045333.9	0.0216624	0.110012	1	1	1	Zfp423
Atp8b4:ENSMUSG00000060131.5	0.021961	0.194102	1	0.979	1	Atp8b4
Pigc:ENSMUSG00000026698.7	0.0222632	0.208251	1	0.979	1	Pigc
Polr3b:ENSMUSG00000034453.7	0.0222633	-0.147014	0.99	1	1	Polr3b
Dclk2:ENSMUSG00000028078.8	0.0222633	-0.149579	1	1	1	Dclk2
Lrrc1:ENSMUSG00000032352.7	0.0225691	-0.115618	1	1	1	Lrrc1
Vwf:ENSMUSG00000001930.10	0.0227234	0.144304	1	0.989	1	Vwf
Srbd1:ENSMUSG00000024135.8	0.0228786	-0.120184	1	1	1	Srbd1
2310008H04Rik:ENSMUSG00000041974.8	0.0230345	-0.167143	0.979	0.989	1	2310008H04Rik
Ak8:ENSMUSG00000026807.8	0.0231897	0.208525	1	0.937	1	Ak8
Col19a1:ENSMUSG00000026141.7	0.0231918	0.167262	1	1	1	Col19a1
Bcl11b:ENSMUSG00000048251.9	0.0233495	0.210082	1	0.968	1	Bcl11b
2410089E03Rik:ENSMUSG00000039801.6	0.0234285	0.220183	0.99	0.968	1	2410089E03Rik
Mtss1:ENSMUSG00000022353.8	0.0236685	-0.10907	1	1	1	Mtss1
Hivep2:ENSMUSG00000015501.4	0.0238293	-0.130453	1	1	1	Hivep2
Cntln:ENSMUSG00000038070.8	0.0241537	-0.191787	1	0.989	1	Cntln
Socs6:ENSMUSG00000056153.7	0.0243171	0.21227	0.99	0.979	1	Socs6
Gsk3b:ENSMUSG00000022812.7	0.0246475	-0.124714	1	1	1	Gsk3b
Pik3ap1:ENSMUSG00000025017.8	0.0248138	0.205407	0.99	0.979	1	Pik3ap1
Rcbtb2:ENSMUSG00000022106.7	0.0251488	-0.176567	0.99	0.958	1	Rcbtb2
Gpr125:ENSMUSG00000029090.7	0.0251501	-0.123803	0.99	1	1	Gpr125
Mtap7:ENSMUSG00000019996.9	0.0253195	0.144238	1	0.989	1	Mtap7
Cog7:ENSMUSG00000034951.8	0.02549	-0.235461	0.99	1	1	Cog7
Sdccag8:ENSMUSG00000026504.10	0.0256614	0.128634	1	0.989	1	Sdccag8
Kcnn2:ENSMUSG00000054477.7	0.0256614	0.14723	1	0.989	1	Kcnn2
Rsu1:ENSMUSG00000026727.4	0.0256614	-0.117226	1	1	1	Rsu1
Gm16432:ENSMUSG00000066667.5	0.025773	0.277816	0.959	0.853	1	Gm16432
Evi5:ENSMUSG00000011831.9	0.0261811	0.140001	1	0.958	1	Evi5
Cpe:ENSMUSG00000037852.7	0.0261818	0.147873	1	0.989	1	Cpe
Runx2:ENSMUSG00000092206.1	0.0261818	0.106432	1	1	1	Runx2
Scaper:ENSMUSG00000034007.8	0.0261818	-0.133387	1	1	1	Scaper
Kitl:ENSMUSG00000019966.10	0.0269499	0.279887	0.928	0.926	1	Kitl
Gfra1:ENSMUSG00000025089.8	0.0270693	0.100527	1	1	1	Gfra1
H2afy:ENSMUSG00000015937.8	0.0276142	-0.119441	1	1	1	H2afy
Ncam1:ENSMUSG00000039542.8	0.0276142	-0.102973	1	1	1	Ncam1
Ugt1a10:ENSMUSG00000090165.2	0.0279813	-0.169273	0.99	0.958	1	Ugt1a10
Elavl2:ENSMUSG00000008489.10	0.0287324	0.144454	1	0.989	1	Elavl2
Fgd6:ENSMUSG00000020021.4	0.0291137	0.210458	1	0.989	1	Fgd6
Zcchc7:ENSMUSG00000035649.11	0.0294992	-0.154847	0.979	1	1	Zcchc7
Fyb:ENSMUSG00000022148.8	0.0296937	-0.171127	1	0.979	1	Fyb
Frem1:ENSMUSG00000059049.7	0.0311876	0.128847	0.99	0.989	1	Frem1
Gata4:ENSMUSG00000021944.8	0.0315535	0.384784	0.897	0.863	1	Gata4
Srgap2:ENSMUSG00000026425.8	0.0316998	-0.103435	1	1	1	Srgap2
Parva:ENSMUSG00000030770.8	0.0329583	0.135437	0.99	1	1	Parva
Slc2a13:ENSMUSG00000036298.9	0.0329583	0.13661	1	1	1	Slc2a13
Clpb:ENSMUSG00000001829.9	0.0338209	-0.142418	1	1	1	Clpb
Slc2a9:ENSMUSG00000005107.7	0.03393	0.142408	0.99	0.989	1	Slc2a9
Kcnd2:ENSMUSG00000060882.5	0.0340396	0.104889	1	1	1	Kcnd2
Phkb:ENSMUSG00000036879.8	0.0342594	0.153626	1	1	1	Phkb
Upf2:ENSMUSG00000043241.8	0.0347027	-0.146463	0.979	1	1	Upf2
Klhl3:ENSMUSG00000014164.7	0.0347027	0.100281	1	1	1	Klhl3
Mapkap1:ENSMUSG00000038696.7	0.0347027	-0.107366	1	1	1	Mapkap1
Gria4:ENSMUSG00000025892.8	0.035151	-0.122134	1	0.989	1	Gria4
Trpm6:ENSMUSG00000024727.8	0.0353598	0.313227	0.99	0.895	1	Trpm6
Rhobtb1:ENSMUSG00000019944.7	0.0354896	0.20771	0.99	0.968	1	Rhobtb1
Rbm20:ENSMUSG00000043639.7	0.0356041	0.124287	1	0.989	1	Rbm20
Sntg2:ENSMUSG00000020672.7	0.035831	0.168932	0.99	0.958	1	Sntg2
Zfp827:ENSMUSG00000071064.6	0.0358326	-0.130488	1	1	1	Zfp827
Epc1:ENSMUSG00000024240.7	0.0365254	-0.144433	1	0.989	1	Epc1
Dnajc6:ENSMUSG00000028528.9	0.0369935	0.165212	1	0.979	1	Dnajc6
Adck1:ENSMUSG00000021044.8	0.0371114	-0.150599	0.99	0.989	1	Adck1
Rapgef1:ENSMUSG00000039844.12	0.0374669	-0.122862	0.99	1	1	Rapgef1
Fign:ENSMUSG00000075324.6	0.0381865	-0.121594	1	1	1	Fign
Abca13:ENSMUSG00000004668.7	0.0389178	0.193276	1	0.979	1	Abca13
Hlcs:ENSMUSG00000040820.8	0.0389179	-0.141406	1	1	1	Hlcs
Fer:ENSMUSG00000000127.7	0.0389179	-0.114702	1	1	1	Fer
2010300C02Rik:ENSMUSG00000026090.9	0.0399115	0.189302	1	0.989	1	2010300C02Rik
Dnahc5:ENSMUSG00000022262.7	0.0399115	0.102423	0.99	1	1	Dnahc5
Gramd1b:ENSMUSG00000040111.8	0.0409265	-0.100673	1	1	1	Gramd1b
Tprg:ENSMUSG00000048399.4	0.0411648	0.198541	0.959	0.926	1	Tprg
Kcnab2:ENSMUSG00000028931.5	0.0411833	0.162268	1	0.968	1	Kcnab2
Ccdc147:ENSMUSG00000046585.8	0.0411837	0.20203	1	1	1	Ccdc147
Wdr70:ENSMUSG00000039828.6	0.0417021	-0.118393	1	1	1	Wdr70
Tspan18:ENSMUSG00000027217.5	0.042226	0.193601	1	0.989	1	Tspan18
Nrxn2:ENSMUSG00000033768.9	0.0430223	0.111426	1	1	1	Nrxn2
Tox3:ENSMUSG00000043668.6	0.0431562	0.17662	0.99	0.989	1	Tox3
Lama1:ENSMUSG00000032796.7	0.0432905	0.19131	1	0.979	1	Lama1
Trpm1:ENSMUSG00000030523.10	0.0435584	-0.183032	0.969	0.979	1	Trpm1
Trpc7:ENSMUSG00000021541.7	0.0435602	0.112898	1	1	1	Trpc7
Ugt1a9:ENSMUSG00000090175.1	0.0438295	-0.159571	0.99	0.958	1	Ugt1a9
Tanc2:ENSMUSG00000053580.8	0.0441038	-0.101902	1	0.989	1	Tanc2
Lgr6:ENSMUSG00000042793.7	0.0443774	0.118619	1	0.968	1	Lgr6
Osbpl10:ENSMUSG00000040875.5	0.0447912	0.14186	0.99	0.989	1	Osbpl10
Kdm4c:ENSMUSG00000028397.7	0.0449295	-0.171254	0.979	0.989	1	Kdm4c
Dgkh:ENSMUSG00000034731.8	0.0449299	0.127721	1	0.989	1	Dgkh
2310046A06Rik:ENSMUSG00000032355.8	0.0454869	0.190288	1	0.958	1	2310046A06Rik
Ebf3:ENSMUSG00000010476.6	0.0466212	0.144571	0.99	1	1	Ebf3
Iqcj:ENSMUSG00000051777.3	0.0471959	0.178462	1	0.958	1	Iqcj
Fstl5:ENSMUSG00000034098.8	0.0474867	0.178828	1	0.979	1	Fstl5
Fmn2:ENSMUSG00000028354.7	0.0495591	0.104396	1	1	1	Fmn2
Gpc3:ENSMUSG00000055653.7	0.0497099	0.168869	0.99	0.989	1	Gpc3
Nav3:ENSMUSG00000020181.9	0.050165	-0.105356	1	0.989	1	Nav3
Tgfbr3:ENSMUSG00000029287.8	0.050165	-0.116137	1	0.989	1	Tgfbr3
Drosha:ENSMUSG00000022191.8	0.0504702	0.102799	1	1	1	Drosha
Sept11:ENSMUSG00000058013.7	0.0510736	0.194779	0.959	0.947	1	Sept11
Plce1:ENSMUSG00000024998.9	0.0517068	0.126992	1	1	1	Plce1
Stag1:ENSMUSG00000037286.8	0.0526508	-0.162221	1	1	1	Stag1
Ppp1r9a:ENSMUSG00000032827.8	0.0529686	-0.105659	1	0.989	1	Ppp1r9a
Pcsk6:ENSMUSG00000030513.7	0.0532881	-0.101691	1	1	1	Pcsk6
Fgf12:ENSMUSG00000022523.8	0.053609	0.138562	1	0.979	1	Fgf12
Ppp2r5e:ENSMUSG00000021051.8	0.0549096	-0.109773	1	1	1	Ppp2r5e
Chl1:ENSMUSG00000030077.8	0.0554038	0.154212	0.99	0.989	1	Chl1
9530008L14Rik:ENSMUSG00000058022.6	0.0557346	-0.15128	0.99	0.968	1	9530008L14Rik
Mllt10:ENSMUSG00000026743.9	0.0559019	-0.126709	0.979	1	1	Mllt10
Nfasc:ENSMUSG00000026442.8	0.056572	-0.118532	1	1	1	Nfasc
Sfmbt2:ENSMUSG00000061186.8	0.0569094	0.147485	1	0.989	1	Sfmbt2
Dnahc10:ENSMUSG00000038011.9	0.0572485	0.181417	1	0.979	1	Dnahc10
Dnase2b:ENSMUSG00000028185.7	0.0575894	-0.18245	0.99	1	1	Dnase2b
Fbxl7:ENSMUSG00000043556.8	0.0579319	0.131331	1	1	1	Fbxl7
Aven:ENSMUSG00000003604.7	0.0579319	-0.162787	1	1	1	Aven
Cacna1i:ENSMUSG00000022416.9	0.0601958	0.183385	0.99	0.947	1	Cacna1i
Itga6:ENSMUSG00000027111.8	0.0603766	0.168702	1	0.968	1	Itga6
Spag17:ENSMUSG00000027867.9	0.0614447	0.13748	0.948	0.979	1	Spag17
Col6a5:ENSMUSG00000091345.1	0.0651262	0.20331	0.959	0.937	1	Col6a5
Slc22a22:ENSMUSG00000022366.6	0.0674341	0.299356	0.979	0.926	1	Slc22a22
Zfp644:ENSMUSG00000049606.9	0.0686245	0.104854	1	0.989	1	Zfp644
Pax5:ENSMUSG00000014030.9	0.0694181	0.107639	1	0.989	1	Pax5
Esrrb:ENSMUSG00000021255.10	0.0698176	0.149117	1	0.979	1	Esrrb
Plekhh2:ENSMUSG00000040852.5	0.0698177	-0.161266	0.99	1	1	Plekhh2
Ano1:ENSMUSG00000031075.10	0.0698177	-0.100973	1	1	1	Ano1
Kcnn3:ENSMUSG00000000794.7	0.0722553	0.114684	1	1	1	Kcnn3
Tmc1:ENSMUSG00000024749.7	0.0773391	0.186242	0.99	0.979	1	Tmc1
Adarb1:ENSMUSG00000020262.9	0.077995	0.146155	0.99	0.989	1	Adarb1
Fam19a4:ENSMUSG00000046500.7	0.0799889	0.155321	1	1	1	Fam19a4
Dnahc11:ENSMUSG00000018581.7	0.0817957	0.122404	1	0.979	1	Dnahc11
Tg:ENSMUSG00000053469.7	0.0822527	-0.131634	1	0.989	1	Tg
Aim2:ENSMUSG00000037860.8	0.0829405	-0.203	0.969	0.989	1	Aim2
Trps1:ENSMUSG00000038679.8	0.0859824	-0.114206	1	1	1	Trps1
Ssbp2:ENSMUSG00000003992.8	0.0864581	-0.144364	1	1	1	Ssbp2
Igf2bp2:ENSMUSG00000033581.10	0.0888672	0.187817	0.979	0.979	1	Igf2bp2
Nmnat3:ENSMUSG00000032456.7	0.0893557	0.223792	0.979	0.979	1	Nmnat3
Pcdha11:ENSMUSG00000007440.7	0.0903404	-0.146377	1	0.979	1	Pcdha11
Abcc8:ENSMUSG00000040136.8	0.0945781	0.330595	0.948	0.926	1	Abcc8
Cadps2:ENSMUSG00000017978.10	0.0959066	0.108467	1	0.989	1	Cadps2
Ola1:ENSMUSG00000027108.9	0.0974713	0.114041	0.99	1	1	Ola1
Hsd17b2:ENSMUSG00000031844.7	0.0984287	0.120109	0.918	0.916	1	Hsd17b2
Syt9:ENSMUSG00000062542.5	0.101202	-0.108574	1	0.979	1	Syt9
Grm5:ENSMUSG00000049583.7	0.101202	0.112697	1	0.989	1	Grm5
Pxdn:ENSMUSG00000020674.9	0.102561	-0.117603	0.99	0.989	1	Pxdn
Lekr1:ENSMUSG00000074579.5	0.102834	0.118738	0.979	0.989	1	Lekr1
Bbx:ENSMUSG00000022641.8	0.104489	0.125777	1	1	1	Bbx
Vmn2r7:ENSMUSG00000062200.4	0.105089	0.209269	0.866	0.737	1	Vmn2r7
Dtd1:ENSMUSG00000027430.6	0.105603	-0.105132	1	1	1	Dtd1
Dlgap4:ENSMUSG00000061689.8	0.105603	-0.114018	1	1	1	Dlgap4
Stk33:ENSMUSG00000031027.9	0.108425	0.163342	0.979	0.958	1	Stk33
Cngb3:ENSMUSG00000056494.7	0.116018	0.237024	0.938	0.937	1	Cngb3
Ralyl:ENSMUSG00000039717.8	0.117273	0.119875	1	0.989	1	Ralyl
Chst8:ENSMUSG00000060402.6	0.120964	-0.122756	1	1	1	Chst8
Scn1a:ENSMUSG00000064329.7	0.122527	0.148377	0.99	0.968	1	Scn1a
Cdh18:ENSMUSG00000040420.8	0.122844	0.10512	1	1	1	Cdh18
Galnt13:ENSMUSG00000060988.5	0.127318	0.122484	1	0.979	1	Galnt13
Slc44a5:ENSMUSG00000028360.9	0.127318	0.105354	1	0.989	1	Slc44a5
Gm15155:ENSMUSG00000055109.5	0.129024	0.197755	0.897	0.884	1	Gm15155
Bri3:ENSMUSG00000047843.10	0.129274	0.104308	1	1	1	Bri3
Cpxm2:ENSMUSG00000030862.5	0.130582	0.143423	0.959	0.968	1	Cpxm2
Stac:ENSMUSG00000032502.8	0.135935	0.202266	0.959	0.937	1	Stac
Btrc:ENSMUSG00000025217.7	0.137332	-0.104033	1	1	1	Btrc
Igsf5:ENSMUSG00000000159.9	0.143625	0.12804	1	0.979	1	Igsf5
Lama2:ENSMUSG00000019899.8	0.144338	-0.104761	1	1	1	Lama2
Ano3:ENSMUSG00000074968.4	0.14505	0.126909	0.969	0.979	1	Ano3
Lima1:ENSMUSG00000023022.7	0.146854	0.102903	0.99	0.989	1	Lima1
Chchd6:ENSMUSG00000030086.9	0.14721	0.23776	1	0.937	1	Chchd6
Prkdc:ENSMUSG00000022672.7	0.148672	-0.139936	0.979	1	1	Prkdc
Dcbld1:ENSMUSG00000019891.7	0.155347	-0.180254	0.948	0.979	1	Dcbld1
Heatr5b:ENSMUSG00000039414.8	0.155347	-0.11203	0.948	0.979	1	Heatr5b
1700113H08Rik:ENSMUSG00000047129.4	0.15611	0.138477	0.979	0.968	1	1700113H08Rik
Rnls:ENSMUSG00000071573.7	0.156114	-0.117203	0.979	1	1	Rnls
Rhbdd1:ENSMUSG00000026142.8	0.159939	0.11728	1	0.979	1	Rhbdd1
Depdc1b:ENSMUSG00000021697.6	0.1611	0.148941	0.99	0.989	1	Depdc1b
Rbpms:ENSMUSG00000031586.8	0.170217	-0.130145	0.99	1	1	Rbpms
Rap1gap:ENSMUSG00000041351.9	0.180136	-0.115586	0.99	1	1	Rap1gap
Exoc6:ENSMUSG00000053799.6	0.183108	-0.105338	0.99	0.989	1	Exoc6
Ndst4:ENSMUSG00000027971.9	0.191801	0.113367	0.99	0.989	1	Ndst4
Lipo1:ENSMUSG00000024766.7	0.199322	0.129774	0.907	0.821	1	Lipo1
Tph2:ENSMUSG00000006764.8	0.207237	0.125424	0.948	0.947	1	Tph2
Atg5:ENSMUSG00000038160.5	0.207737	-0.103471	1	1	1	Atg5
Sh3pxd2b:ENSMUSG00000040711.7	0.208675	0.109418	1	0.979	1	Sh3pxd2b
Ofcc1:ENSMUSG00000047094.7	0.221157	0.162295	0.99	0.958	1	Ofcc1
Myh10:ENSMUSG00000020900.9	0.239319	0.121021	1	0.979	1	Myh10
Arhgap18:ENSMUSG00000039031.8	0.241915	0.17001	0.969	0.968	1	Arhgap18
Fgf2:ENSMUSG00000037225.6	0.246633	0.167061	0.959	0.947	1	Fgf2
Col6a4:ENSMUSG00000032572.5	0.249792	0.162197	0.979	0.895	1	Col6a4
Mctp2:ENSMUSG00000032776.7	0.258503	0.127262	1	0.968	1	Mctp2
Elp4:ENSMUSG00000027167.5	0.258504	0.117784	1	1	1	Elp4
Gdpd4:ENSMUSG00000035582.7	0.265122	0.115473	0.959	0.979	1	Gdpd4
Dnahc3:ENSMUSG00000052273.2	0.27187	0.111804	0.979	0.989	1	Dnahc3
Ap2b1:ENSMUSG00000035152.7	0.281037	0.138311	0.99	0.958	1	Ap2b1
Gm17359:ENSMUSG00000091685.1	0.300003	0.104508	0.979	0.979	1	Gm17359
Golim4:ENSMUSG00000034109.9	0.312281	-0.166919	1	1	1	Golim4
Sidt1:ENSMUSG00000022696.11	0.31917	0.117137	0.99	0.968	1	Sidt1
Fhad1:ENSMUSG00000051435.5	0.31917	0.115891	0.99	0.968	1	Fhad1
Samsn1:ENSMUSG00000022876.10	0.333216	0.10643	0.969	0.926	1	Samsn1
Myh9:ENSMUSG00000022443.9	0.336505	-0.104646	0.979	1	1	Myh9
Pkd1l2:ENSMUSG00000034416.11	0.361205	-0.108859	0.948	0.968	1	Pkd1l2
Camk2b:ENSMUSG00000057897.7	0.371556	0.119751	0.979	0.979	1	Camk2b
Smyd1:ENSMUSG00000055027.10	0.416188	-0.131823	0.979	0.947	1	Smyd1
Pax7:ENSMUSG00000028736.6	0.492858	0.1507	0.99	0.937	1	Pax7
Arhgap6:ENSMUSG00000031355.9	0.60703	0.107377	0.979	0.979	1	Arhgap6
Ccdc73:ENSMUSG00000045106.5	0.872049	-0.116946	0.969	0.937	1	Ccdc73

## Sheet: Table S4. Aging_NeuN_markers
Table4. Aging_NeuN_markers
	p_val	avg_log2FC	pct.1	pct.2	p_val_adj	name
Gm7995:ENSMUSG00000072610.2	2.40016978157159e-09	-1.11701	0.574	0.912	3.94347895112213e-06	Gm7995
Anks1b:ENSMUSG00000058589.6	2.84066699716759e-09	0.102627	1	1	4.66721587634636e-06	Anks1b
Galnt13:ENSMUSG00000060988.5	6.21302772382996e-08	-0.205769	1	1	0.00010208	Galnt13
Sorcs3:ENSMUSG00000063434.5	1.51028721798402e-07	-0.108906	1	1	0.00024814	Sorcs3
Sema5a:ENSMUSG00000022231.8	1.86526898201816e-07	0.164724	1	1	0.000306464	Sema5a
Dgkb:ENSMUSG00000036095.9	2.26847003491774e-07	-0.143644	1	1	0.00037271	Dgkb
Skint6:ENSMUSG00000087194.3	2.45994765116838e-07	-0.767872	0.752	0.934	0.000404169	Skint6
Syt1:ENSMUSG00000035864.8	2.91197706818222e-07	0.104944	1	1	0.000478438	Syt1
Bbs9:ENSMUSG00000035919.10	3.53105323123683e-07	-0.137562	1	1	0.000580152	Bbs9
Kcnip4:ENSMUSG00000029088.8	4.76795364460181e-07	-0.1172	1	1	0.000783375	Kcnip4
Hydin:ENSMUSG00000059854.6	5.60911584094977e-07	-0.129708	1	1	0.000921578	Hydin
Kalrn:ENSMUSG00000061751.8	6.41776436330065e-07	0.121106	1	1	0.00105444	Kalrn
Meis2:ENSMUSG00000027210.11	7.24071185035668e-07	-0.198963	0.99	1	0.00118965	Meis2
Klhl1:ENSMUSG00000022076.9	7.6382731710393e-07	-0.232606	1	1	0.00125497	Klhl1
Commd10:ENSMUSG00000042705.7	8.72632119750951e-07	-0.170546	1	1	0.00143373	Commd10
Gfod1:ENSMUSG00000051335.5	1.15176198299076e-06	0.256754	1	1	0.00189234	Gfod1
Rgs7:ENSMUSG00000026527.7	1.36568451132777e-06	0.142034	1	1	0.00224382	Rgs7
Bmper:ENSMUSG00000031963.7	1.59669228688145e-06	-0.172647	1	1	0.00262337	Bmper
Ank2:ENSMUSG00000032826.8	1.88924056839548e-06	0.11161	1	1	0.00310402	Ank2
Gja5:ENSMUSG00000057123.7	1.96372483447423e-06	-0.216421	1	1	0.0032264	Gja5
Celf2:ENSMUSG00000002107.9	3.06986678119236e-06	0.165023	1	1	0.00504379	Celf2
Cntn4:ENSMUSG00000064293.7	4.20335158588532e-06	-0.113026	1	1	0.00690611	Cntn4
Col28a1:ENSMUSG00000068794.5	5.06562406759813e-06	-0.233512	1	1	0.00832282	Col28a1
Nell1:ENSMUSG00000055409.7	5.06562406759813e-06	-0.116378	1	1	0.00832282	Nell1
Ctdp1:ENSMUSG00000033323.6	6.32467529219555e-06	-0.197078	1	1	0.0103914	Ctdp1
Rnf8:ENSMUSG00000090083.3	6.64258817022764e-06	0.110804	1	1	0.0109138	Rnf8
Skap1:ENSMUSG00000057058.9	8.37319237867773e-06	-0.142701	1	1	0.0137572	Skap1
Lekr1:ENSMUSG00000074579.5	1.21552992275853e-05	-0.260619	0.99	1	0.0199712	Lekr1
Dpp10:ENSMUSG00000036815.8	1.61520412503953e-05	-0.172816	1	1	0.0265378	Dpp10
Inpp4b:ENSMUSG00000037940.8	1.92560520417405e-05	-0.112037	1	1	0.0316377	Inpp4b
1110038D17Rik:ENSMUSG00000033416.8	1.994156426053e-05	-0.208872	0.99	1	0.032764	1110038D17Rik
Kcnj6:ENSMUSG00000043301.8	2.08917966976833e-05	0.117493	1	1	0.0343252	Kcnj6
Adamtsl1:ENSMUSG00000066113.8	2.29231288049531e-05	-0.153435	1	1	0.0376627	Adamtsl1
Gucy1a2:ENSMUSG00000041624.8	2.31898799628442e-05	-0.167782	1	1	0.038101	Gucy1a2
Tcf7l2:ENSMUSG00000024985.11	2.95233595677405e-05	-0.1536	1	1	0.0485069	Tcf7l2
Pid1:ENSMUSG00000045658.8	3.74795160272282e-05	-0.181412	0.99	1	0.0615788	Pid1
Foxn3:ENSMUSG00000033713.4	3.79051101827501e-05	0.106676	1	1	0.0622781	Foxn3
Prkca:ENSMUSG00000050965.7	4.19474504397841e-05	0.108602	1	1	0.0689197	Prkca
Plch1:ENSMUSG00000036834.8	4.4866050589089e-05	-0.153448	1	1	0.0737149	Plch1
Sergef:ENSMUSG00000030839.4	4.74443240397631e-05	0.122305	1	1	0.077951	Sergef
Galntl6:ENSMUSG00000061864.5	5.42172724282935e-05	-0.107791	1	1	0.089079	Galntl6
2210408I21Rik:ENSMUSG00000071252.4	5.54315880716091e-05	-0.147298	1	1	0.0910741	2210408I21Rik
Mipol1:ENSMUSG00000047022.11	5.66716381866221e-05	-0.163824	1	1	0.0931115	Mipol1
Cdon:ENSMUSG00000038119.7	5.7301473029402e-05	0.254222	1	1	0.0941463	Cdon
Atg10:ENSMUSG00000021619.5	6.05513535672619e-05	-0.116099	1	1	0.0994859	Atg10
Ccdc85c:ENSMUSG00000084883.1	7.53799693580293e-05	0.22735	1	1	0.123849	Ccdc85c
1700025G04Rik:ENSMUSG00000032666.10	7.70384574506193e-05	0.105904	1	1	0.126574	1700025G04Rik
Jarid2:ENSMUSG00000038518.8	7.8731405876316e-05	0.187767	1	1	0.129356	Jarid2
Ofcc1:ENSMUSG00000047094.7	7.95910113928589e-05	-0.142791	1	1	0.130768	Ofcc1
Nrg2:ENSMUSG00000060275.4	8.04594838958749e-05	0.166345	1	1	0.132195	Nrg2
Dnahc7b:ENSMUSG00000041144.8	8.22233727366935e-05	-0.154765	0.99	1	0.135093	Dnahc7b
2310008H04Rik:ENSMUSG00000041974.8	8.5861368781222e-05	-0.217022	1	1	0.14107	2310008H04Rik
Klhl29:ENSMUSG00000020627.8	8.77369000167237e-05	0.127666	1	1	0.144152	Klhl29
Eps8:ENSMUSG00000015766.8	9.66660599959809e-05	0.105154	1	1	0.158822	Eps8
Celf4:ENSMUSG00000024268.8	0.000100904	0.130973	1	1	0.165785	Celf4
Hdac9:ENSMUSG00000004698.8	0.000107591	-0.113228	1	1	0.176772	Hdac9
Nipbl:ENSMUSG00000022141.6	0.000114695	-0.214891	0.99	1	0.188444	Nipbl
Cpa6:ENSMUSG00000042501.6	0.000115921	-0.142928	1	1	0.190459	Cpa6
Pcdhgc5:ENSMUSG00000023036.7	0.000115921	-0.195937	1	1	0.190459	Pcdhgc5
Mpp7:ENSMUSG00000057440.6	0.000119674	-0.147684	1	1	0.196625	Mpp7
Syt16:ENSMUSG00000044912.8	0.000131633	0.136533	1	1	0.216272	Syt16
Pcbp3:ENSMUSG00000001120.8	0.000147778	-0.122848	1	1	0.2428	Pcbp3
Sidt1:ENSMUSG00000022696.11	0.000152495	-0.193205	1	1	0.250549	Sidt1
Grm8:ENSMUSG00000024211.9	0.00017103	-0.105664	1	1	0.281003	Grm8
Atxn10:ENSMUSG00000016541.8	0.000172817	0.135783	1	1	0.283938	Atxn10
Chsy3:ENSMUSG00000058152.6	0.000178281	0.180697	1	1	0.292916	Chsy3
Sik3:ENSMUSG00000034135.7	0.000180138	0.130332	1	1	0.295967	Sik3
Arhgap22:ENSMUSG00000063506.6	0.000189701	0.165116	1	1	0.311679	Arhgap22
App:ENSMUSG00000022892.9	0.000203892	0.138325	1	1	0.334995	App
Ano2:ENSMUSG00000038115.9	0.000216844	-0.10861	1	1	0.356275	Ano2
Nsd1:ENSMUSG00000021488.6	0.000260488	0.22874	1	1	0.427982	Nsd1
Igf2bp2:ENSMUSG00000033581.10	0.000265816	-0.24567	1	1	0.436735	Igf2bp2
2410089E03Rik:ENSMUSG00000039801.6	0.00029108	-0.143263	1	1	0.478245	2410089E03Rik
Dapk1:ENSMUSG00000021559.7	0.00029999	0.124646	1	1	0.492883	Dapk1
2010111I01Rik:ENSMUSG00000021458.9	0.000321782	0.120323	1	1	0.528688	2010111I01Rik
D630037F22Rik:ENSMUSG00000038122.8	0.00037728	-0.164155	1	1	0.61987	D630037F22Rik
Vps53:ENSMUSG00000017288.9	0.00040427	0.187031	1	1	0.664216	Vps53
Ccdc162:ENSMUSG00000075225.4	0.000412307	-0.144908	1	1	0.67742	Ccdc162
Sgcz:ENSMUSG00000039539.6	0.000445969	-0.10597	1	1	0.732728	Sgcz
Ppp3ca:ENSMUSG00000028161.9	0.000511124	0.125054	1	1	0.839777	Ppp3ca
Dync2h1:ENSMUSG00000047193.8	0.000521125	-0.15484	1	1	0.856209	Dync2h1
Trpm1:ENSMUSG00000030523.10	0.000590712	-0.148822	1	1	0.970539	Trpm1
Nfasc:ENSMUSG00000026442.8	0.000613805	0.130249	1	1	1	Nfasc
Loxhd1:ENSMUSG00000032818.9	0.000631673	-0.103449	1	1	1	Loxhd1
Nedd9:ENSMUSG00000021365.7	0.000650024	-0.12111	1	1	1	Nedd9
Golim4:ENSMUSG00000034109.9	0.000694788	-0.208655	1	0.989	1	Golim4
Mkl2:ENSMUSG00000009569.8	0.000701412	0.141378	1	1	1	Mkl2
Mei4:ENSMUSG00000043289.5	0.000708094	-0.147151	0.99	1	1	Mei4
Ttc29:ENSMUSG00000037101.10	0.000708094	-0.131748	1	1	1	Ttc29
Mrvi1:ENSMUSG00000005611.8	0.000721637	-0.154165	1	1	1	Mrvi1
Tmcc3:ENSMUSG00000020023.10	0.000756554	0.116648	1	1	1	Tmcc3
Ipo11:ENSMUSG00000042590.9	0.000770955	-0.142442	1	1	1	Ipo11
Magi3:ENSMUSG00000052539.9	0.000770955	0.183574	1	1	1	Magi3
Tnfaip8:ENSMUSG00000062210.6	0.000838965	-0.162604	1	1	1	Tnfaip8
Pde4dip:ENSMUSG00000038170.8	0.000838965	0.121818	1	1	1	Pde4dip
Zfpm2:ENSMUSG00000022306.7	0.000846855	0.106807	1	1	1	Zfpm2
Wdr25:ENSMUSG00000040877.8	0.000862844	-0.135747	1	1	1	Wdr25
Rbfox2:ENSMUSG00000033565.9	0.000887352	0.171749	1	1	1	Rbfox2
Ttn:ENSMUSG00000051747.7	0.000887352	-0.101203	1	1	1	Ttn
Vwf:ENSMUSG00000001930.10	0.000895663	-0.135666	1	1	1	Vwf
Hmcn1:ENSMUSG00000066842.11	0.000904047	-0.106781	1	1	1	Hmcn1
Apba2:ENSMUSG00000030519.8	0.00102932	0.120282	1	1	1	Apba2
Aldh1l1:ENSMUSG00000030088.9	0.00108777	-0.169864	1	1	1	Aldh1l1
Arntl:ENSMUSG00000055116.6	0.00109781	-0.159948	0.99	1	1	Arntl
Spnb1:ENSMUSG00000021061.8	0.00111814	-0.107709	1	1	1	Spnb1
Synpo2:ENSMUSG00000050315.5	0.0012251	-0.142111	1	1	1	Synpo2
Gng2:ENSMUSG00000043004.7	0.00132937	0.158689	1	1	1	Gng2
Ebf3:ENSMUSG00000010476.6	0.00140337	-0.145114	0.99	1	1	Ebf3
Iqgap2:ENSMUSG00000021676.8	0.00142887	-0.10159	1	1	1	Iqgap2
Mtss1:ENSMUSG00000022353.8	0.0014945	0.109609	1	1	1	Mtss1
Fam49a:ENSMUSG00000020589.9	0.00152152	0.118624	0.99	1	1	Fam49a
Tbc1d5:ENSMUSG00000023923.8	0.00166349	-0.103374	1	1	1	Tbc1d5
Svil:ENSMUSG00000024236.10	0.00173896	0.123163	1	1	1	Svil
Kitl:ENSMUSG00000019966.10	0.00177002	-0.128622	0.99	1	1	Kitl
Akap7:ENSMUSG00000039166.8	0.00188278	-0.131499	1	1	1	Akap7
Hspg2:ENSMUSG00000028763.10	0.0019331	-0.122839	1	1	1	Hspg2
Gpr39:ENSMUSG00000026343.6	0.00200211	0.150218	1	1	1	Gpr39
Bcl11b:ENSMUSG00000048251.9	0.00200211	0.204091	1	1	1	Bcl11b
Bri3:ENSMUSG00000047843.10	0.00201972	-0.105438	1	1	1	Bri3
Synj2:ENSMUSG00000023805.10	0.00205535	-0.126795	1	1	1	Synj2
Casz1:ENSMUSG00000028977.9	0.00205535	-0.138147	1	1	1	Casz1
Abhd2:ENSMUSG00000039202.6	0.00216574	0.174646	1	1	1	Abhd2
Plcg2:ENSMUSG00000034330.9	0.00218465	-0.136068	1	1	1	Plcg2
Wdpcp:ENSMUSG00000020319.3	0.00220372	-0.109635	1	1	1	Wdpcp
Cap2:ENSMUSG00000021373.9	0.00220372	0.137469	1	1	1	Cap2
Abr:ENSMUSG00000017631.10	0.00232137	0.146126	1	1	1	Abr
Zfp521:ENSMUSG00000024420.7	0.00238233	0.102826	1	1	1	Zfp521
Cyp7b1:ENSMUSG00000039519.6	0.00244475	-0.174005	1	1	1	Cyp7b1
Cald1:ENSMUSG00000029761.9	0.00257411	-0.150183	1	1	1	Cald1
Odz1:ENSMUSG00000016150.9	0.00257411	0.126302	1	1	1	Odz1
Parn:ENSMUSG00000022685.8	0.00259626	-0.145203	1	1	1	Parn
Invs:ENSMUSG00000028344.5	0.0026186	-0.145835	1	1	1	Invs
Mical2:ENSMUSG00000038244.6	0.0026186	0.189589	1	1	1	Mical2
Usp7:ENSMUSG00000022710.10	0.0026411	0.19336	1	1	1	Usp7
Cldn10:ENSMUSG00000022132.8	0.00268665	-0.152344	1	1	1	Cldn10
Il1rapl2:ENSMUSG00000059203.4	0.00270969	-0.108105	1	1	1	Il1rapl2
Pax2:ENSMUSG00000004231.7	0.00275632	-0.202462	0.99	1	1	Pax2
1700101E01Rik:ENSMUSG00000079502.2	0.00282763	-0.195189	0.99	1	1	1700101E01Rik
Nos1:ENSMUSG00000029361.10	0.00285177	-0.114115	1	1	1	Nos1
Ncoa2:ENSMUSG00000005886.8	0.00297533	0.103377	1	1	1	Ncoa2
Acvr1:ENSMUSG00000026836.9	0.00307767	0.102705	1	1	1	Acvr1
Tcf12:ENSMUSG00000032228.8	0.00321012	0.129774	1	1	1	Tcf12
Trps1:ENSMUSG00000038679.8	0.00337589	0.141403	1	1	1	Trps1
Disc1:ENSMUSG00000043051.10	0.00340426	0.110323	1	1	1	Disc1
Trim2:ENSMUSG00000027993.10	0.00343286	0.129817	1	1	1	Trim2
Lgr4:ENSMUSG00000050199.7	0.00376211	0.163588	1	1	1	Lgr4
Hs2st1:ENSMUSG00000040151.8	0.00379342	0.113333	1	1	1	Hs2st1
Map4k3:ENSMUSG00000024242.8	0.00382497	0.11817	1	1	1	Map4k3
Zeb2:ENSMUSG00000026872.8	0.00401932	0.222732	1	1	1	Zeb2
Arhgap32:ENSMUSG00000041444.6	0.00411982	0.139945	1	1	1	Arhgap32
Prkdc:ENSMUSG00000022672.7	0.00425737	-0.1359	1	1	1	Prkdc
Gm101:ENSMUSG00000036962.6	0.0042924	-0.139698	0.99	1	1	Gm101
Rfx4:ENSMUSG00000020037.9	0.00436325	-0.118591	1	1	1	Rfx4
Frem1:ENSMUSG00000059049.7	0.00458219	0.10684	1	1	1	Frem1
Gtf2i:ENSMUSG00000060261.8	0.00461964	0.140322	1	1	1	Gtf2i
Chn1:ENSMUSG00000056486.10	0.00473364	0.141014	1	1	1	Chn1
Mboat2:ENSMUSG00000020646.9	0.00485018	0.11035	1	1	1	Mboat2
Fbxw4:ENSMUSG00000040913.4	0.00485018	-0.159349	1	1	1	Fbxw4
Rasal2:ENSMUSG00000070565.5	0.0050096	0.103128	1	1	1	Rasal2
Tusc3:ENSMUSG00000039530.9	0.00517375	0.119743	1	1	1	Tusc3
Fam134b:ENSMUSG00000022270.8	0.00521553	-0.101652	1	1	1	Fam134b
Mtap2:ENSMUSG00000015222.10	0.00530003	0.104339	1	1	1	Mtap2
Corin:ENSMUSG00000005220.2	0.00556098	-0.11442	1	1	1	Corin
Ccl1:ENSMUSG00000020702.6	0.00569576	-0.114344	1	1	1	Ccl1
Prickle1:ENSMUSG00000036158.6	0.00592694	0.129929	1	1	1	Prickle1
Kcnq3:ENSMUSG00000056258.7	0.00646557	0.108109	1	1	1	Kcnq3
Macrod1:ENSMUSG00000036278.6	0.00688454	0.146534	1	1	1	Macrod1
Ccdc88c:ENSMUSG00000021182.7	0.00699302	0.105226	1	1	1	Ccdc88c
Zranb3:ENSMUSG00000036086.9	0.00704784	-0.134162	0.99	1	1	Zranb3
Lipo1:ENSMUSG00000024766.7	0.00721461	-0.143499	0.99	1	1	Lipo1
Ctbp2:ENSMUSG00000030970.9	0.00721461	0.112451	1	1	1	Ctbp2
Dclk2:ENSMUSG00000028078.8	0.00804062	0.121297	1	1	1	Dclk2
Kcnk2:ENSMUSG00000037624.8	0.00816529	0.142549	1	1	1	Kcnk2
Trpm8:ENSMUSG00000036251.9	0.00841983	0.134797	1	1	1	Trpm8
Zbtb40:ENSMUSG00000060862.9	0.00854975	0.161094	0.99	1	1	Zbtb40
Samsn1:ENSMUSG00000022876.10	0.00874798	0.138916	1	1	1	Samsn1
Hivep2:ENSMUSG00000015501.4	0.00888241	0.121361	1	1	1	Hivep2
Kcnh5:ENSMUSG00000034402.2	0.00888241	0.104248	1	1	1	Kcnh5
Ikzf2:ENSMUSG00000025997.7	0.00908751	0.131456	1	1	1	Ikzf2
Adcy10:ENSMUSG00000026567.9	0.0092968	-0.163826	0.98	1	1	Adcy10
Tcf4:ENSMUSG00000053477.9	0.00936755	0.124746	1	1	1	Tcf4
Shisa9:ENSMUSG00000022494.6	0.00958261	0.103394	1	1	1	Shisa9
Kcnab2:ENSMUSG00000028931.5	0.00965527	0.10627	0.99	1	1	Kcnab2
Plxnc1:ENSMUSG00000074785.3	0.0101016	-0.109151	0.99	1	1	Plxnc1
Prkcq:ENSMUSG00000026778.6	0.0102544	-0.131709	0.99	1	1	Prkcq
Nol4:ENSMUSG00000041923.8	0.0102544	-0.109248	1	1	1	Nol4
Adamts20:ENSMUSG00000022449.8	0.0108056	-0.129552	1	1	1	Adamts20
Heatr5b:ENSMUSG00000039414.8	0.0110498	-0.189291	0.99	1	1	Heatr5b
Rin3:ENSMUSG00000044456.10	0.0111323	-0.155156	1	1	1	Rin3
Gadl1:ENSMUSG00000056880.5	0.0118995	-0.106022	1	1	1	Gadl1
Adamts3:ENSMUSG00000043635.5	0.0119876	0.100496	1	1	1	Adamts3
Eefsec:ENSMUSG00000033216.6	0.0119876	-0.135072	1	1	1	Eefsec
Herc2:ENSMUSG00000030451.8	0.0131863	-0.103967	1	1	1	Herc2
Hpcal1:ENSMUSG00000071379.1	0.0135759	0.11775	0.99	1	1	Hpcal1
Ppfibp2:ENSMUSG00000036528.8	0.0135759	-0.143388	0.99	1	1	Ppfibp2
Fig4:ENSMUSG00000038417.3	0.0143857	-0.113142	1	1	1	Fig4
Stk33:ENSMUSG00000031027.9	0.0148063	-0.16137	0.99	1	1	Stk33
Gm16432:ENSMUSG00000066667.5	0.0153473	-0.186073	0.99	1	1	Gm16432
Syn2:ENSMUSG00000009394.6	0.0155686	0.123106	1	1	1	Syn2
Polr3b:ENSMUSG00000034453.7	0.0156802	0.137138	0.99	1	1	Polr3b
Ubash3b:ENSMUSG00000032020.9	0.0156802	0.105854	1	1	1	Ubash3b
Skint5:ENSMUSG00000078598.4	0.0165617	-0.255414	0.861	0.967	1	Skint5
Vstm2a:ENSMUSG00000048834.8	0.0167173	-0.132126	1	1	1	Vstm2a
Impg1:ENSMUSG00000032343.8	0.0171973	0.123246	1	1	1	Impg1
Socs6:ENSMUSG00000056153.7	0.01858	-0.102661	1	1	1	Socs6
Spon1:ENSMUSG00000038156.9	0.0187104	0.102214	1	1	1	Spon1
Grm3:ENSMUSG00000003974.4	0.0188416	-0.1155	1	1	1	Grm3
Adamts9:ENSMUSG00000030022.8	0.01924	-0.1001	1	1	1	Adamts9
Col27a1:ENSMUSG00000045672.7	0.0196458	-0.155215	0.99	1	1	Col27a1
H2afy:ENSMUSG00000015937.8	0.0201985	-0.166002	1	1	1	H2afy
Fgd6:ENSMUSG00000020021.4	0.0203387	0.125931	1	1	1	Fgd6
Ak8:ENSMUSG00000026807.8	0.0207646	-0.139776	1	1	1	Ak8
B4galnt3:ENSMUSG00000041372.8	0.0210529	-0.118699	0.99	1	1	B4galnt3
Ubr3:ENSMUSG00000044308.10	0.0231699	-0.111222	1	1	1	Ubr3
Gpc3:ENSMUSG00000055653.7	0.0234869	-0.104993	1	1	1	Gpc3
Gm13242:ENSMUSG00000058186.6	0.0236435	-0.197609	0.941	0.989	1	Gm13242
Lrp5:ENSMUSG00000024913.9	0.0244607	-0.10255	0.99	1	1	Lrp5
Slc7a14:ENSMUSG00000069072.3	0.0281496	0.123946	1	1	1	Slc7a14
Lrrc8d:ENSMUSG00000046079.10	0.0281496	0.107924	1	1	1	Lrrc8d
Ryr1:ENSMUSG00000030592.9	0.0285248	-0.117319	1	1	1	Ryr1
Lmx1a:ENSMUSG00000026686.8	0.0298718	-0.119432	1	1	1	Lmx1a
Cpe:ENSMUSG00000037852.7	0.0298718	0.131325	1	1	1	Cpe
Pcdha11:ENSMUSG00000007440.7	0.0325189	-0.107778	1	1	1	Pcdha11
Dnajc1:ENSMUSG00000026740.6	0.0327306	-0.120724	0.99	1	1	Dnajc1
Dmxl2:ENSMUSG00000041268.10	0.0369827	0.125888	1	1	1	Dmxl2
Kat2b:ENSMUSG00000000708.8	0.0416964	0.123533	1	1	1	Kat2b
Gm15155:ENSMUSG00000055109.5	0.042751	-0.175836	0.98	1	1	Gm15155
Gdpd4:ENSMUSG00000035582.7	0.0430182	-0.117147	0.98	1	1	Gdpd4
Lrp6:ENSMUSG00000030201.8	0.0435568	0.101138	1	1	1	Lrp6
Sulf2:ENSMUSG00000006800.7	0.0507832	0.107672	1	1	1	Sulf2
Trdn:ENSMUSG00000019787.7	0.051092	-0.10072	1	1	1	Trdn
Gm10406:ENSMUSG00000072735.3	0.0532979	-0.157087	0.99	1	1	Gm10406
Wnk2:ENSMUSG00000037989.9	0.0555827	-0.111615	1	1	1	Wnk2
Dnase2b:ENSMUSG00000028185.7	0.0576056	0.10983	1	1	1	Dnase2b
Gabrb3:ENSMUSG00000033676.7	0.0640444	0.104852	1	1	1	Gabrb3
Mertk:ENSMUSG00000014361.5	0.0655532	0.126325	0.99	1	1	Mertk
C130026I21Rik:ENSMUSG00000052477.9	0.0667016	-0.168819	0.95	1	1	C130026I21Rik
Dcbld1:ENSMUSG00000019891.7	0.0686587	0.13291	1	1	1	Dcbld1
Slc2a3:ENSMUSG00000003153.4	0.0714742	-0.11444	0.99	1	1	Slc2a3
Zfhx4:ENSMUSG00000025255.9	0.0782659	-0.112809	0.99	1	1	Zfhx4
Prdm2:ENSMUSG00000057637.6	0.0787073	0.127118	1	1	1	Prdm2
Acvr1c:ENSMUSG00000026834.7	0.0954739	0.123147	1	1	1	Acvr1c
3110082D06Rik:ENSMUSG00000042256.4	0.0970351	0.104961	1	1	1	3110082D06Rik
Cep164:ENSMUSG00000043987.10	0.0996821	0.105201	0.98	1	1	Cep164
Flrt2:ENSMUSG00000047414.5	0.100219	-0.108495	0.99	1	1	Flrt2
D730040F13Rik:ENSMUSG00000055296.7	0.101841	0.133949	1	1	1	D730040F13Rik
Slc22a22:ENSMUSG00000022366.6	0.109116	0.111279	1	0.989	1	Slc22a22
Gse1:ENSMUSG00000031822.10	0.116795	0.106355	1	1	1	Gse1
Insr:ENSMUSG00000005534.8	0.118014	-0.101745	0.99	1	1	Insr
Mypn:ENSMUSG00000020067.7	0.121103	0.122398	1	1	1	Mypn
Camk2b:ENSMUSG00000057897.7	0.13009	0.12232	0.99	1	1	Camk2b
Catsperb:ENSMUSG00000047014.6	0.13342	-0.119544	0.96	1	1	Catsperb
Pear1:ENSMUSG00000028073.8	0.160943	-0.104994	0.99	1	1	Pear1
Rcbtb2:ENSMUSG00000022106.7	0.241831	0.114556	1	1	1	Rcbtb2
Fyb:ENSMUSG00000022148.8	0.251375	0.13744	0.99	1	1	Fyb
Larp4b:ENSMUSG00000033499.6	0.458531	0.10844	1	1	1	Larp4b

## Sheet: Table S5. Genebody 5hmCG level
gene_id	C204_N701_i7_10_N502_i5_1_MOD	C204_N701_i7_10_N502_i5_2_MOD	C204_N701_i7_10_N502_i5_3_MOD	C204_N701_i7_10_N502_i5_4_MOD	C204_N701_i7_10_N502_i5_5_MOD	C204_N701_i7_10_N502_i5_6_MOD	C204_N701_i7_10_N502_i5_7_MOD	C204_N701_i7_10_N502_i5_8_MOD	C204_N701_i7_11_N502_i5_1_MOD	C204_N701_i7_11_N502_i5_2_MOD	C204_N701_i7_11_N502_i5_3_MOD	C204_N701_i7_11_N502_i5_4_MOD	C204_N701_i7_11_N502_i5_5_MOD	C204_N701_i7_11_N502_i5_6_MOD	C204_N701_i7_11_N502_i5_7_MOD	C204_N701_i7_11_N502_i5_8_MOD	C204_N701_i7_12_N502_i5_1_MOD	C204_N701_i7_12_N502_i5_2_MOD	C204_N701_i7_12_N502_i5_3_MOD	C204_N701_i7_12_N502_i5_4_MOD	C204_N701_i7_12_N502_i5_5_MOD	C204_N701_i7_12_N502_i5_6_MOD	C204_N701_i7_12_N502_i5_7_MOD	C204_N701_i7_12_N502_i5_8_MOD	C204_N701_i7_1_N502_i5_1_MOD	C204_N701_i7_1_N502_i5_2_MOD	C204_N701_i7_1_N502_i5_3_MOD	C204_N701_i7_1_N502_i5_4_MOD	C204_N701_i7_1_N502_i5_5_MOD	C204_N701_i7_1_N502_i5_6_MOD	C204_N701_i7_1_N502_i5_7_MOD	C204_N701_i7_1_N502_i5_8_MOD	C204_N701_i7_2_N502_i5_1_MOD	C204_N701_i7_2_N502_i5_2_MOD	C204_N701_i7_2_N502_i5_3_MOD	C204_N701_i7_2_N502_i5_4_MOD	C204_N701_i7_2_N502_i5_5_MOD	C204_N701_i7_2_N502_i5_6_MOD	C204_N701_i7_2_N502_i5_7_MOD	C204_N701_i7_2_N502_i5_8_MOD	C204_N701_i7_3_N502_i5_1_MOD	C204_N701_i7_3_N502_i5_2_MOD	C204_N701_i7_3_N502_i5_3_MOD	C204_N701_i7_3_N502_i5_4_MOD	C204_N701_i7_3_N502_i5_5_MOD	C204_N701_i7_3_N502_i5_6_MOD	C204_N701_i7_3_N502_i5_7_MOD	C204_N701_i7_3_N502_i5_8_MOD	C204_N701_i7_4_N502_i5_1_MOD
Cops5:ENSMUSG00000025917.3	0	0.0454545	NA	0	0	0.0769231	0	NA	NA	NA	0	NA	NA	NA	0	NA	0.142857	0.1	0.166667	0	NA	0.0909091	NA	0	NA	0.111111	0.0555556	0	NA	0.25	0.166667	0.0714286	NA	0	0.0263158	0	0	0	NA	0.0625	0.142857	0.1	0	0	NA	0.193548	0	0.266667	0
Cspp1:ENSMUSG00000056763.9	0.0851064	0.117647	0.104651	0.0694444	0.222222	0.138889	0.0967742	0.125	0.166667	0.25641	0.037037	0.0769231	0	0.0454545	0.0344828	0.0588235	0.157143	0.162791	0.102564	0.139241	0.103448	0.147059	0.121622	0.0307692	0.170732	0.111111	0.119403	0.121212	0.222222	0.102564	0.154762	0.025641	0.0606061	0.0722892	0.146789	0.132653	0.0930233	0.158416	0.0945946	0.0655738	0.025641	0.0933333	0.130435	0.129032	0.136364	0.164948	0.0609756	0.186441	0.1125
Slco6d1:ENSMUSG00000026336.7	0.047619	0.0465116	0.0285714	0.02	0	0.0465116	0.0384615	0	0	0.0714286	0	0	0	0	0.025641	0.0666667	0.08	0.0384615	0.0491803	0.0384615	0.125	0	0	0.0566038	0	0.0384615	0.0285714	0	0.181818	0.0740741	0	0	0	0.047619	0	0.0243902	0	0.0508475	0	0.04	0.0285714	0	0.0222222	0.0408163	0.0769231	0.0357143	0.0714286	0	0.0344828
Arfgef1:ENSMUSG00000067851.5	0.145161	0.121951	0.235294	0.178571	0.25	0.145161	0.0810811	0.108108	0.0833333	0.0869565	0.103448	0.185185	0	0.117647	0.136364	0.133333	0.157895	0.078125	0.141304	0.0877193	0.272727	0.116279	0.126437	0.0512821	0.263158	0.0434783	0.15	0.238095	0.0833333	0.103448	0.0769231	0.210526	0.189873	0.104167	0.0806452	0.0266667	0.230769	0.0694444	0.125	0.153846	0.0945946	0.0851064	0.15493	0.12766	0	0.12	0.0430108	0.111111	0.1
Cntnap5b:ENSMUSG00000067028.4	0.0353982	0.0456621	0.047619	0.0477941	0.0862069	0.04	0.0330579	0.063197	0.03125	0.0363636	0.042735	0.0673077	0.0655738	0.0347826	0.0492958	0.00684932	0.0363036	0.0912863	0.0637813	0.0622711	0.0673077	0.0557185	0.0516304	0.06875	0.0367647	0.0495868	0.0526316	0.0416667	0.0517241	0.0551181	0.0316456	0.0696517	0.0801527	0.0474138	0.0473186	0.0506329	0.0588235	0.0454545	0.0322581	0.0477816	0.0528302	0.0458333	0.0652174	0.0582524	0.08	0.0608974	0.0239234	0.0322581	0.0479042
Cpa6:ENSMUSG00000042501.6	0.0491803	0.0234375	0.0409357	0.0597015	0.027027	0.035533	0.0297619	0.0451977	0.00952381	0.021978	0.0636364	0.0238095	0.0350877	0.0804598	0	0.0208333	0.0491228	0.0456621	0.0574018	0.0559441	0.0547945	0.0405405	0.0255474	0.0504587	0.016129	0.047619	0.0550459	0.032967	0.104167	0.0322581	0.0409357	0.0662651	0.0742358	0.06	0.0324074	0.0490798	0.0857143	0.0601852	0.0465116	0.0264317	0.079096	0.0462428	0.0487805	0.0294118	0.0428571	0.03125	0.0262009	0.0743243	0.0308219
Cdh20:ENSMUSG00000050840.8	0.195652	0.261905	0.172932	0.255102	0.230769	0.166667	0.146552	0.23871	0.26087	0.235294	0.204082	0.212121	0.0666667	0.184211	0.217391	0.18	0.227642	0.301887	0.221622	0.327434	0.214286	0.311258	0.210784	0.293651	0.157895	0.245902	0.214286	0.255814	0	0.150685	0.147368	0.235849	0.201681	0.246914	0.166667	0.28	0.25	0.235714	0.22695	0.292035	0.150943	0.163636	0.107843	0.170543	0.26087	0.221374	0.114428	0.292929	0.216049
Rnf152:ENSMUSG00000047496.5	0.0892857	0.107143	0.0344828	0.128571	0.0588235	0.151515	0.0392157	0.0869565	0.125	0.03125	0.117647	0.0434783	0	0.0416667	0.0384615	0.266667	0.0657895	0.075	0.103448	0.119403	0.121951	0.0930233	0.1	0.12	0.0833333	0.228571	0.0294118	0.222222	0	0.129032	0.12766	0.230769	0.217391	0.178571	0.119403	0.162162	0.09375	0.0714286	0.046875	0.0857143	0.166667	0.0909091	0.0821918	0.1125	0.173913	0.0952381	0.0344828	0.133333	0.151163
Pign:ENSMUSG00000056536.7	0.0731707	0.0888889	0.118644	0.122449	0.111111	0.0689655	0.115385	0.0769231	0.0869565	0.136364	0	0.117647	0.0869565	0.0588235	0.153846	0.0277778	0.0952381	0.0533333	0.045977	0.129032	0.157895	0.185185	0.0740741	0.0740741	0.0714286	0.153846	0.02	0.0943396	0.0869565	0.1	0.0701754	0.0689655	0.107143	0.0545455	0.05	0.107143	0.333333	0.0645161	0.0526316	0.0714286	0.107692	0.0701754	0.0689655	0.0595238	0.08	0.0689655	0.060241	0.129032	0.118644
2310035C23Rik:ENSMUSG00000026319.6	0.285714	0.142857	0.211538	0.170732	0.3	0.32	0.347826	0.291667	0.2	NA	0.142857	0.181818	NA	0.4375	0.125	0.142857	0.0714286	0.235294	0.257143	0.179487	0	0.205882	0.0606061	0.166667	0.2	0.357143	0.192308	0.3125	0.285714	0.341463	0.321429	0.352941	0.181818	0.25	0.3	0.18	0.3	0.253731	0.259259	0.26087	0.139535	0.131579	0.216216	0.285714	0.142857	0.26087	0.056338	0.16129	0.192308
Tnfrsf11a:ENSMUSG00000026321.6	0.0697674	0.0322581	0.148148	0.0625	0.0952381	0.049505	0.0925926	0.05	0	0.166667	0.0769231	0.05	0	0.0434783	0.0571429	0.0212766	0.0641026	0.0909091	0.0901639	0.0641026	0	0.0574713	0.0989011	0.0649351	0.047619	0.0652174	0.0689655	0.1	0.0434783	0.0666667	0.149425	0.151515	0.0980392	0.0819672	0.057971	0.0574713	0.03125	0.0535714	0.0212766	0.104167	0.0784314	0.09375	0.100775	0.11828	0.0625	0.153846	0.0550459	0.104167	0.0508475
Zcchc2:ENSMUSG00000038866.9	0.1375	0.134328	0.0449438	0.0327869	0.117647	0.11194	0.0178571	0.0819672	0.162162	0.214286	0.115385	0.125	0.5	0.121951	0.3125	0.133333	0.12987	0.04	0.131579	0.237288	0.142857	0.113924	0.0322581	0.0697674	0.0666667	0.25	0.0769231	0.411765	0.142857	0.15	0.114754	0.0549451	0.1	0.111111	0.0909091	0.137255	0.136364	0.0595238	0.0434783	0.125	0.116505	0.166667	0.138462	0.0506329	0	0.0740741	0.03	0.214286	0.0380952
Phlpp1:ENSMUSG00000044340.6	0.161017	0.218182	0.211382	0.159091	0.454545	0.264957	0.155963	0.277778	0.176471	0.142857	0.134615	0.25	0.214286	0.152778	0.115789	0.219178	0.29771	0.14876	0.239362	0.273438	0.196078	0.202312	0.20202	0.159509	0.304348	0.260274	0.205479	0.208955	0.15	0.145833	0.211268	0.23913	0.152	0.163636	0.0982659	0.203125	0.205128	0.24031	0.188976	0.172414	0.292135	0.197368	0.155844	0.227273	0.292683	0.247312	0.095	0.132867	0.236486
Bcl2:ENSMUSG00000057329.6	0.103448	0.09375	0.0687831	0.126214	0.162162	0.0909091	0.0731707	0.0785714	0.0967742	0.2	0.107692	0.0606061	0.208333	0.117647	0.0666667	0.111111	0.056338	0.133929	0.120623	0.138686	0.206897	0.101796	0.154255	0.126506	0.0795455	0.0810811	0.0833333	0.0862069	0.307692	0.128205	0.0786517	0.0666667	0.150442	0.148936	0.101562	0.107438	0.186047	0.0449438	0.0877193	0.0860215	0.144068	0.130952	0.151515	0.137681	0.171053	0.084507	0.0510204	0.171429	0.117949
Kdsr:ENSMUSG00000009905.4	0.108696	0.126984	0.0769231	0.136364	0	0.0909091	0.0961538	0.130435	0.0833333	0.111111	0.2	0.25	NA	0.3	0.0681818	NA	0.107143	0.0645161	0.0892857	0.166667	0.0588235	0.0666667	0.0793651	0.113208	0.235294	0.027027	0.178571	0.103448	0.125	0.0714286	0.153846	0.162162	0	0.0789474	0.1	0.1	0.142857	0.25	0.0625	0.172414	0.111111	0	0.217391	0.142857	0.142857	0.176471	0.0526316	0.157895	0.119403
Vps4b:ENSMUSG00000009907.10	0.285714	0.2	0.0967742	0.157895	0	0.0769231	0.230769	0.166667	NA	0	NA	0.25	NA	0.111111	0.0833333	NA	0.0769231	0.05	0.15	0.0857143	NA	0.125	0.0714286	0.0909091	0	0.0357143	0.0833333	0.142857	NA	0.08	0	0.037037	0.105263	0.125	0.0967742	0.135135	NA	0.05	0.05	0.0833333	0	0	0.166667	0.04	0.142857	0.0857143	0.0606061	0.272727	0.142857
Serpinb5:ENSMUSG00000067006.6	NA	NA	0	0	0.0833333	0	0.0952381	0	0	0	NA	0	NA	NA	0.142857	0	0.125	0.272727	0	0.173913	NA	0	0	0.190476	NA	0.166667	0.1	0.25	NA	0	0.047619	0	0.2	0.1	0.3	0.0625	0	0	0	0	0	NA	0	0.0869565	0.142857	NA	0	0.111111	0.107143
Serpinb12:ENSMUSG00000059956.7	NA	0	0.111111	0	NA	0	0.125	0	NA	NA	NA	NA	NA	NA	NA	0	0.2	0	0.2	0	NA	0	0	NA	0	0	0.166667	NA	NA	0.0833333	NA	NA	0.285714	0.125	0.222222	0.0625	NA	0.0833333	NA	0.0588235	0	0.0625	0	0.0666667	0.0666667	0	0	0.0434783	0.0588235
Serpinb13:ENSMUSG00000048775.3	0	NA	NA	0	0	NA	0.117647	0.142857	NA	NA	NA	NA	NA	NA	0	NA	0	0	0	0	NA	0	0	0	0	NA	0	0	NA	0	0	0	0	NA	0	0.142857	NA	0.111111	0.0833333	0	0	0	0	NA	NA	NA	0.047619	NA	0
Serpinb3a:ENSMUSG00000044594.8	NA	NA	NA	NA	NA	NA	NA	NA	NA	NA	NA	NA	NA	NA	NA	NA	NA	NA	NA	NA	NA	NA	NA	NA	NA	NA	NA	NA	NA	NA	NA	NA	NA	NA	NA	NA	NA	NA	NA	NA	NA	NA	NA	NA	NA	NA	NA	NA	NA
Serpinb3d:ENSMUSG00000058017.4	NA	NA	NA	NA	NA	NA	NA	NA	NA	NA	NA	NA	NA	NA	NA	NA	NA	NA	NA	NA	NA	NA	0.0714286	NA	NA	NA	NA	NA	NA	NA	NA	NA	NA	NA	NA	NA	NA	NA	NA	NA	NA	NA	NA	NA	NA	NA	NA	NA	NA
Serpinb3b:ENSMUSG00000073602.4	0.025	0.0166667	0	0.0238095	0	0	0	0.04	0	0	0	0.142857	0	0.04	0.0588235	0	0	0.0384615	0	0.0322581	0	0.0133333	0.0289855	0.0357143	0.16	0.0465116	0	0.0294118	0	0	0.0238095	0	0.0208333	0.016129	0	0	0.08	0.0512821	0.047619	0.0519481	0	0	0.0142857	0.028169	0	0.0138889	0	0.0701754	0.0178571
Serpinb3c:ENSMUSG00000073601.2	NA	NA	NA	NA	NA	NA	NA	NA	NA	NA	NA	NA	NA	NA	NA	NA	0	NA	0	NA	NA	NA	NA	NA	NA	NA	NA	NA	NA	NA	NA	NA	NA	NA	NA	NA	NA	NA	NA	NA	NA	NA	NA	NA	NA	NA	NA	NA	NA
Serpinb11:ENSMUSG00000026327.2	0.0769231	0	0	0	NA	0.0833333	0	NA	NA	0	0	0	NA	0	NA	NA	0	0	0.0769231	0	NA	0.0384615	0	0	0	0	0	NA	NA	0	0.0909091	0	0.125	NA	0.0625	0.142857	NA	0	0	NA	0	0	0	0.0769231	NA	0	0.0909091	0.0666667	0
Serpinb7:ENSMUSG00000067001.5	0.0909091	0	0	0.0714286	0	0.047619	0	0.105263	0	NA	0	0	0	0	0	NA	0.0416667	0.0909091	0.037037	0	0	0.0714286	0.0967742	0.025641	0.105263	0.111111	0.0625	0.0833333	0.142857	0.0666667	0	0	0.0869565	0.0555556	0.0333333	0	0	0	0.181818	0.0357143	0.0714286	0.142857	0	0	NA	0.0588235	0	0.04	0
Serpinb2:ENSMUSG00000062345.4	0	0.111111	0.0588235	0	NA	NA	0	0	NA	0.25	0	NA	NA	NA	NA	NA	0	0	0.0526316	0	0	0	0.157895	0	0	0.142857	0.0625	NA	NA	0.153846	0	0	0	0.111111	0	0	NA	0	NA	0	0	0.0588235	0.1	0.111111	NA	0.0909091	0	0	0.05
Serpinb8:ENSMUSG00000026315.7	0.181818	0.166667	0	0.2	NA	0.181818	0	0.333333	NA	NA	NA	0.166667	NA	NA	0	0	NA	0	0	0	NA	0	0.047619	0	NA	0.0714286	NA	NA	NA	NA	0	0	0.16	0	0.111111	0	0	0.111111	0.157895	0.153846	0	0.142857	0	0	NA	0.0833333	0.0416667	0.0714286	NA
Prex2:ENSMUSG00000048960.7	0.0536913	0.100917	0.0724638	0.0610687	0.0652174	0.0691824	0.0714286	0.080292	0.0724638	0.0441176	0.0487805	0.031746	0.0930233	0.0555556	0.0779221	0.0243902	0.076555	0.0679012	0.052381	0.0535714	0.0895522	0.0454545	0.0539216	0.0666667	0.0898876	0.0285714	0.0408163	0.0526316	0.0243902	0.0510949	0.0423729	0.0512821	0.0921053	0.0901639	0.0301508	0.0220588	0.0701754	0.0687831	0.0466321	0.0596026	0.118812	0.0340909	0.0776699	0.112	0.0833333	0.0461538	0.0692308	0.0787402	0.0528846
Cdh7:ENSMUSG00000026312.10	0	0	0.0597015	0.0333333	0	0	0.0227273	0.016129	0	0.1	0	0	0.1	0	0	0	0.0338983	0.0909091	0.039604	0.0654206	0	0.027027	0.0149254	0.0136986	0	0.0588235	0.0571429	0.0277778	0	0.03125	0.0377358	0.0166667	0	0.0566038	0.04	0.0909091	0	0.0138889	0	0	0.0769231	0.0212766	0.0212766	0.0833333	0.107143	0.0428571	0.09375	0.114754	0.0133333
Cdh19:ENSMUSG00000047216.7	0.210526	0.357143	0.115385	0.159091	0.133333	0.225806	0.333333	0	0.428571	0.176471	0.181818	0.625	0	0.130435	0.0588235	0.166667	0.108108	0.0714286	0.180328	0.151515	0.2	0.177778	0.1	0.25	0.125	0.190476	0.178571	0.25	NA	0.0769231	0.178571	0.35	0.0967742	0.0571429	0.106061	0.075	0.047619	0.181818	0.0714286	0.0882353	0.047619	0.0526316	0.142857	0.16	0.0666667	0.103448	0	0.16129	0.0888889
Dsel:ENSMUSG00000038702.5	0	NA	0	0.103448	NA	0	0	0	NA	NA	NA	0	NA	0.0769231	NA	NA	0.142857	NA	0.153846	NA	NA	0.037037	0.181818	0	NA	NA	NA	0.285714	NA	NA	NA	NA	NA	NA	0	0.111111	NA	0	0.142857	NA	0.166667	NA	0	NA	NA	0	0.0333333	NA	NA
A830018L16Rik:ENSMUSG00000057715.6	0.0381944	0.0305677	0.0643564	0.0601852	0.0327869	0.0376569	0.0299401	0.0576271	0.0531915	0.0430108	0.0315789	0.0526316	0.0597015	0.0606061	0.0178571	0.0353982	0.0409357	0.0346154	0.0528455	0.0539216	0.0471698	0.0503145	0.0387324	0.049505	0.0387597	0.0728477	0.0448718	0.0808824	0.056338	0.0679612	0.0304878	0.0459184	0.056213	0.0548523	0.0546624	0.0823529	0.0736842	0.0660066	0.0555556	0.0515464	0.070632	0.0585586	0.0552764	0.0714286	0.0782609	0.0292683	0.0403458	0.0408163	0.0483092
Cntnap5a:ENSMUSG00000070695.3	0.0813559	0.0465116	0.0441176	0.0380117	0.0487805	0.0425532	0.0553846	0.0555556	0.0621118	0.0496454	0.0878378	0.0357143	0.0434783	0.0375	0.0285714	0.0478723	0.0579399	0.0561497	0.0654397	0.0620155	0.0789474	0.0452261	0.0323974	0.0254777	0.0329218	0.0635838	0.0876494	0.0748663	0.0352941	0.0759494	0.0291667	0.0544218	0.100264	0.0451613	0.03125	0.0529595	0.0614035	0.0344828	0.0318021	0.0561798	0.0625	0.0533333	0.046832	0.0311615	0.037594	0.0286624	0.0322581	0.046729	0.062645
Tsn:ENSMUSG00000026374.8	0.142857	0.125	0	NA	0.333333	NA	NA	NA	NA	NA	NA	NA	NA	NA	0	0	0	0.0714286	0	0.0625	NA	NA	0.117647	0.0454545	0	NA	0.4	NA	NA	NA	NA	0.0416667	0.0769231	0.117647	0.105263	0.047619	NA	0.136364	0.0909091	0.105263	0	0.1	0	0	NA	0.2	0.0322581	0.142857	0.0526316
Mki67ip:ENSMUSG00000026377.6	0	0.15	0.107143	0.0714286	NA	0	0.0512821	0.137931	0.166667	NA	0.111111	NA	NA	0	0.0625	NA	0.0263158	0	0	0	NA	0	0	0	0	0.285714	0.047619	NA	NA	NA	0	0.105263	0.0217391	0	0	0	0	0.0769231	0.222222	0	0.0869565	0	0.153846	0.0526316	NA	NA	0.0434783	0.166667	0.0357143
Clasp1:ENSMUSG00000064302.6	0.106383	0.165829	0.174528	0.138095	0.111111	0.13964	0.0696203	0.0972222	0.180851	0.118644	0.105882	0.186047	0.12069	0.105263	0.151515	0.0840336	0.118421	0.128866	0.168091	0.142157	0.0985915	0.110553	0.132296	0.151515	0.133333	0.138211	0.145833	0.104	0.0909091	0.0828729	0.149123	0.122093	0.145161	0.150376	0.117371	0.144385	0.130435	0.153846	0.111111	0.144578	0.181395	0.115207	0.0851064	0.111111	0.117647	0.172222	0.0705128	0.14486	0.15748
2900060B14Rik:ENSMUSG00000073596.1	NA	NA	NA	NA	NA	NA	NA	NA	NA	NA	NA	NA	NA	NA	NA	NA	NA	NA	NA	NA	NA	NA	NA	NA	NA	NA	NA	NA	NA	NA	NA	NA	NA	NA	NA	NA	NA	NA	NA	NA	NA	NA	NA	NA	NA	NA	NA	NA	NA
Gm11102:ENSMUSG00000079361.1	NA	NA	NA	NA	NA	NA	NA	NA	NA	NA	NA	NA	NA	NA	NA	NA	NA	NA	NA	NA	NA	NA	NA	NA	NA	NA	NA	NA	NA	NA	NA	NA	NA	NA	NA	NA	NA	NA	NA	NA	NA	NA	NA	NA	NA	NA	NA	NA	NA
Tcfcp2l1:ENSMUSG00000026380.9	0.0833333	0.1	0.05	0.0263158	0.125	0.0357143	0.0869565	0.0222222	0.0909091	0	0.037037	0.0555556	0	0.181818	0.142857	0.0555556	0	0.025641	0.0612245	0.0909091	0.125	0.0606061	0.0923077	0.0508475	0.0769231	0.0952381	0.16129	0.117647	0.157895	0	0.0588235	0	0.056338	0.0322581	0.0606061	0.0606061	0.0434783	0.0512821	0.0862069	0.0612245	0	0.1	0.0555556	0.157895	0	0.025641	0.0416667	0	0.0952381
Gli2:ENSMUSG00000048402.8	0.126638	0.0923695	0.0946502	0.105932	0.0909091	0.0886076	0.0692308	0.125628	0.0909091	0.0648148	0.103896	0.0642202	0.12987	0.0819672	0.048951	0.0546875	0.10231	0.09	0.0926431	0.0862944	0.19685	0.0960961	0.05	0.0992647	0.0896552	0.104478	0.1	0.100671	0.130435	0.123288	0.0757576	0.0917431	0.162455	0.0778689	0.0547945	0.0825083	0.184783	0.119298	0.0703704	0.128405	0.0708661	0.112299	0.0972763	0.0526316	0.134831	0.0461538	0.0438356	0.100806	0.109813
Inhbb:ENSMUSG00000037035.5	0.0405405	0.0714286	0	0.0434783	NA	0.125	0.111111	0	NA	NA	NA	NA	0	NA	0	NA	0.166667	0.135135	0.1	NA	NA	0.0967742	0.0196078	0.0461538	0.0714286	0.166667	0	0.0555556	0	0	0	NA	0.0208333	0	0.0769231	0.0322581	NA	0.333333	0.333333	0	0	0.0740741	0.133333	NA	NA	0.111111	0.0444444	0.0909091	0.142857
Ralb:ENSMUSG00000004451.8	0.194444	0.203125	0.125	0.153846	0.166667	0.162791	0.265306	0.11828	0.333333	0.2	0.166667	0.153846	NA	0.227273	0	0.142857	0.176471	0.0363636	0.117647	0.0795455	0	0.276596	0.133333	0.102941	0.12	0	0.0882353	0.193548	NA	0.25	0.23913	0.181818	0.291667	0.2	0.138889	0.125	0.125	0.174419	0.173913	0.162791	0	0.137931	0.125	0.0333333	0	0.1	0.0888889	0.117647	0.254237
Epb4.1l5:ENSMUSG00000026383.8	0.107692	0.104478	0.0574713	0.0588235	0.0769231	0.188406	0.0169492	0.0595238	0.0208333	0.0625	0.0625	0.0277778	0	0.147059	0.056338	0.0869565	0.0701754	0.0769231	0.0970874	0.155556	0.105263	0.0714286	0.0176991	0.0215054	0.108108	0.162162	0.102041	0.0384615	0.0526316	0.157895	0.0243902	0.0724638	0.108696	0.0135135	0.0267857	0.134615	0.0769231	0.0375	0.0125	0.0545455	0.043956	0.0704225	0.10101	0.025	0.0666667	0.134615	0.032	0.0833333	0.097561
Ptpn4:ENSMUSG00000026384.7	0.134146	0.197368	0.121951	0.180851	0.142857	0.150442	0.15942	0.142857	0.145455	0.135135	0.111111	0.0377358	NA	0.282051	0.235294	0.139535	0.139785	0.17284	0.106195	0.0948276	0.130435	0.2	0.151163	0.189655	0.1	0.135135	0.20339	0.202899	0	0.176471	0.0724638	0.0833333	0.113636	0.138298	0.0967742	0.0740741	0.131579	0.1875	0.115385	0.150538	0.107527	0.101266	0.125	0.111111	0.12	0.102941	0.0661765	0.137255	0.15625
Tmem177:ENSMUSG00000036975.5	NA	0	NA	0.333333	NA	NA	NA	0.1	NA	NA	NA	NA	NA	0.0833333	0.166667	0	0	NA	0.142857	NA	NA	NA	0.25	0.222222	NA	0.166667	NA	NA	NA	NA	0	NA	0	0.166667	NA	NA	NA	0.416667	0.0833333	0	0.1	NA	NA	NA	NA	NA	0	NA	NA
Gm101:ENSMUSG00000036962.6	0.0305344	0.0615385	0.0793651	0.0188679	0.0344828	0.0683761	0.0379747	0.0294118	0.0645161	0.04	0.0612245	0	0.0526316	0.0566038	0.0967742	0.0465116	0.09	0.0555556	0.075188	0.0842105	0.148148	0.0373832	0.0677966	0.0515464	0.0196078	0.0833333	0.0681818	0	0	0.0169492	0.0857143	0.0277778	0.0882353	0.0769231	0.101695	0.0422535	0.137931	0.0694444	0.0657895	0.047619	0.155844	0.102041	0.0731707	0.0333333	0.0526316	0.0461538	0.0412371	0.05	0.101852
Sctr:ENSMUSG00000026387.8	0.0833333	0.037037	0.119048	0.142857	0	0.0657895	0.1	0.0862069	0.0740741	0.190476	0.1	0.3	0	0	0.0666667	0.09375	0.123457	0.144737	0.113636	0.0877193	0.12	0.09	0.0930233	0.14	0.0731707	0.135135	0.114754	0.0833333	NA	0.0689655	0.0277778	0.111111	0.142857	0.105263	0.0704225	0.0731707	0.1	0.0909091	0.105263	0.0784314	0.0862069	0.0952381	0.0925926	0.205882	0.0204082	0.137255	0.084507	0.151515	0.0961538
Tmem37:ENSMUSG00000050777.7	0	NA	0	0.142857	NA	0.1	NA	0.0714286	0.166667	NA	NA	NA	0	NA	NA	NA	0.1	NA	0.08	0.0833333	0	0.0333333	0	0	0.142857	0	NA	NA	NA	0	NA	0.0833333	0.222222	NA	NA	0.0526316	0	0	NA	0.166667	0	NA	0	0.0540541	NA	NA	NA	0	0.235294
Dbi:ENSMUSG00000026385.9	0.625	NA	0.166667	0	0	0.235294	0	NA	0.125	0.181818	0.117647	NA	NA	NA	NA	0.0833333	0.259259	0.181818	0.037037	0.222222	NA	0	NA	0.233333	0.111111	0.111111	0.5	NA	NA	0.25	NA	0	NA	NA	0.166667	0	NA	0.0625	0	0	0.0909091	NA	0.0952381	0	NA	0.142857	0.0869565	NA	0
3110009E18Rik:ENSMUSG00000026388.9	0.0181818	0.285714	0.102941	0.1	0.135135	0.0842105	0.169811	0.1875	0.148148	0.166667	0.102564	0.0526316	0.227273	0.0606061	0.3	0.0416667	0.193182	0.111111	0.136691	0.120879	0.214286	0.105263	0.126374	0.156522	0.153846	0.176471	0.169231	0.139241	0.363636	0.125	0.15	0.216667	0.0895522	0.234043	0.16129	0.078125	0.4	0.0789474	0.152542	0.156863	0.130435	0.15	0.144444	0.0941176	0.0740741	0.150943	0.0980392	0.265625	0.164706
Steap3:ENSMUSG00000026389.10	0.126214	0.126984	0.0864198	0.097561	0.166667	0.116883	0.0483871	0.122807	0.147059	0.0238095	0.0909091	0.0810811	0.0625	0.172414	0.121212	0	0.139535	0.0932203	0.0955414	0.135922	0.352941	0.102804	0.078125	0.0756303	0.0357143	0.142857	0.119565	0.0298507	0.0909091	0.2	0.0512821	0.130435	0.141176	0.106061	0.0970874	0.115789	0.0731707	0.16129	0.170455	0.03125	0.0833333	0.0461538	0.135135	0.0645161	0.102564	0.117647	0.0444444	0.084507	0.123288
C1ql2:ENSMUSG00000036907.8	0.222222	0	NA	NA	NA	NA	NA	0.0232558	0.0555556	NA	NA	0	NA	NA	0	NA	0	0	0	NA	NA	0	0	0.192308	NA	0	NA	0.0526316	NA	NA	0.037037	0	0.0166667	NA	0.0555556	NA	0.0555556	NA	NA	NA	0	0	0	NA	NA	NA	0	NA	0.0243902
Marco:ENSMUSG00000026390.1	0.0384615	0.0769231	0.108108	0.142857	0	0.128205	0.162162	0.0588235	0	0	0	0.0769231	0	0.2	0.0357143	0.1875	0.0833333	0.0714286	0	0.137931	0.0714286	0.0625	0.027027	0	NA	0	0	0.0416667	0	0	0	0.0555556	0.0740741	0.125	0.04	0	0.111111	0.0454545	0.130435	0.15	0.111111	0.205882	0.1	0.114286	0	0.0789474	0.030303	0.151515	0.025
En1:ENSMUSG00000058665.7	0.025641	0.166667	0.0714286	NA	0	0	0	0	0.111111	NA	NA	NA	0	NA	NA	0.111111	0.0384615	NA	0.0333333	NA	0.0909091	0	0.0555556	0	0	0.133333	0	0	0	NA	NA	0.0625	0	0.0952381	NA	0.285714	0	0.0344828	0	0	0	0.1	0.222222	NA	0	0.0810811	0	0.153846	0.0273973
Insig2:ENSMUSG00000003721.8	0.142857	0.217391	0.25	0.222222	0	0.190476	0.131579	0.105263	0.166667	0.2	0.2	0.333333	NA	0.1875	0.227273	0	0.193548	0.172414	0.2	0.1	NA	0.0952381	0.15	0.181818	0.181818	0.2	0.103448	0.105263	NA	0.333333	0.243902	NA	0.1875	0.0967742	0.037037	0.15	NA	0.296296	0.333333	0	0.181818	0.222222	0.190476	0.111111	NA	0.192308	0.114286	0.217391	0.275862
Ccdc93:ENSMUSG00000026339.12	0.0608108	0.179487	0.0361446	0.0694444	0.113208	0.148515	0.049505	0.0977444	0.115385	0.137255	0.108696	0.0357143	0.272727	0.139535	0.037037	0.0985915	0.0819672	0.137931	0.0591133	0.0769231	0.09375	0.0588235	0.0677966	0.119658	0.0779221	0.0701754	0.0987654	0.1	0.0344828	0.131148	0.0746269	0.0958904	0.0693069	0.105263	0.0647482	0.09375	0.125	0.0784314	0.034965	0.091954	0.0875	0.07	0.0952381	0.0581395	0.0943396	0.0921053	0.0809249	0.0952381	0.0740741
Htr5b:ENSMUSG00000050534.8	0.037037	0.0666667	0	0.0540541	0.307692	0	0	0.0909091	0	0.0833333	0	0	0	NA	0	0	0.0625	0	0.046875	0.0625	0	0.0285714	0	0.0571429	0	0	0.025	NA	NA	0.111111	0	0.105263	0	NA	0	0	0.125	0.0416667	0	0	0	0	0	0.0384615	0	0.0967742	0	0	0
Ddx18:ENSMUSG00000001674.5	0	0.0952381	0.0789474	0.152174	NA	0	0.0588235	0.1	NA	0.1	0.0769231	0	NA	NA	0.025	NA	0.142857	0.16	0.107143	0.0416667	NA	0.0384615	0.0909091	0.0416667	0.0769231	0.04	0.0555556	0.0588235	NA	NA	0.0666667	0.0344828	0.0625	0.142857	0	0.0714286	0.142857	0.0454545	0.0740741	0.125	0	0.166667	0.153846	0	NA	0.0714286	0.0204082	0.0882353	0
Dpp10:ENSMUSG00000036815.8	0.0964912	0.0666667	0.09375	0.0754717	0.0860215	0.11399	0.0798479	0.102767	0.136752	0.1875	0.106383	0.0708661	0.111111	0.056	0.072	0.0689655	0.103152	0.108209	0.116343	0.103586	0.0761905	0.0947368	0.0840841	0.106267	0.0854701	0.144928	0.0880503	0.113772	0.0921053	0.116071	0.0851064	0.115702	0.115894	0.0952381	0.09375	0.106719	0.153846	0.147059	0.0804196	0.120401	0.123077	0.0853081	0.102564	0.0740741	0.115385	0.110599	0.0414365	0.12	0.0954774
Sulf1:ENSMUSG00000016918.8	0.0915493	0.146341	0.0877193	0.128205	0	0.0973451	0.0641026	0.112	0.176471	0.125	0.027027	0.078125	0.108696	0.0666667	0.084507	0.102941	0.148649	0.101449	0.105991	0.128205	0.0769231	0.105882	0.0529412	0.0753425	0.0843373	0.075	0.102564	0.0957447	0.148148	0.145631	0.110236	0.0531915	0.0895522	0.120482	0.031746	0.107143	0.0909091	0.166667	0.0616438	0.103896	0.138158	0.147727	0.0878378	0.119658	0.2	0.182692	0.0446927	0.146067	0.117647
Actr3:ENSMUSG00000026341.9	0.142857	0.173913	0.21875	0.0454545	0.0769231	0.258065	0.0526316	0.04	0	0.2	NA	NA	NA	0.2	0	0	0.131579	0.0638298	0.184211	0.230769	0.235294	0.178571	0.0625	0.153846	0.1	0.166667	0.0714286	0.0714286	0.166667	0.129032	0.235294	0.0666667	0.1	0.0833333	0.0263158	0.117647	NA	0.258065	0.047619	0.0740741	0.15	0.2	0.0697674	0.103448	0.153846	0.0384615	0.0779221	0.125	0.0833333
Slc35f5:ENSMUSG00000026342.4	0.166667	0.106383	0.130435	0.108108	0.153846	0.0967742	0.166667	0.04	0	0	NA	0.111111	NA	0.0625	NA	0.0952381	0.133333	0.0526316	0.097561	0.4	0.0909091	0.08	0.25	0.0416667	0	0.0454545	0.153846	NA	NA	0.130435	0.0740741	0.0909091	0.176471	0.102564	0.04	0.272727	0.0833333	0.0526316	0.172414	0.155556	0.0384615	0.08	0.121951	0.266667	NA	0.125	0.130435	0.176471	0.178571
Gpr39:ENSMUSG00000026343.6	0.0776699	0.097561	0.0734463	0.0833333	0.0666667	0.0961538	0.0769231	0.048951	0.0983607	0.0869565	0.0821918	0.047619	0.0434783	0.0980392	0.0681818	0.0392157	0.131737	0.0671642	0.0909091	0.0944882	0.150943	0.0828402	0.037037	0.0861244	0.0873016	0.146341	0.0675676	0.107843	0.0625	0.0630631	0.0714286	0.0561798	0.104972	0.115942	0.0676692	0.0546875	0.0612245	0.0789474	0.0932203	0.075188	0.0608108	0.0806452	0.0422535	0.0722892	0.0945946	0.0740741	0.0307692	0.0540541	0.123153
Lypd1:ENSMUSG00000026344.3	0.0980392	0.131579	0.104478	0.137255	0.333333	0.21875	0.25	0.2	0.2	0	0.137931	0.0606061	NA	0.147059	0.104167	0.0487805	0.139241	0.111111	0.192308	0.102564	0.103448	0.159091	0.116279	0.0952381	0.0697674	0.128205	0.121212	0.0769231	NA	0.0555556	0.0657895	0.0625	0.135593	0.075	0.0784314	0.121951	0	0.0789474	0.136364	0.0447761	0.18	0.02	0.125	0.125	0.125	0.155172	0.060241	0.0727273	0.0645161
Nckap5:ENSMUSG00000049690.8	0.216718	0.198661	0.165969	0.208092	0.160194	0.22243	0.158809	0.216312	0.1777	0.173432	0.166667	0.202847	0.0983607	0.158065	0.171254	0.122047	0.194825	0.236742	0.207527	0.195298	0.218341	0.226562	0.150138	0.238748	0.176871	0.216438	0.180435	0.224771	0.246753	0.235294	0.178313	0.2173	0.152174	0.226891	0.141722	0.211314	0.170616	0.206128	0.178236	0.208401	0.170923	0.219178	0.17265	0.159091	0.148571	0.192308	0.0787097	0.222781	0.180396
Slco5a1:ENSMUSG00000025938.9	0.0641026	0.0649351	0.106383	0.111111	0.0869565	0.0967742	0.166667	0.09375	0.0263158	0.0408163	0	0.217391	0.0416667	0.307692	0.103448	0.0625	0.117117	0.09375	0.0827068	0.0952381	0	0.0666667	0.09375	0.0833333	0.0947368	0.0588235	0.134328	0.0491803	0.0769231	0.102564	0.107692	0.0609756	0.107692	0.0897436	0.130435	0.1	0.107143	0.101266	0.05	0.0744681	0.0895522	0.0704225	0.0714286	0.097561	0.1	0.0704225	0.104167	0.0784314	0.0608108
Mgat5:ENSMUSG00000036155.7	0.186813	0.211712	0.166038	0.171141	0.15873	0.20303	0.140351	0.154799	0.269565	0.113402	0.168224	0.215909	0.267857	0.174312	0.140496	0.121495	0.231552	0.181185	0.182519	0.126394	0.206186	0.219672	0.15625	0.157051	0.20122	0.173913	0.160338	0.187097	0.236842	0.184466	0.189055	0.182203	0.272727	0.211921	0.14876	0.196911	0.140187	0.225895	0.167315	0.180758	0.192857	0.219895	0.186207	0.15	0.197531	0.181495	0.126168	0.160714	0.253589
Tmem163:ENSMUSG00000026347.7	0.216216	0.197183	0.257862	0.213333	0.27551	0.243386	0.132867	0.182741	0.182796	0.323944	0.253012	0.254902	0.289474	0.230769	0.16129	0.226667	0.150602	0.269565	0.2	0.196429	0.214286	0.184971	0.123348	0.201087	0.178295	0.277778	0.172414	0.185841	0.168831	0.338129	0.092437	0.178571	0.258242	0.231214	0.172131	0.1875	0.254237	0.238095	0.224771	0.219512	0.178082	0.151515	0.192	0.21978	0.282051	0.257732	0.080292	0.139073	0.228155
Acmsd:ENSMUSG00000026348.6	0.102564	0.0909091	0.1	0.0434783	0.0769231	0.116279	0.047619	0.291667	0.333333	0.0833333	0	0.1	0	0.1	0	0.0434783	0	0.047619	0.133333	0.0909091	0.153846	0.0784314	0.03125	0.0789474	NA	0.166667	0	0.1	NA	0.0909091	0	0.0555556	0.0625	0.0625	0.136364	0.0454545	0.111111	0.0571429	0.115385	0.0322581	0.1	0	0.1	0.15625	0	0.0714286	0.0487805	0.115385	0.137931
Ccnt2:ENSMUSG00000026349.8	0.047619	0.3	0.153846	0.115385	0.222222	0.147059	NA	0.32	0.125	0	0.25	0.3	NA	0.3	0.037037	0.2	0.26087	0.117647	0.075	0.125	0.2	0.243243	0.2	0.206897	0.357143	0.375	0.125	0.272727	0.428571	0.242424	0.214286	0.25	0.129032	0.368421	0.0338983	0.24	0.307692	0.22	0.241379	0.259259	0.148148	0.15	0.0833333	0.205128	0.277778	0.153846	0.229508	0.111111	0.153846
Ysk4:ENSMUSG00000051590.2	0.09375	0.0526316	0.097561	0.133333	0	0.097561	0.176471	0.0545455	0.0714286	0.1	NA	0.2	NA	0.2	NA	0	0.111111	0.0740741	0.030303	0	0.181818	0.0909091	0.333333	0.133333	0.0526316	0	0.125	0.2	0.111111	0	0.272727	0.037037	0.129032	0.0869565	0.136364	0.037037	NA	0.206897	0.111111	0.175	0	0.027027	0.0454545	0	0.166667	0.0869565	0.0526316	0.0344828	0.0689655
Rab3gap1:ENSMUSG00000036104.5	0.129032	0.119048	0.170732	0.191489	0.2	0.111111	0.106383	0.0555556	0.0789474	0.113636	0.25	0.111111	0.315789	0.157895	0.138889	0.285714	0.157895	0.145455	0.152174	0.217391	0.0625	0.08	0.0571429	0.180328	0.2	0.203704	0.0909091	0.205882	0.285714	0.176471	0.193548	0.130435	0.128205	0.142857	0.0454545	0.0892857	0.137931	0.025641	0.104478	0.135593	0.15	0.102564	0.155556	0.0857143	0.333333	0.163934	0.107143	0.181818	0.111111
Zranb3:ENSMUSG00000036086.9	0.0714286	0.127119	0.115942	0.10101	0.138889	0.0875912	0.0538462	0.114943	0.125	0.104167	0.0943396	0.1	0.0869565	0.122449	0.0263158	0.08	0.0802469	0.111111	0.0776699	0.0793651	0.108696	0.0904255	0.0402299	0.0864865	0.0857143	0.0793651	0.0655738	0.0943396	0.0689655	0.0897436	0.101266	0.0704225	0.0666667	0.0892857	0.13986	0.125	0.101695	0.0956522	0.0588235	0.0979021	0.0972222	0.0784314	0.129771	0.0769231	0.0652174	0.105263	0.0444444	0.0779221	0.107317
R3hdm1:ENSMUSG00000056211.6	0.232143	0.235294	0.241379	0.2	NA	0.196721	0.236842	0.105882	0.243243	0.407407	0.0606061	0.235294	0.25	0.1875	0.117647	0.08	0.172727	0.0821918	0.139785	0.150685	0.0454545	0.160494	0.166667	0.127907	0.105263	0.157895	0.21875	0.107143	0.0555556	0.146667	0.254237	0.0581395	0.202703	0.138298	0.158416	0.218182	0.2	0.170455	0.203704	0.10989	0.128571	0.133333	0.351852	0.191489	0.193548	0.213115	0.0925926	0.146341	0.186813
Ubxn4:ENSMUSG00000026353.3	0	0.0526316	0.115385	0.1875	0.136364	0	0.0612245	0	0	0.1	0	0	0	0.181818	0.125	0.0666667	0.125	0.0487805	0.146341	0.12	0.107143	0.114754	0.0784314	0.111111	NA	0.1	0.333333	0.0625	0	0.185185	0.0961538	0.0416667	0.0909091	0.0740741	0.0526316	0.0588235	0	0.235294	0.0289855	0.184211	0.0625	0.190476	0.12766	0.0526316	NA	0.285714	0.016129	0.0714286	0.192982
Lct:ENSMUSG00000026354.8	0	0.06	0.038961	0.0724638	0.166667	0.101124	0.0746269	0.056338	0	0	0.0169492	0.190476	NA	0.238095	0	0.0769231	0.0930233	0.097561	0.0940171	0.0416667	0.133333	0.0447761	0.0357143	0.0526316	0.0377358	0.0857143	0.152174	0.106061	0.0769231	0.0810811	0	0.0701754	0.108696	0.0512821	0.0253165	0.0754717	0.04	0.111111	0.078125	0.0384615	0.0263158	0.0465116	0.09375	0	0.1	0.0425532	0.015873	0.0232558	0.05
Mcm6:ENSMUSG00000026355.4	0.285714	0.0769231	0.162791	0.0666667	0	0.125	0.09375	0.192308	0	0.2	0.047619	NA	0.25	0.208333	0	0.0416667	0.0576923	0.0816327	0.0462963	0.2	0.0909091	0.0967742	0	0.025	0.333333	0.153846	0	0.0645161	0.0833333	0.0625	0.0652174	0.0588235	0	0.0454545	0.027027	0.166667	0	0.15625	0	0.0454545	0.16	0.333333	0.233333	0.136364	0.05	0.175	0.0384615	0.111111	0.1875
Dars:ENSMUSG00000026356.9	0.0909091	0.272727	0.173913	0.0666667	0.153846	0.285714	0.136364	0.181818	NA	0.142857	0.0833333	0	0.166667	0.105263	0.148148	0.0555556	0.097561	0.258065	0.151515	0	0.153846	0.142857	0.0952381	0.2	0.208333	NA	0.166667	0.142857	0.0909091	0.0588235	0.277778	0.2	0.16	0.277778	0.185185	0.0322581	0	0.185185	0.0952381	0.204082	0.3125	0.0344828	0.125	0.0833333	0.0769231	0.103448	0.037037	0.146341	0.123288
Cxcr4:ENSMUSG00000045382.6	NA	NA	0	NA	NA	NA	0.0769231	NA	NA	0	0.214286	NA	NA	NA	0	NA	NA	0	0	NA	NA	NA	0.157895	0	NA	0	0	NA	NA	NA	NA	NA	NA	NA	0	0.125	NA	0	0.0588235	NA	0	0	NA	0.0588235	NA	NA	0.0434783	NA	0
Prdm14:ENSMUSG00000042414.7	0.133333	0.0512821	0.0333333	0.09375	0	0.0714286	0.0588235	0.0789474	0	NA	0	0	NA	0	0	NA	0	0.0357143	0.0769231	0	0	0	0.333333	0	0	0	0.333333	0.047619	0	0.0588235	NA	0.285714	0.0645161	0.0277778	0	0.027027	NA	0.0131579	0	0	0	0.0526316	0.0588235	0.0714286	0	0	0.0810811	0.0384615	0
Thsd7b:ENSMUSG00000042581.8	0.0936709	0.0935673	0.0661479	0.0661578	0.0714286	0.0856423	0.0519878	0.0719603	0.122995	0.0882353	0.0748899	0.0883978	0.0267857	0.0752688	0.125	0.0815217	0.116279	0.0710059	0.105172	0.0892019	0.0681818	0.0581395	0.0750469	0.0719844	0.0811808	0.103704	0.0766773	0.100719	0.0825688	0.0862069	0.0943396	0.0605096	0.142857	0.0958549	0.0816327	0.0971129	0.109827	0.104701	0.0687023	0.0714286	0.0787879	0.0666667	0.0663812	0.0783133	0.0462428	0.100478	0.0385356	0.0614973	0.0873181
Ncoa2:ENSMUSG00000005886.8	0.243243	0.240741	0.254613	0.173145	0.213115	0.20098	0.170854	0.207843	0.242604	0.285714	0.180952	0.262626	0.1	0.163043	0.255556	0.172414	0.199275	0.259574	0.225071	0.25283	0.130435	0.228013	0.154799	0.237942	0.203297	0.254438	0.202073	0.197183	0.12963	0.279503	0.290155	0.260563	0.25448	0.273224	0.180921	0.235294	0.229508	0.247104	0.288288	0.192308	0.164234	0.184332	0.214953	0.147619	0.168317	0.277273	0.121406	0.227053	0.211111
Daf2:ENSMUSG00000026401.8	0.2	0.0645161	0.0645161	0.0487805	0	0.0625	0	0	0.166667	0.111111	NA	0	NA	NA	0.0714286	0	0.0588235	0.0689655	0.181818	0.177778	0	0.0454545	0.0212766	0.08	0.0625	NA	0	0.05	0	0.25	0	0	0.125	0	0.0384615	0	NA	0.0769231	0.047619	0	0.0454545	0	0	0.0789474	0	0.0454545	0	0.0769231	0.0882353
Cd55:ENSMUSG00000026399.6	0	0	0	NA	0.375	0.111111	0.0588235	0	0	0	0	NA	NA	NA	0.0714286	0	0	0	0.02	0.0833333	NA	0.0714286	0.0425532	0	0	0	0	0	0	0.0666667	0	0	0	0	0	0	0	0.142857	0	0	0.25	0	0.142857	0.047619	0.111111	0.0909091	0.0645161	0	0.0555556
Zp3r:ENSMUSG00000042554.4	0.0333333	0.0294118	0.0833333	0	0.0909091	0.05	0.0454545	0	0	0	0	0.05	NA	0.0869565	0	0	0.0232558	0.0454545	0.0535714	0.0392157	0.0588235	0	0.0416667	0	0.04	0	0	0	0	0.0526316	0.0588235	0	0.0731707	0.0555556	0	0.0416667	NA	0.08	0.0277778	0.0434783	0.131579	0.0540541	0	0.0333333	0	0.0666667	0	0	0.0612245
C4bp:ENSMUSG00000026405.8	0.333333	0.0588235	0.1	0.153846	NA	0	0	0	0.142857	0	NA	NA	NA	0	0	0	0	0.0833333	0.0384615	0	0	0.0714286	0.0588235	0.0416667	0.111111	0	0	0	NA	0	0	0.0769231	0.0833333	NA	0	0	0.0666667	0.0869565	0.0666667	0	0.0833333	0	0	0	0	0	0	0.111111	0.0666667
Pfkfb2:ENSMUSG00000026409.7	0.116883	0.15	0.0163934	0.146667	0.176471	0.105263	0.269231	0.111111	0.142857	0.0454545	0.166667	0.428571	0	NA	0	0	0.209302	0.230769	0.122807	0.138889	0.3125	0.191489	0.0833333	0.136364	0.176471	0.357143	0.0588235	0.0967742	NA	0.0285714	0	0	0.103448	0.170213	0.0882353	0.111111	0.0625	0.179487	0.1	0.122807	0.0877193	0.0697674	0.0789474	0.104167	0.214286	0.0943396	0.0238095	0.0909091	0.126437
Yod1:ENSMUSG00000046404.4	0.0689655	0.0555556	0	0	NA	0	NA	0	NA	NA	NA	NA	NA	NA	NA	NA	NA	NA	0.111111	0.5	NA	0.0909091	0.142857	NA	0.0769231	NA	NA	0	NA	NA	0	0	0	0	NA	0.230769	NA	NA	NA	0	0.235294	0	0.125	0.285714	NA	NA	0	0	0.137931
AA986860:ENSMUSG00000042510.6	0.2	0	0.0555556	0.111111	0.0666667	0.0689655	0.0952381	0.0769231	0.222222	NA	0	0.0909091	0	0	NA	NA	0.148148	0	0.142857	0	0.166667	0.0434783	0.030303	0	0	0.0833333	0	0	0.142857	0	NA	0	0.142857	0.0666667	0.0833333	0.0454545	0.166667	0	0.0909091	0.0344828	0.09375	0	0.111111	0.0232558	0.0625	0.0909091	0.0769231	NA	0.114286
Fcamr:ENSMUSG00000026415.5	0	0	0.1	0	NA	0	0	NA	0	NA	0	NA	NA	0.142857	0	0	0	0	0.0454545	0.2	NA	0.12	0.157895	0.136364	0.0555556	NA	0	0	NA	NA	0.0588235	NA	0	0.25	NA	0.0555556	NA	0.285714	0.0434783	0.1	0.125	NA	0	0.133333	0	NA	0.037037	0	0
Pigr:ENSMUSG00000026417.7	0.0857143	0.0909091	0	0	NA	0	0	0.0769231	0	0	0	0	NA	0	0	0	0.0625	0	0	0.0689655	NA	0	0.025	0	0.0416667	NA	0.333333	0.0454545	NA	0	0.0625	0	0	0.0588235	0	0	NA	0	0.0769231	0	0.0625	0.0833333	0	0.047619	NA	0	0	0	0
Faim3:ENSMUSG00000042474.5	0.111111	NA	0	0	NA	0	0.0769231	0.0909091	NA	0.0344828	NA	NA	NA	0	NA	0	0	0.0625	0	0	0	0	0	0.0769231	NA	NA	0	NA	NA	0	0	0.1	0.111111	0	0.0769231	0.08	NA	0	0.0555556	0.0625	0	0.04	0	0	NA	0	0.0217391	0.0178571	0.121212
Il24:ENSMUSG00000026420.9	0	0.166667	0.0714286	0.0714286	NA	NA	NA	NA	NA	NA	0	NA	NA	NA	NA	NA	NA	NA	0	0.333333	NA	NA	NA	0	NA	NA	NA	NA	NA	NA	0.166667	NA	NA	NA	0	0	NA	NA	0.142857	0.125	NA	NA	0	NA	NA	0	0	NA	NA
Il20:ENSMUSG00000026416.5	NA	NA	NA	NA	NA	NA	NA	0	NA	NA	NA	NA	NA	NA	NA	NA	NA	NA	NA	NA	NA	NA	NA	NA	NA	NA	NA	NA	NA	NA	NA	NA	NA	NA	NA	NA	NA	NA	NA	NA	0	NA	NA	NA	NA	NA	NA	NA	0
Il19:ENSMUSG00000016524.6	0.111111	0	0.285714	0	0	NA	0.0833333	0.142857	NA	NA	0	0	0.0833333	0	0.142857	NA	0.166667	0.125	0.166667	0.333333	0	NA	0	NA	0	0.25	0	NA	NA	NA	0.0833333	NA	0.166667	NA	0	0	NA	NA	NA	0	NA	0	0.142857	0.153846	NA	0	0.222222	0	0.105263
Il10:ENSMUSG00000016529.5	NA	NA	NA	NA	NA	NA	NA	NA	NA	NA	NA	NA	NA	NA	NA	NA	0.0833333	0.1	NA	NA	NA	NA	NA	0	NA	NA	0	NA	NA	0	NA	0.0714286	NA	NA	NA	NA	NA	NA	NA	0	0	NA	NA	NA	NA	NA	0	0	0.142857
Mapkapk2:ENSMUSG00000016528.3	0.176471	0.117647	0.254902	0.173077	0.266667	0.352941	0.0833333	0.220339	0.0588235	0.266667	0.3125	0.25	0.142857	0.193548	0	0.125	0.258065	0.270833	0.266667	0.226415	0.184211	0.139535	0.0447761	0.142857	0.164179	0.0576923	0.125	0.393939	0.266667	0.333333	0.125	0.166667	0.184211	0.229508	0.0769231	0.171429	0.24	0.317073	0.18	0.142857	0.229167	0.170213	0.230769	0.121212	0.142857	0.209302	0.0657895	0.178571	0.211111
Dyrk3:ENSMUSG00000016526.7	0.166667	NA	0.142857	0.230769	NA	NA	0.0333333	NA	0.222222	0	NA	0	NA	0.111111	0	NA	0.0833333	NA	0.117647	0.0810811	0.428571	0.0625	0	0.0526316	NA	NA	NA	NA	NA	0	0	0.1	0.16129	0.25	0.1	0.03125	NA	0.166667	0	NA	0.142857	0.0666667	0	0.142857	0.0769231	0.2	0	0.166667	0.2
Eif2d:ENSMUSG00000026427.9	0.0512821	0.04	0.0727273	0.111111	0.0555556	0.192308	0.117647	0	0.08	NA	0.166667	0.0833333	0.181818	0.285714	0.136364	0.0833333	0.112676	0.0681818	0.118644	0.0909091	0	0.176471	0.0377358	0.037037	0.06	0.142857	0	0.0681818	0.166667	0.117647	0.138889	0.153846	0.0925926	0.0961538	0.0363636	0.140351	0.1	0.1	0.108696	0.0465116	0.0508475	0.170732	0.153846	0.116279	0.133333	0.121212	0.0535714	0.186047	0.0746269
Rassf5:ENSMUSG00000026430.9	0.101695	0.0105263	0.0875	0.101695	0.05	0.163462	0.0746269	0.0672269	0.210526	0.0454545	0.108108	0.0322581	0.1	0.151515	0.210526	0.166667	0.0408163	0.154762	0.0833333	0.0857143	0.0588235	0.168067	0.0824742	0.0714286	0.153846	0.142857	0.102941	0.037037	0.130435	0.169811	0.0769231	0.109375	0.128571	0.0816327	0.0444444	0.0948276	0.0666667	0.0833333	0.111111	0.0677966	0.0731707	0.16	0.13253	0.105882	0.0555556	0.107143	0.0444444	0.0947368	0.159574
Ikbke:ENSMUSG00000042349.7	0.0645161	0	0.0952381	0.0416667	NA	0.107143	0.0882353	0.2	NA	0.222222	0.1	0.125	0	0	0.0769231	0	0.0625	0.0645161	0.05	0.0555556	0	0.0517241	0.0204082	0.130435	0	0.173913	0.127273	0	0.05	0.107143	0.142857	0.0322581	0.0769231	0.15	0.047619	0.0869565	0.0833333	0.142857	0	0.047619	0.142857	0.130435	0	0.0625	0.0625	0.0566038	0.119048	0	0.142857
Srgap2:ENSMUSG00000026425.8	0.150794	0.192308	0.211009	0.169014	0.0967742	0.110092	0.126761	0.151515	0.147541	0.25	0.142857	0.157895	0.206897	0.263158	0.157895	0.1	0.198276	0.306452	0.158537	0.16129	0.213115	0.164286	0.102564	0.21118	0.164835	0.245283	0.121212	0.230769	0.193548	0.209677	0.127273	0.0921053	0.241667	0.149254	0.153846	0.15	0.130435	0.127119	0.184874	0.140969	0.125	0.25	0.169811	0.157407	0.25641	0.161538	0.155914	0.2	0.146893
Fam72a:ENSMUSG00000055184.4	0	0.0909091	0	0	NA	NA	NA	0.037037	NA	NA	NA	NA	NA	NA	NA	NA	0.0909091	0.0833333	0	NA	NA	NA	0.05	0	NA	NA	NA	NA	NA	NA	0.166667	0.125	NA	0.0434783	0.0909091	0.0555556	NA	NA	NA	0.0384615	0	NA	NA	0	NA	0	0	NA	0.0769231
Avpr1b:ENSMUSG00000026432.6	0.15	0.0666667	0	0.0526316	0	0	NA	0	0.0384615	0.1	NA	0	NA	NA	0	NA	0	0.125	0.0789474	0.0833333	0.0714286	0.0666667	0.1	0	0	0	0.1	NA	NA	0	NA	0	0.111111	0	0	0	NA	0.0454545	0	0.0555556	0.0740741	0.0769231	0.166667	0	NA	0	0	0	0.0909091
Ctse:ENSMUSG00000004552.10	0.139535	0.075	0	0.136364	0.0869565	0.113636	0.171429	0.128205	0.142857	0.0909091	0	0.2	NA	0	0.0952381	0.03125	0.0769231	0.111111	0.125	0.114286	0.0769231	0.103448	0.147541	0.107143	0.111111	0.1875	0.06	0.037037	0.1	0.08	0.105263	0.0416667	0.125	0.0666667	0	0.0588235	0.0434783	0.0243902	0.0967742	0.0357143	0.117647	0.111111	0.0666667	0.166667	NA	0.0833333	0.0606061	0.121951	0.0461538
5430435G22Rik:ENSMUSG00000052688.6	0.26087	0.136364	0.181818	0.133333	0.0769231	0.333333	0.2	0	0.0769231	NA	0	NA	0.166667	NA	0.2	0	0	0.166667	0.333333	0.137931	0.0625	0.0869565	0.190476	0.105263	0.285714	NA	0.333333	0.333333	NA	0.214286	0.235294	0.181818	0.172414	0.2	0.222222	0.233333	0.125	0.193548	0.285714	0.4	0.1875	0	0.176471	0.15	0.125	0.230769	0.227273	0.230769	0.305556
Slc26a9:ENSMUSG00000042268.4	0.285714	0.0769231	0.075	0.310345	0	0.142857	0.133333	0.179487	0.166667	0.111111	0.230769	0.428571	NA	0.125	0.2	0	0.173913	0.25	0.119048	0.142857	NA	0.241379	0.147059	0.125	0.222222	0.117647	0.0967742	0.157895	0	0	0	0.185185	0.295455	0.0833333	0.131579	0.142857	0.176471	0.111111	0.0833333	0.0952381	0.166667	0.375	0.25	0.0714286	0.111111	0.314286	0.0555556	0.1	0.0697674
Pm20d1:ENSMUSG00000042251.6	0.115385	0.1875	0	0.0588235	0	0.2	0.133333	0.08	NA	0.142857	NA	NA	0	0.3	0.333333	0.125	0.105263	0.25	0.075	0.266667	NA	0.16	0.153846	0.0882353	0.2	0	0.307692	0.105263	0	0.206897	0.285714	0.2	0.111111	0.117647	0.107143	0.125	0	0.136364	0.192308	0.16129	0.0384615	0.0588235	0.1875	0.05	0.142857	0.266667	0	0.12	0.173913
Slc41a1:ENSMUSG00000013275.9	0.0344828	0.0681818	0.136364	0.166667	0.307692	0.135135	0	0.138889	0	0.266667	0	0.0526316	0.111111	0.117647	0	0.307692	0.0185185	0.294118	0.230769	0.111111	0.259259	0.0930233	0.0555556	0.142857	0.0714286	0.153846	0.166667	0.416667	0.222222	0.2	0.222222	0.181818	0.125	0.166667	0.0555556	0.133333	0.0769231	0.25	0.153846	0.0384615	0.102041	0.166667	0.0909091	0.115385	0.0869565	0.25	0.217391	0.181818	0.0655738
Rab7l1:ENSMUSG00000026433.7	NA	0.0833333	0	NA	0	NA	0	0	NA	NA	NA	NA	NA	NA	NA	NA	NA	NA	0.0833333	0.0714286	0.0625	0	NA	0.0625	NA	0.0833333	NA	0.1	NA	NA	NA	0	NA	NA	NA	NA	NA	NA	NA	NA	NA	0.0833333	0.037037	0.0434783	0	NA	0.181818	NA	NA
Nucks1:ENSMUSG00000026434.6	0.190476	0.32	0.153846	0.208333	0.25	0.105263	0.0882353	0.282051	0.214286	NA	0.25	0.0192308	0	0.178571	0.0625	0	0.25	0.119403	0.047619	0.227273	0.222222	0.238095	0.1	0.0425532	0.357143	0.105263	0	0.25	NA	0.142857	0.333333	0.285714	0.277778	0.352941	0.08	0.0540541	0.222222	0.121212	0.0322581	0.26087	0.147059	0.206897	0	0.0384615	0.0645161	0.2	0.166667	0.12	0.2
Slc45a3:ENSMUSG00000026435.8	0.142857	0.105263	0.315789	0.148148	NA	0.125	0.315789	0.166667	0.285714	0.333333	0	NA	NA	0.0555556	0.333333	0.0833333	0.047619	0.193548	0.1875	0.297297	NA	0.185185	0.185185	0.208333	0	0.363636	0.0909091	0.375	0	0.0666667	0.2	0.0869565	0.105263	0.166667	0.151515	0.0555556	0.0769231	0.133333	0.25	0.190476	0.142857	0.0909091	NA	0.111111	NA	0.272727	0.555556	0	0.0555556
Elk4:ENSMUSG00000026436.9	0.125	0.0909091	0.0892857	0.346154	0.0769231	0.205128	0.0909091	0.204545	0.3	0.133333	NA	0.125	NA	0.166667	0.0769231	0.0888889	0.113208	0.2	0.113636	0.5	0.363636	0.166667	0.166667	0.15873	0.166667	0.3	0.166667	0.102564	0	0.190476	0.285714	0.128205	0.0344828	0.193548	0.142857	0.0526316	0	0.181818	0.0555556	0.078125	0.147059	0.3	0.269231	0.0754717	0.166667	0.138889	0.111111	0.0285714	0.057971
Mfsd4:ENSMUSG00000059149.10	0.111111	0.117647	0.109091	0.166667	0.181818	0.0892857	0.15	0.149254	0.0909091	0.25	NA	0	NA	0.108108	0.136364	0.222222	0.0454545	0.117647	0.115942	0.130435	0.142857	0.142857	0.155556	0.0625	0.0689655	0.16	0.181818	0.0810811	0.0833333	0.133333	0.0322581	0.131148	0.102564	0.152542	0.0487805	0	0.0769231	0.212766	0.04	0.0252101	0.030303	0.107143	0.1	0.08	0.2	0.111111	0.0425532	0.0714286	0.111111
Cdk18:ENSMUSG00000026437.5	0.0967742	0.0222222	0.133333	0.181818	0.173913	0.208955	0.0714286	0.111111	0	NA	0	0.285714	0.4	0.2	0.125	0.0588235	0.0645161	0.333333	0.177419	0.138889	0.35	0.232143	0.0540541	0.140351	0.12	0.12766	0	0.2	NA	0.269231	0	0.1875	0.0555556	0.282051	0.122807	0.1875	0.375	0.296296	0	0.298701	0.0689655	0.229167	0.111111	0.166667	0.0909091	0.172414	0.0714286	0.136364	0.075
Lemd1:ENSMUSG00000079330.2	0.0786517	0.112903	0.147727	0.0978261	0.147059	0.045977	0.0795455	0.0967742	0.0227273	0.0833333	0.0540541	0.047619	0.0769231	0.0465116	0.097561	0.0555556	0.0761905	0.075	0.126214	0.0694444	0.107143	0.108434	0.111111	0.0940171	0	0.0508475	0.02	0.0666667	0.111111	0.107692	0.116279	0.0757576	0.0909091	0.0833333	0.0571429	0.128205	0.104167	0.0729167	0.047619	0.12381	0.126984	0.120482	0.0886076	0.0909091	0.04	0	0.0106383	0.126214	0.0864198
Gm10188:ENSMUSG00000066936.4	NA	NA	NA	NA	NA	NA	NA	NA	NA	NA	NA	NA	NA	NA	NA	NA	NA	NA	NA	NA	NA	NA	NA	NA	NA	NA	NA	NA	NA	NA	NA	NA	NA	NA	NA	NA	NA	0	NA	NA	NA	NA	NA	NA	NA	0	NA	NA	NA
Klhdc8a:ENSMUSG00000042115.4	0.0434783	NA	0.222222	0.0666667	0.214286	0.04	0.222222	0.15625	NA	0.375	0.0416667	0.0909091	NA	NA	NA	0.0555556	0	0.0967742	0.125	NA	NA	0	0.0810811	0.05	0.4	0	0.142857	0	NA	0	0	NA	0.2	NA	0	0.333333	NA	NA	NA	0.0540541	0	0.0384615	NA	NA	NA	0.157895	NA	0	0.0952381
Nuak2:ENSMUSG00000009772.9	0	0.111111	0.0384615	0	NA	0.0909091	0.047619	0	NA	NA	0.217391	0	NA	NA	NA	NA	0.0434783	0.151515	0.0961538	0.0909091	0.105263	0.0909091	0	0	NA	0	0.05	NA	0	0	0	0	0.111111	0.0625	0.0454545	0	0	0	0	0	0	0.0454545	0.0833333	0.146341	0.125	0.0322581	0.0454545	0	0
Tmcc2:ENSMUSG00000042066.9	0.172414	0.153846	0.234043	0.111111	0.222222	0.170732	0.0416667	0.142857	0.4	0.375	0.333333	0.222222	0.166667	0.105263	0.333333	0.15	0.277778	0.266667	0.144737	0.210526	NA	0.157895	0.212121	0.0645161	0.272727	0.157895	0.153846	0.0333333	0	0.0416667	0	0.166667	0.216216	0.2	0.215686	0.06	0	0.314286	0.258065	0.230769	0.184211	0.15625	0.25	0.216216	0.285714	0.0851064	0.0508475	0.1375	0.172414
Dstyk:ENSMUSG00000042046.8	0.0754717	0.175	0.230769	0.0882353	0.2	0.192308	0.0444444	0.15625	0.26087	0.130435	0.227273	0.5	0.333333	0.166667	0.4	0.112903	0.175676	0.122807	0.2375	0.220339	0.230769	0.368421	0.0857143	0.135593	0.175	0.26087	0.275	0.0666667	0.5	0.1	0.217391	0.259259	0.139241	0.15625	0.111111	0.0408163	NA	0.225806	0.123077	0.0379747	0.222222	0.153846	0.205882	0.125	0.333333	0.244444	0.0655738	0.235294	0.204545
Rbbp5:ENSMUSG00000026439.8	0.0952381	NA	0.0833333	0.15	NA	0.105263	0.181818	0.173913	0.117647	NA	0.133333	NA	NA	NA	NA	0	0.111111	0	0.111111	0.12	NA	0	0.0555556	0.133333	0.214286	NA	0.2	0.3	0.285714	0.222222	0.222222	0	0.0666667	0	0.181818	0.333333	NA	0.238095	0.0588235	0.136364	0.222222	0.0555556	0.0833333	0.111111	NA	0.133333	0.5	0.181818	0.15625
Tmem81:ENSMUSG00000048174.1	NA	NA	NA	0.428571	NA	NA	NA	0.214286	NA	NA	NA	0.428571	NA	NA	NA	NA	NA	0.166667	NA	NA	NA	0	NA	0.266667	NA	NA	NA	NA	NA	NA	NA	NA	NA	NA	NA	NA	NA	NA	0.428571	0.111111	NA	NA	NA	NA	NA	NA	0.166667	NA	NA
Cntn2:ENSMUSG00000053024.7	0.277778	0.129032	0.2	0.2	0.315789	0.111111	0.0333333	0.116279	0.235294	0.571429	0.166667	0.133333	NA	0.0769231	0.153846	0.0714286	0.14	0.117647	0.180952	0.208333	0.08	0.0882353	0.152542	0.0857143	0.23913	0.0909091	0.25	0.25	NA	0.205882	0.363636	0.105263	0.180328	0.153846	0.0666667	0.2	0.117647	0.15	0.117647	0.15	0.142857	0.333333	0.214286	0.0833333	0.222222	0.16	0.108108	0.27907	0.326531
Nfasc:ENSMUSG00000026442.8	0.28877	0.313725	0.220859	0.323529	0.186047	0.152542	0.147059	0.221591	0.253968	0.227273	0.170455	0.246154	0.216216	0.2	0.183486	0.126316	0.209386	0.301205	0.242105	0.260417	0.207547	0.256039	0.106742	0.217647	0.230769	0.25	0.275862	0.23622	0.25	0.226415	0.253521	0.192708	0.242857	0.274648	0.158824	0.206522	0.25	0.25	0.192	0.191083	0.17931	0.149068	0.120482	0.140777	0.239437	0.287234	0.107759	0.18	0.267559
Lrrn2:ENSMUSG00000026443.3	0.12963	0.12069	0.132353	0.2	0.388889	0.241758	0.0943396	0.161905	0.1	0.0588235	0.136364	0.296296	0.125	0.0714286	0.222222	0.126984	0.166667	0.186667	0.144068	0.20202	0.117647	0.208054	0.147368	0.120879	0.0689655	0.08	0.227273	0.103448	0.125	0.209302	0.121951	0.0506329	0.2	0.176471	0.197368	0.15625	0.1875	0.189655	0.309524	0.123288	0.104478	0.109589	0.157143	0.178082	0.153846	0.212121	0.0315789	0.0855263	0.138298
Mdm4:ENSMUSG00000054387.6	0.25	0.166667	0.297297	0.333333	NA	0.266667	0	0.125	0.142857	0.0869565	NA	0.357143	0.125	0.176471	NA	0.333333	0.142857	0.178571	0.181818	0.25	NA	0.186047	0.181818	0.210526	0.307692	0	0.181818	0.28	NA	0.133333	0.153846	0.2	0.241379	0.1875	0.193548	0.3	0.125	0.352941	0.2	0.25	0.173913	0.142857	0.166667	0.15	NA	0.142857	0.0769231	0.133333	0.190476
Pik3c2b:ENSMUSG00000026447.10	0.147059	0.134615	0.207792	0.207792	0.15	0.135135	0.0789474	0.2	0.166667	0.297297	0.153846	0.138889	0.0555556	0.115789	0.178571	0.185185	0.171429	0.298701	0.159091	0.196429	0	0.159574	0.195122	0.2	0.0526316	0.0344828	0.1625	0.0666667	0.0666667	0.3125	0.166667	0.142857	0.131148	0.291667	0.116667	0.125	0.269231	0.251969	0.116279	0.25	0.0714286	0.126984	0.106796	0.112245	0	0.142857	0.0601504	0.25	0.243697
Ppp1r15b:ENSMUSG00000046062.4	0.0238095	NA	0.181818	0.0697674	NA	NA	0	0.117647	NA	NA	NA	0.0555556	NA	0	NA	NA	0	0	NA	0	NA	NA	0.0217391	0	0.0909091	NA	0.210526	0.142857	NA	0.0588235	0.0625	0.136364	0	0	0.0769231	0	NA	0.0153846	0	NA	0	NA	0.142857	0	NA	0.0555556	0	0.136364	0
Plekha6:ENSMUSG00000041757.8	0.0555556	0.275	0.0434783	0.197368	0.117647	0.10989	0.193548	0.118644	0.242424	0.214286	0.115385	0.04	0.181818	0.04	0.0909091	0.0588235	0.106383	0.0973451	0.0967742	0.0983607	0.1	0.170455	0.144737	0.0967742	0.162162	0.3125	0.133333	0.121951	0	0.0769231	0.2	0.137931	0.173333	0.105263	0.0729167	0.134454	0.117647	0.123711	0.163934	0.133333	0.126761	0.32	0.0983607	0.128571	0.136364	0.0882353	0.103448	0.241379	0.189189
Golt1a:ENSMUSG00000041717.8	0.111111	0	0.0625	0	0.1	0	0.0666667	0	0.125	0.1	NA	0	NA	0.142857	NA	0.125	0.176471	0.16	0.0454545	NA	0	0	0.266667	0	0.0333333	0.416667	NA	NA	NA	0.166667	NA	0.1	0.212121	0.363636	0.0625	NA	NA	0	0.111111	0	0.0625	0.105263	0	NA	NA	0.0434783	0.142857	NA	0.257143
Kiss1:ENSMUSG00000091251.1	NA	0.173913	0.181818	0	NA	0.137931	0.1	0.166667	NA	0.333333	0.142857	NA	NA	0.0869565	0.047619	0	0.142857	NA	0.0625	0	NA	0.25	0.142857	NA	0.0714286	0.285714	0	NA	NA	NA	NA	NA	NA	0.181818	0.111111	NA	NA	NA	0	0	0	0.125	0.0416667	NA	NA	0	0	NA	0
Ren1:ENSMUSG00000070645.4	0.166667	0	0.0434783	0	NA	0	0.333333	0	0.0526316	0.0769231	0	NA	0.333333	0.125	0.214286	0.0416667	0	0.444444	0.166667	0	NA	0.1	0.0526316	0.05	0.1875	NA	0	NA	NA	0.125	0	0.0740741	0.142857	0	0.1	0.105263	NA	0	0.142857	0.0357143	0.125	0.2	0	0.235294	NA	0.117647	0.08	0.0909091	0.157895
Etnk2:ENSMUSG00000070644.7	0.0967742	0.3	0.142857	0.0740741	NA	0.178571	0	0.0606061	0	NA	0.1	0	NA	0.2	NA	NA	0	0.138889	0.138462	0.0677966	NA	0.0425532	0.0952381	0.3	0.125	0.1	0.142857	0.130435	NA	0.176471	0.0833333	0	0.333333	0	0.114286	0.037037	NA	0.137931	0.1	0.266667	0.181818	0.166667	0	0	0	0.0645161	0	0.125	0.15
Sox13:ENSMUSG00000070643.5	0.0686275	0.105882	0.107692	0.0384615	0.166667	0.120482	0.156863	0.138462	0.136364	0.101695	0.0384615	0.227273	NA	0.0555556	0.133333	0.0512821	0.0918367	0.116279	0.0645161	0.211538	0.0714286	0.137931	0.133333	0.238095	0.03125	0.235294	0.101695	0.1	0.133333	0.0461538	0.0972222	0.149254	0.116505	0.222222	0.0833333	0.156863	0.114286	0.134328	0.146667	0.103896	0.0550459	0.0588235	0.115385	0.097561	0.0526316	0.0930233	0.0862069	0.0833333	0.0827586
Snrpe:ENSMUSG00000090553.1	0.142857	NA	NA	0	NA	0.047619	0	0.0204082	NA	NA	0	NA	NA	0.037037	NA	NA	0	0	0.125	NA	NA	0.0833333	0	0.0363636	NA	NA	0.2	NA	NA	0	NA	0.0294118	0	0.214286	NA	NA	NA	NA	NA	0.5	0	NA	NA	0	NA	0.0285714	0.05	0.0294118	0
Zc3h11a:ENSMUSG00000026464.6	0.0454545	0.130435	0.133333	0.125	0	0.128205	0	0.0655738	0.333333	0.142857	0.333333	0.166667	NA	0.357143	0.176471	0.136364	0.195652	0.209302	0.162162	0.136364	0.0454545	0.2	0.155556	0.136364	0.125	0.166667	0.214286	0.114286	0.111111	0.117647	0	0.136364	0.184211	0.166667	0.0612245	0.103448	0.05	0.159091	0.206897	0.137255	0	0.166667	0.133333	0.222222	0.125	0.142857	0.0967742	0.09375	0.152174
Tram1:ENSMUSG00000025935.4	0.185185	0.2	0.0625	0.307692	0.1	0.157895	0.0571429	0.0909091	0.25	0.111111	0.136364	0.142857	0.0666667	0.0909091	0.2	0.179487	0.183673	0.173913	0.09375	0.170732	0	0.142857	0.0810811	0.108108	0.111111	0	0.1	0.142857	NA	0.1875	0.153846	0.0285714	0.103448	0.131579	0.0925926	0.0833333	0	0.153846	0.111111	0.0862069	0.119048	0.157895	0.08	0.133333	0	0.15	0.0652174	0.2	0.0963855
Lax1:ENSMUSG00000051998.7	0	0.333333	0.166667	0	NA	0.0952381	0	0.0909091	0	NA	0	0	0	0.0869565	NA	NA	0.153846	0.285714	0.0526316	0.0434783	NA	0.0769231	0.166667	0.0625	0.117647	0	NA	NA	NA	0	0.0625	NA	0.285714	0.235294	NA	0.25	NA	0.428571	0.25	NA	0.277778	NA	0.285714	NA	0.307692	0.263158	0.125	0	0.35
Atp2b4:ENSMUSG00000026463.10	0.103896	0.049505	0.0621118	0.0446429	0.122449	0.128205	0.0603448	0.163793	0.134615	0.05	0.0909091	0.0571429	0.0714286	0.144737	0.117647	0.107692	0.0567376	0.0877193	0.152866	0.0681818	0.171429	0.115152	0.0819672	0.111732	0.03125	0.0681818	0.111111	0.0533333	0.136364	0.125	0.0550459	0.109756	0.156716	0.0833333	0.12069	0.0857143	0.208333	0.0818182	0.0733945	0.0697674	0.0743802	0.0744681	0.0612245	0.142857	0.0952381	0.0888889	0.0440252	0.0989011	0.1
Optc:ENSMUSG00000010311.8	0	0.142857	0	0	0.0416667	0.1	0.0588235	NA	NA	0.1	0	0.357143	NA	0.25	NA	NA	0.222222	0.0625	0.103448	0.2	NA	0.0625	0	0	NA	0.111111	NA	0.375	0.125	0.166667	0	NA	0.0714286	0.153846	NA	NA	0.1	NA	0.0666667	0.222222	NA	0.166667	NA	0.333333	0	0.0714286	0	NA	0.0344828
Prelp:ENSMUSG00000041577.5	0.1	0.222222	0	NA	NA	0.05	0	0.454545	NA	0	NA	NA	NA	0.142857	0	NA	0.1	0.142857	0.210526	NA	NA	NA	0	0.222222	0	0.0909091	0	0.117647	NA	0.166667	0.166667	0.15	0.25	0.4	0.125	0.25	0.111111	0.214286	0.125	0.142857	0.333333	0.166667	NA	0.285714	0	0.333333	0	0.130435	0.0526316
Fmod:ENSMUSG00000041559.7	0.0833333	0	0.0909091	0.166667	0.25	0	0.0909091	0.0416667	0.125	0.2	NA	0.125	0	NA	0.0714286	0.111111	0.153846	0.125	0.137931	0.142857	0	0.2	NA	0	0.142857	0.133333	0	0.142857	0.111111	0.133333	NA	NA	0.166667	0.0645161	0.166667	NA	0.0833333	0.0526316	0.428571	0.0833333	0.111111	0.153846	0	0.125	0.272727	0.2	0.176471	NA	0.225806
Btg2:ENSMUSG00000020423.6	NA	NA	NA	0.2	NA	NA	NA	0.0666667	0.0769231	0	NA	NA	0	NA	NA	0.0434783	0.333333	NA	0.142857	0.0833333	0	0	0.1	NA	NA	0	NA	NA	NA	0	0.142857	NA	NA	NA	NA	NA	0	0.0833333	0	0.153846	NA	0.0714286	0.166667	0.0769231	NA	0.25	0	0.166667	NA
Gm8618:ENSMUSG00000073559.1	NA	NA	NA	NA	0.666667	0	NA	NA	NA	NA	NA	NA	NA	NA	NA	NA	NA	NA	NA	0	0.666667	0	NA	NA	NA	NA	NA	NA	NA	NA	NA	NA	NA	NA	NA	NA	NA	0	NA	NA	NA	NA	NA	NA	NA	NA	0	NA	NA
Chit1:ENSMUSG00000026450.7	0.0909091	0.0566038	0.0606061	0.145455	0.0952381	0.186047	0.0888889	0.0833333	0	0	0.25	0	0.0833333	0.0714286	0.125	0.08	0.102041	0.0645161	0.352941	0.130435	0.12	0.151515	0.0361446	0.0754717	0.108108	0.037037	0.08	0.0625	0.166667	0.28125	0.097561	0.0857143	0.0645161	0.152174	NA	0.0909091	0.12	0.137931	0	0.0208333	0.0555556	0.130435	0.0740741	0.125	0.133333	0.114286	0.027027	0	0.101695
Chi3l1:ENSMUSG00000064246.4	NA	NA	0.166667	NA	NA	NA	0.136364	NA	NA	0.25	0.0909091	NA	NA	NA	0.142857	0.111111	0	NA	0.222222	0.142857	NA	0.111111	0.0625	0.0454545	NA	NA	0.25	NA	NA	0.166667	NA	0	0.25	0.142857	0.0714286	0.0588235	NA	NA	NA	0.111111	NA	0.214286	NA	0.111111	NA	0.384615	0.0625	0.0952381	0
Mybph:ENSMUSG00000042451.6	0.3	NA	0.25	0.375	NA	NA	0.2	0.181818	0.272727	NA	NA	NA	NA	0.125	NA	0.428571	NA	0.333333	0.5	NA	NA	0.25	0.142857	0.142857	NA	0.166667	0.111111	NA	NA	NA	NA	0.166667	0.0833333	0.142857	0.2	0.1	NA	NA	0.05	0.16	NA	0.428571	0.428571	0.416667	NA	0.25	0.230769	0.157895	0.347826
Adora1:ENSMUSG00000042429.7	0.354839	0.272727	0.22807	0.233333	0.230769	0.259259	0.232558	0.266667	NA	0.142857	0.166667	0	NA	0.235294	0.117647	0.117647	0.06	0.28	0.1875	0.209302	0.0714286	0.1875	0.202703	0.197183	0.190476	0.2	0.194444	0.2	NA	0.307692	0.333333	0.22	0.142857	0.25	0.228571	0.219512	0.166667	0.368421	0.244898	0.178947	0.18	0.30303	0.192308	0.210526	0	0.291667	0.164179	0.235294	0.15
Lactb2:ENSMUSG00000025937.5	0.162791	0.21875	0.222222	0.137931	0	0.0384615	0.176471	0.0526316	0.0833333	0.04	0.375	0.166667	NA	0.0909091	0.0833333	0.0666667	0.166667	0.189189	0.136364	0.166667	0.111111	0.0697674	0.162162	0.097561	0.04	0.0833333	0.125	0.0555556	0	NA	0.0357143	0.115385	0.192308	0.0816327	0.142857	0.0930233	0	0.04	0.133333	0.0862069	0.0625	0.166667	0.125	0.226415	0.153846	0.111111	0.113636	0.15	0.181818
Myog:ENSMUSG00000026459.4	0	NA	NA	NA	NA	NA	0	0	NA	0.375	NA	NA	NA	NA	NA	NA	NA	0.25	NA	0	NA	0	0	NA	NA	NA	NA	NA	NA	NA	NA	NA	NA	NA	0	NA	NA	0	NA	NA	0.0526316	0.375	NA	NA	NA	NA	NA	NA	NA
Ppfia4:ENSMUSG00000026458.6	0.16	0.0864198	0.140351	0.111111	0.107143	0.108696	0.181818	0.0333333	0.0909091	0.0769231	0.166667	0.176471	0.111111	0.206897	0	0.0277778	0.0731707	0.0652174	0.0547945	0.0576923	0.15	0.0983607	0.0444444	0.0266667	0.111111	0.102041	0.174603	0.0666667	0.0833333	0.0322581	0.0625	0.027027	0.0930233	0.104167	0.0694444	0.1	0.142857	0.102041	0.0612245	0.0422535	0.0454545	0.291667	0	0.0434783	0.166667	0.0217391	0.0285714	0.25	0.045977
Tmem183a:ENSMUSG00000042305.6	0.1	0.25	0.0952381	0	0	0	0	0.0666667	NA	NA	0	NA	NA	0	NA	NA	0.0810811	0.15	0.16	0	NA	0.2	0	0.0714286	0	0.125	0.111111	NA	0	0.333333	0	NA	0.105263	0.333333	0.0666667	0	0.181818	0.153846	0.285714	0.0588235	0	NA	NA	NA	NA	0.111111	0	0.0833333	0.125
4933406M09Rik:ENSMUSG00000050526.4	NA	NA	NA	NA	NA	NA	NA	0.125	NA	NA	NA	0	NA	NA	NA	NA	NA	NA	0	0	0	0	NA	0	NA	NA	0	NA	0	NA	NA	NA	0	NA	NA	0	NA	0	NA	0	0.166667	0	NA	0	NA	0	0	0	0
Cyb5r1:ENSMUSG00000026456.11	0	0	0	0	NA	0	NA	NA	0	0	NA	NA	0.333333	0.142857	NA	0.142857	0	0	0	0.0909091	NA	0.0714286	NA	0.0769231	0	0	0	0	NA	0.0833333	NA	NA	0	0	0	0.0625	NA	0	0	NA	NA	0	NA	0	NA	0	NA	0	0.125
Adipor1:ENSMUSG00000026457.8	0.363636	0.333333	0.210526	0.0714286	0	0.0307692	0	0.0740741	NA	0.2	NA	NA	NA	0	NA	NA	0.125	0.304348	0.0769231	0.0454545	NA	0.128205	0	0.166667	0.0416667	NA	NA	0	0.0833333	0.047619	0	0.125	0.047619	0.0980392	0.0606061	0.0769231	0.142857	0.111111	0.0526316	0	0.0526316	0.1	0.0526316	0.0322581	NA	0.0666667	0.02	0.125	0.133333
Klhl12:ENSMUSG00000026455.8	0.105263	0.1	0.04	0.133333	0.0833333	0.0882353	0	0.0882353	0.0384615	0.3	0.133333	0	NA	0.0625	0.4	0	0.125	0.166667	0.0606061	0.111111	0	0.0909091	0	0.0652174	0	0	0.1	0.0588235	0.125	0.173913	0.0769231	0.0454545	0.0465116	0.115385	0.222222	0.025	0	0.108696	0.0454545	0.0666667	0.137931	0.0588235	0.0416667	0.0909091	0.0833333	0.04	0.04	0.0882353	0.0361446
Gm11092:ENSMUSG00000079319.1	NA	NA	NA	NA	NA	NA	NA	NA	NA	NA	NA	NA	NA	NA	NA	NA	NA	NA	NA	NA	NA	NA	NA	NA	NA	NA	NA	NA	NA	NA	NA	NA	NA	NA	NA	NA	NA	NA	NA	NA	NA	NA	NA	NA	NA	NA	NA	NA	NA
Rabif:ENSMUSG00000042229.7	0.222222	0.0833333	0.24	0.25	NA	0.172414	0.214286	0.25	0.333333	0.0909091	NA	0	NA	0.0526316	0	0	0.0731707	0	0.03125	0.0571429	NA	0.2	0	0	0.0588235	NA	NA	NA	NA	0.111111	0.0909091	NA	0.0714286	0.173913	0.115385	0.142857	NA	0.258065	0.137931	0	0.111111	0.0416667	0	0.0833333	0	0.272727	0.0188679	0.0714286	0.0217391
4931440L10Rik:ENSMUSG00000046367.8	NA	0	NA	NA	NA	NA	0	0	NA	NA	NA	0	NA	NA	NA	NA	0.166667	NA	0.0769231	0.05	0.133333	0	NA	NA	NA	NA	NA	NA	NA	0.0769231	NA	NA	0	NA	0.142857	0	NA	NA	0	NA	NA	NA	NA	0	NA	0	0.263158	0	0
Kdm5b:ENSMUSG00000042207.10	0.112069	0.155172	0.163265	0.0888889	0.3	0.191781	0.0677966	0.139535	0.275862	0.12	0.263158	0	0.181818	0.208333	0.130435	0.0909091	0.0465116	0.115385	0.173913	0.0645161	0.0909091	0.168539	0.134328	0.263158	0.111111	0.25	0.133333	0.244444	0.0909091	0.139535	0.2	0.135135	0.208955	0.177778	0.140351	0.138889	0.25	0.160494	0.185714	0.266667	0.225	0.195122	0.137255	0.0740741	0.103448	0.106796	0.0747664	0.0882353	0.14
Xkr9:ENSMUSG00000067813.3	0.0909091	0.117647	0.0952381	0	0.125	0.111111	0.0588235	0.0555556	NA	0.333333	NA	NA	0.142857	NA	0.153846	0	0	0	0.0357143	0.0526316	0.0714286	0.1875	0.0689655	0.0689655	0	0.1875	0	0.117647	0.125	0.166667	0	0	0	0	0	0	0.142857	0	0	0	0.0416667	0	0.0714286	0.0952381	0.111111	0.0909091	0.027027	0.047619	0.08
Syt2:ENSMUSG00000026452.9	0.056338	0	0.0857143	0.0555556	0	0.0428571	0	0.12	0.15	0.111111	0.157895	0	NA	0.1	0.0952381	0.0652174	0.0892857	0.189189	0.0512821	0.0746269	0.0909091	0.0485437	0.0540541	0.132075	0	0.0416667	0.162791	0.0555556	NA	0.0909091	0.0588235	0.111111	0.0909091	0.0169492	0.102564	0.0833333	0	0.0574713	0.0307692	0.153846	0.08	0.0769231	0.0625	0.015873	0.111111	0.05	0.00970874	0.103448	0.0693069
Ppp1r12b:ENSMUSG00000073557.4	0.171271	0.079646	0.152941	0.163934	0.245902	0.181818	0.0827068	0.209877	0.220588	0.232558	0.1	0.0927835	0.142857	0.118644	0.164706	0.134615	0.162698	0.165605	0.125	0.121827	0.153846	0.174419	0.109948	0.194444	0.1375	0.145161	0.0980392	0.170732	0.333333	0.170732	0.130435	0.144578	0.140127	0.0804598	0.130137	0.152632	0.150943	0.158416	0.144509	0.121795	0.168919	0.144444	0.229167	0.175141	0.15942	0.186747	0.0895522	0.176923	0.186589
Ube2t:ENSMUSG00000026429.7	0	NA	NA	NA	NA	0	0.166667	0.0588235	NA	0.047619	NA	NA	NA	0	NA	NA	0	NA	0	0	0	NA	0	0.428571	NA	0	NA	0.235294	NA	0	NA	0.166667	0.230769	0	0	0.05	NA	NA	0.1	0.25	0	0.25	NA	0	NA	0.1	NA	NA	0.2
Lgr6:ENSMUSG00000042793.7	0.0886076	0.0813953	0.05	0.146667	0.0952381	0.0862069	0.047619	0.041958	0.047619	0.0175439	0.0793651	0.0571429	0.102564	0.125	0.0294118	0.0133333	0.0849057	0.0909091	0.0986842	0.0849057	0.109375	0.106796	0.0793651	0.0457516	0.127907	0.0983607	0.0869565	0.0821918	0.0588235	0.102941	0.0714286	0.0555556	0.108911	0.0731707	0.0872483	0.0659341	0.121212	0.102941	0.0923077	0.111111	0.0947368	0.0491803	0.0229885	0.0703125	0.0666667	0.118519	0.072	0.0802469	0.0903614
Ptprv:ENSMUSG00000066885.5	NA	NA	NA	NA	NA	NA	NA	NA	NA	NA	NA	NA	NA	NA	NA	NA	NA	NA	NA	NA	NA	NA	NA	NA	NA	NA	NA	NA	NA	NA	NA	NA	NA	NA	NA	NA	NA	NA	NA	NA	NA	NA	NA	NA	NA	NA	NA	NA	NA
Ptpn7:ENSMUSG00000031506.5	0.0666667	0.105263	0.0967742	0.0625	0.2	0	0	0	NA	NA	NA	0.0714286	NA	0	NA	0	0.166667	NA	0.0952381	NA	NA	0.0625	0.05	0.214286	0.1	0	0.25	0	0	NA	0	0.222222	0	0.428571	0.2	0.157895	NA	NA	0.142857	0.0714286	0.222222	0	0.0555556	0.0625	0.181818	0	0.176471	0.0625	0
Arl8a:ENSMUSG00000026426.4	0.125	0.181818	0	NA	NA	0	NA	0	NA	0.111111	0.25	NA	NA	NA	NA	NA	0	0.571429	0.166667	0.0434783	NA	0	0.0178571	0.0416667	0.333333	0.107143	0	NA	NA	0	NA	NA	NA	0.0588235	0.214286	NA	NA	NA	NA	0	NA	0	0.0425532	0.037037	0	0	0	0.0408163	0
Gpr37l1:ENSMUSG00000026424.8	NA	0.1	0	0.142857	0	0.0952381	NA	0	NA	NA	NA	NA	NA	NA	NA	NA	NA	NA	NA	NA	NA	0	NA	0	NA	NA	NA	NA	NA	0	NA	NA	NA	0	NA	0	0.222222	NA	NA	0.25	NA	NA	0	NA	0	0.0909091	NA	NA	NA
Elf3:ENSMUSG00000003051.7	0.166667	0.0909091	0.375	0.222222	NA	NA	NA	0.1	NA	0	NA	NA	NA	0.136364	NA	0.25	0	0.0714286	0.0666667	NA	NA	0.125	0	0	0.142857	0	0.2	0	NA	NA	NA	NA	0.181818	0.181818	0.111111	0.08	0.25	0.111111	NA	0	NA	0.166667	0	NA	NA	NA	0	0	0
Rnpep:ENSMUSG00000041926.9	0.0571429	0.12	0.235294	0.12	0	0.151515	0.0909091	0.166667	0.142857	0.375	NA	0	NA	0.25	0.222222	0.1	0	0.25	0.176471	0	0.111111	0.163934	0.0434783	0.32	0.0769231	0.5	0.171429	0	0.142857	0.217391	0.142857	0.157895	0.157895	0.375	0.0740741	0.277778	0.2	0.117647	0.0943396	0.142857	0.230769	0.125	0.142857	0.25	0.125	0.0638298	0.0384615	0.142857	0.206897
Timm17a:ENSMUSG00000062580.3	0.227273	0.181818	0	NA	NA	0.333333	0.111111	0.190476	NA	0	0	NA	NA	NA	0	NA	0.230769	0.166667	NA	NA	0	NA	0.0909091	0.230769	NA	0.0434783	NA	NA	NA	0.1875	NA	0.153846	0.25	0.0833333	0	NA	NA	0.3125	0.142857	NA	0.133333	0.166667	0	NA	0.222222	0.166667	0.0666667	0.25	0.0434783
Lmod1:ENSMUSG00000048096.6	0.0606061	0.0416667	0.0882353	0.0357143	0.222222	0.15	0.333333	0.0263158	0.15	0	0.0714286	0.166667	0	0.0666667	0.2	0	0.0862069	0.0540541	0.171429	0.128205	0	0.121212	0.0857143	0.0769231	0.103448	0.166667	0.266667	0.230769	0	0.210526	0.15	0.111111	0.0943396	0.15625	0.0638298	0.0588235	0.181818	0.153846	0.152174	0.108108	0.176471	0	0.1	0.0740741	0	0.115942	0.0606061	0.166667	0.231884
Shisa4:ENSMUSG00000041889.7	NA	0.117647	NA	NA	NA	NA	0.333333	NA	NA	NA	NA	NA	NA	0.5	NA	NA	NA	0	NA	0	NA	0	0	0	NA	NA	NA	NA	0	0	NA	NA	0.0769231	NA	0	NA	NA	0	NA	0	NA	NA	NA	NA	NA	0	0.25	0	0.272727
Ipo9:ENSMUSG00000041879.7	0.166667	0.108108	0	0.191489	0.111111	0.12	0.0961538	0.27027	0.153846	0.269231	0.142857	0.166667	0	0.166667	0.0740741	0.25	0.0789474	0.114754	0.0454545	0.171429	0.0625	0.0655738	0.0192308	0.189189	0.210526	0.222222	NA	0.2	0	0.117647	0.130435	0.0238095	0.254902	0.346154	0.125	0.259259	0.266667	0.162162	0.166667	0.0769231	0.285714	0.12	0	0.142857	0.125	0.130435	0.0952381	0.147059	0.197531
Nav1:ENSMUSG00000009418.8	0.283133	0.28125	0.239796	0.305556	0.285714	0.220779	0.133858	0.205882	0.119048	0.257143	0.256757	0.253333	0.0833333	0.341463	0.146067	0.184615	0.137097	0.239521	0.270115	0.253425	0.224138	0.24	0.166667	0.203593	0.261905	0.176471	0.216981	0.299065	0.142857	0.240741	0.262136	0.264286	0.241935	0.223776	0.137363	0.19863	0.223881	0.207921	0.171875	0.22439	0.231405	0.180952	0.162393	0.202899	0.158537	0.229592	0.164062	0.210843	0.25
Gm4793:ENSMUSG00000054412.4	0.1875	0.217391	0.166667	0.117647	NA	0.214286	0.027027	0.259259	0.125	0.0666667	0	0.2	0	0.157895	NA	NA	0	0.0344828	0.111111	0.272727	NA	0.333333	0.171429	0.375	NA	0	0.277778	NA	NA	0.166667	NA	0.444444	0.157895	0.111111	0.151515	0.1	NA	0.208333	0.214286	0.0666667	0	0.269231	0.157895	0.111111	NA	0.3	0.125	NA	0.2
Nav1:ENSMUSG00000090399.1	0.289855	0.242424	0.170213	0.246753	0.153846	0.235294	0.327273	0.27957	0.363636	0.484848	0.3	0.361111	0.25	0.257143	0.0857143	0.0793651	0.370787	0.225806	0.301887	0.21519	0.23913	0.240741	0.182796	0.2	0.323529	0.271186	0.291139	0.238095	0.32	0.26087	0.311111	0.16129	0.243243	0.287356	0.126437	0.25	0.34375	0.265823	0.232558	0.21875	0.338462	0.175676	0.232877	0.255814	0.133333	0.291667	0.12	0.206897	0.214953
Csrp1:ENSMUSG00000026421.8	0.230769	0.105263	0.586207	0.444444	0.133333	0.322581	0.0869565	0.291667	0.428571	0.1875	0.133333	0.263158	NA	0.05	0.173913	0.157895	0.470588	0.186047	0.111111	0.305556	0.4	0.166667	0.232558	0.176471	0.25	0.12	0.103448	0.05	0.133333	0.0555556	0.25	0.117647	0.204082	0.255814	0.186047	0.121622	0	0.155556	0.128205	0.102564	0.238095	0.0882353	0.190476	0.195122	0.0909091	0.148148	0.105263	0.103448	0.176471
Phlda3:ENSMUSG00000041801.5	NA	0	0.0119048	NA	NA	0	NA	0	NA	NA	0	NA	NA	0	NA	NA	0	0	0	0	NA	0	NA	0	0	NA	0	NA	NA	NA	NA	NA	0	NA	0.1	NA	NA	0.0434783	NA	0	NA	0	NA	0	NA	0	NA	NA	0.0232558
Tnni1:ENSMUSG00000026418.10	0.32	0.176471	0.264706	0.204545	0.125	0.147059	0.134615	0.115385	0.0588235	0	0	0.125	NA	0	0	0.2	0.166667	0.229167	0.0322581	0.173913	0	0.117647	0.27907	0.216216	0.136364	0.380952	0.111111	0.30303	NA	0.181818	0.25	0.195122	0.207547	0.166667	0.125	0.181818	NA	0	0.235294	0.111111	0.133333	0.1875	0.25	0.107143	0.166667	0.368421	0.142857	0.188679	0.15
Lad1:ENSMUSG00000041782.8	0	NA	0	0.3	0	0.102041	0.166667	0.0512821	0	0	0.111111	0.166667	NA	0.25	0.142857	NA	0.275862	0.105263	0.230769	0.208333	0.2	0.0344828	0.333333	0.145833	0.0909091	0.0769231	0.2	0.166667	0.333333	0.12	0.384615	0.117647	0.0555556	0	0.116279	0.205882	NA	0	0.172414	0.206897	0	0.3	0.16	0.307692	0.25	0.0634921	0.0285714	0.368421	0.244444
Tnnt2:ENSMUSG00000026414.6	NA	NA	0.222222	0.1	NA	0.5	0.210526	0	NA	NA	NA	NA	NA	NA	0.111111	0	NA	0.0909091	0.0833333	0.210526	NA	0.25	0.285714	0.125	0.181818	NA	0.111111	NA	0.230769	NA	0.1	NA	0.0434783	0.166667	0.222222	0.181818	0.142857	0.09375	0.32	0.157895	0.111111	0.166667	0.272727	0.333333	0.2	0.375	0.0666667	NA	0
Pkp1:ENSMUSG00000026413.6	0	0.0714286	0.125	0.128205	0.030303	0.103448	0.109091	0.0769231	0.0769231	0.0833333	0.03125	0.111111	0	NA	0.0444444	0	0.144928	0	0	0.0697674	0	0.12	0.0862069	0.0882353	0.08	0.0487805	0.0185185	0	0.2	0.0967742	0.119048	0.0789474	0.216216	0.0487805	0.142857	0.0526316	0.0588235	0.125	0.181818	0.148148	0.0434783	0.115385	0.0980392	0.1	0.1	0.0634921	0.0722892	0	0.0952381
Igfn1:ENSMUSG00000051985.5	0.105263	0.135135	0.111111	0.111111	0	0.12766	0.185185	0.0923077	0	0.117647	0.166667	0.166667	NA	0.037037	0.08	0.1875	0.0754717	0.0697674	0.075	0.125	0	0.14	0.1	0.102564	0.0869565	0.0833333	0.0434783	0.03125	0.08	0.107143	0.0588235	0.0588235	0.0350877	0.0222222	0.04	0.0232558	0	0.1	0.0909091	0.105263	0.111111	0.0322581	0.0238095	0.0625	0.08	0.0487805	0.0422535	0.0227273	0.125
Tmem9:ENSMUSG00000026411.11	0.157895	NA	0.0416667	0	NA	0.08	NA	0	0	0.166667	NA	0.0625	NA	0.105263	0.25	0.1	0.272727	0.0833333	0.15625	0.2	NA	0	0.0344828	0.0645161	0.111111	NA	0.0526316	0.222222	NA	0	0.15	0	0.2	NA	0.0882353	0.05	0	0.25	0.190476	0.0344828	0	0	0	0.0833333	NA	0.26087	0.0769231	0.0714286	0.0740741
Cacna1s:ENSMUSG00000026407.10	0.0952381	0.147059	0.0754717	0.130435	0	0.105882	0.111111	0.123711	0.125	0.12	0	0.178571	0	0.108696	0.125	0.111111	0.0983607	0.169231	0.076087	0.111111	0	0.141732	0.118644	0.0517241	0.103448	0.0869565	0.09375	0.113636	0.3125	0.0727273	0.162791	0.08	0.22093	0.114286	0.0757576	0.130435	0.190476	0.170732	0.189873	0.145455	0.0461538	0.0806452	0.0909091	0.123077	0.0714286	0.0740741	0.0625	0.114286	0.0645161
Kif21b:ENSMUSG00000041642.11	0.184211	0.191781	0.211268	0.120879	0.2	0.157407	0.258065	0.151899	0.0833333	0.275862	0.0833333	0.08	0.192308	0.12	0.24	0.0967742	0.121429	0.146154	0.101351	0.217391	0.285714	0.152381	0.114943	0.305556	0.176471	0.195652	0.311111	0.2	0.0555556	0.0967742	0.116279	0.17	0.147059	0.214286	0.111111	0.173913	0.139535	0.24	0.142857	0.186441	0.0487805	0.0862069	0.173077	0.113924	0.2	0.15493	0.106061	0.108108	0.105263
2310006M14Rik:ENSMUSG00000087230.2	0.2	0.444444	0.0909091	0.09375	0	0.130435	0	0.307692	0.2	NA	0.333333	0.1	NA	0	0.142857	0.125	0.125	0.32	0.0555556	0.0416667	NA	0.1875	0.12	0.28	0	0.0909091	0.153846	0.0645161	0.0769231	0.2	0.130435	0.136364	0	0.210526	0.166667	0.181818	0.444444	0.121951	0.0714286	0.228571	0.0555556	0.153846	0.117647	0.0333333	NA	0.047619	0.0769231	0.294118	0.125
5730559C18Rik:ENSMUSG00000041605.9	0.181818	0.266667	0.178571	0.153846	0.2	0.166667	0.136364	0.153846	0.153846	0.111111	NA	NA	NA	0.407407	0.166667	0.166667	0.194444	0.265306	0.108696	0.214286	NA	0.209302	0.0652174	0.206349	0.0869565	0.307692	0.21875	0.5	0.6	0.285714	0.384615	0.121951	0.136364	0.333333	0.3125	0.181818	NA	0.291667	0.1	0.047619	0.2	0.365854	0.294118	0.25	0.307692	0.2	0	0.233333	0.0645161
Gpr25:ENSMUSG00000052759.6	0	NA	0	NA	NA	0	0.016129	0	NA	NA	NA	NA	NA	NA	NA	NA	0	0	0.0952381	0.0416667	NA	0	NA	NA	NA	NA	NA	NA	NA	NA	NA	NA	0	NA	NA	NA	NA	0	0	0.105263	0	NA	0	NA	NA	NA	0	NA	NA
Camsap2:ENSMUSG00000041570.8	0.320755	0.295082	0.25	0.355263	0.357143	0.310345	0.160714	0.344262	0.125	0.285714	0.209677	0.333333	0.222222	0.0555556	0.235294	0.25641	0.231884	0.173913	0.188811	0.306452	0.263158	0.264151	0.181102	0.142857	0.21875	0.4	0.282609	0.325	0.357143	0.261905	0.205128	0.202381	0.228571	0.307692	0.186047	0.28	0.395349	0.272727	0.170732	0.2	0.346154	0.325	0.186441	0.333333	0.133333	0.268293	0.180723	0.246154	0.244186
Ddx59:ENSMUSG00000026404.6	0.183673	0.222222	0.105263	0	0.3	0.2	0.111111	0.0384615	0.2	0.375	0.3	0.0714286	NA	0	0	0.0526316	0.155556	0.225	0.236364	0	NA	0.0571429	0.0909091	0.0740741	0.272727	0.217391	0.125	0.0833333	0.0625	0.214286	0.0384615	0.125	0.1	0.214286	0.0731707	0.08	0.153846	0.0625	0.0555556	0.0789474	0.241379	0.0571429	0.2	0	0	0	0	0.166667	0.222222
Kif14:ENSMUSG00000041498.7	0.092437	0.08	0.0945946	0.105769	0.03125	0.130435	0.0736842	0.133333	0.138462	0.0731707	0.179487	0.137931	0.107143	0.142857	0	0	0.0957447	0.0854701	0.10274	0.0512821	0.166667	0.113208	0.07	0.0759494	0.0724638	0.123457	0.0731707	0.0714286	0.0869565	0.122807	0.121212	0.111111	0.0852713	0.0851064	0.0744681	0.12963	0.25	0.107914	0.0243902	0.130435	0.0609756	0.115789	0.0212766	0.0491803	0.08	0.097561	0.0487805	0.0232558	0.0916667
Zfp281:ENSMUSG00000041483.8	NA	0.0714286	NA	NA	NA	0	0.0666667	NA	NA	NA	NA	NA	NA	0.0909091	0.3	NA	0.103448	0.133333	0.111111	0.12	NA	NA	0.0909091	0.0357143	NA	NA	NA	NA	NA	NA	0.111111	0	NA	NA	NA	NA	NA	0.142857	NA	NA	NA	NA	0	NA	NA	0.0384615	NA	NA	0.142857
Nr5a2:ENSMUSG00000026398.8	0.10084	0.0581395	0.0242424	0.0625	0.0769231	0.0412371	0.062069	0.0509259	0.1	0.0377358	0.0483871	0.0434783	0.1	0.037037	0.0909091	0.151515	0.0804598	0.0552147	0.0621469	0.130081	0.0769231	0.114504	0.0625	0.0823045	0.119565	0.0833333	0.0408163	0.136364	0.214286	0.06	0.0699301	0.136364	0.106918	0.0769231	0.1	0.0909091	0.0606061	0.0717949	0.0227273	0.0898876	0.0809249	0.0472973	0.04	0.0412371	0.0892857	0.0340909	0.00847458	0.0902778	0.1
A130050O07Rik:ENSMUSG00000051480.2	NA	NA	NA	NA	NA	NA	NA	NA	NA	0	NA	NA	NA	NA	NA	NA	NA	0.285714	0.5	NA	NA	NA	NA	NA	NA	NA	NA	0.666667	NA	NA	NA	NA	NA	0.285714	NA	NA	NA	NA	NA	NA	NA	0.222222	NA	NA	NA	NA	NA	0.285714	NA
Ptprc:ENSMUSG00000026395.8	0.084507	0.102041	0.104167	0.06	0.111111	0.111111	0.163934	0.0519481	0.0416667	0	0.0625	0	0.142857	0.12	0.136364	0	0.0416667	0.0869565	0.0405405	0.0714286	0.153846	0.0666667	0.125	0.0483871	0.12	0.0655738	0.0961538	0.0731707	0.125	0	0.1	0.0212766	0.0833333	0.0862069	0.101449	0.0655738	0.125	0.105263	0.12069	0.0731707	0.06	0.0666667	0.0967742	0.0869565	0.0555556	0.0547945	0.046729	0.0983607	0.0631579
Atp6v1g3:ENSMUSG00000026394.4	0	0	0.0666667	0	NA	0.0833333	0	0.181818	NA	0	0.111111	NA	0	NA	0	0	0.0666667	NA	0.230769	0	0	0	0.0625	0.111111	0	NA	0	0.142857	NA	NA	0.1	0.125	0.142857	0	0	0.1	NA	0.142857	0.111111	0.0740741	0.0833333	NA	NA	0.0909091	0	NA	0.0555556	NA	0.0666667
Nek7:ENSMUSG00000026393.3	0.144068	0.155556	0.162963	0.195489	0.175	0.156069	0.15625	0.187097	0.138462	0.160714	0.277778	0.125	0.2	0.0952381	0.217949	0.136364	0.161677	0.24812	0.213415	0.212766	0.227273	0.165254	0.222222	0.141104	0.212963	0.173333	0.194444	0.172043	0.216216	0.178862	0.131783	0.181818	0.185714	0.189189	0.177966	0.204082	0.166667	0.233766	0.254717	0.132812	0.168224	0.194444	0.233645	0.193548	0.166667	0.19084	0.113208	0.14433	0.132275
Lhx9:ENSMUSG00000019230.7	0.0434783	0.03125	0.121951	0.0526316	0.285714	0.1	0.025641	0.133333	0.130435	0.037037	0	0.0625	0	0	0.0666667	0.136364	0	0.0232558	0	0.193548	0	0.0862069	0.111111	0.0769231	0.125	0.0454545	0.0909091	0.117647	NA	0.04	0.166667	0.0526316	0.142857	0.2	0.0759494	0.0408163	NA	0	0.0263158	0.1	0.04	0	0.105263	0	NA	0	0.047619	0.037037	0
2310009B15Rik:ENSMUSG00000079283.1	NA	NA	NA	0	NA	NA	0	0	NA	NA	0	NA	NA	NA	0	NA	NA	NA	NA	NA	NA	0.285714	NA	0.142857	NA	NA	NA	NA	NA	NA	NA	NA	NA	NA	NA	NA	NA	NA	NA	0	0.1	NA	NA	0	NA	NA	0	0.428571	0.142857
Dennd1b:ENSMUSG00000056268.8	0.174603	0.122449	0.0721649	0.223301	0.261905	0.114286	0.107784	0.123656	0.188679	0.0512821	0.12766	0.2	0.206897	0.144578	0.131579	0.0862069	0.188571	0.153285	0.121212	0.181287	0.153846	0.192308	0.0899471	0.170588	0.12782	0.174419	0.0891089	0.102804	0.0714286	0.172932	0.144	0.106796	0.197368	0.134752	0.0769231	0.176136	0.142857	0.191257	0.107438	0.153846	0.128492	0.0873786	0.0888889	0.176471	0.151515	0.084507	0.0573477	0.0611111	0.187793
Crb1:ENSMUSG00000063681.7	0.0673077	0.229167	0.0569106	0.0441176	0.162791	0.0582524	0.0348837	0.0550459	0.142857	0.0816327	0.0784314	0.0625	0.0625	0.0606061	0.0526316	0.0410959	0.0956522	0.10687	0.0736196	0.0581395	0.0952381	0.0583942	0.0461538	0.0555556	0.0819672	0.0705882	0.0409836	0.0363636	0.1	0.060241	0.0813953	0.0754717	0.107914	0.111111	0.0502793	0.0438596	0.097561	0.0208333	0.0190476	0.0353982	0.0483871	0.0416667	0.0390625	0.0638298	0.105263	0.113636	0.0434783	0.0253165	0.0649351
Zbtb41:ENSMUSG00000033964.7	0.205882	0.148148	0.103448	0.166667	0.1875	0.178571	0.103448	0.142857	NA	0	0.05	0	NA	0.181818	0	0.166667	0	0.157895	0.117647	0.047619	0.454545	0.1	0	0.166667	0	0.0416667	0.157895	0.333333	0.5	0.25	0.0666667	0.272727	0.0243902	0.1	0.107143	0.0357143	0.307692	0.166667	0.0980392	0.133333	0.116279	0.0833333	0.185185	0.0769231	0	0.166667	0.0444444	0.047619	0.05
Aspm:ENSMUSG00000033952.8	0.153846	0.153846	0.0909091	0.0277778	0	0.03125	0.0114943	0.0508475	0.0869565	0	0.08	0.0454545	NA	0.0625	0.0869565	0.0540541	0.142857	0.16	0.333333	0.0810811	0.0833333	0.0487805	0.0344828	0.128205	0.0952381	0.0526316	0.166667	0.111111	0	0.0322581	0.0294118	0.166667	0.04	0.04	0.0540541	0.03125	0.0769231	0.02	0.111111	0.0666667	0.178571	0.210526	0.142857	0.0294118	0.047619	0.0769231	0.025974	0.135593	0.12069
F13b:ENSMUSG00000026368.5	0.142857	0	0	0	NA	NA	NA	NA	NA	NA	0	NA	NA	0	0	NA	0.125	0	0	0.136364	0	0.05	0	0.047619	NA	0.0833333	0	NA	NA	0	0.111111	NA	0.230769	0	0.285714	0	NA	0.0909091	0.0666667	0	0	0	0	0	0	0	0	0.166667	0.166667
Cfhr1:ENSMUSG00000057037.6	NA	0	NA	NA	NA	NA	NA	NA	NA	NA	NA	NA	NA	0	NA	NA	0	0	0	0	0	NA	0	0	NA	NA	NA	NA	NA	NA	NA	NA	NA	NA	NA	NA	NA	0	NA	NA	0	0	NA	NA	NA	NA	NA	NA	NA
Cfhr3:ENSMUSG00000090623.1	0	0	0	0	NA	0.0526316	0.0526316	0	0	NA	0	0.1	NA	0.0666667	NA	0	0.0294118	0	0	0	NA	0	0	0	0	0	0	0	NA	0	0	0	0	0	0	0.05	NA	0	0	0	0.0384615	0.047619	0	0	0	0	0.030303	0	0
Eya1:ENSMUSG00000025932.7	0.185185	0.0722892	0.142857	0.146067	0.131579	0.193548	0.056338	0.201754	0.177778	0.173913	0.12	0.09375	0.142857	0.25	0.114286	0.0566038	0.175439	0.152542	0.244444	0.186441	0.232558	0.232558	0.112069	0.224719	0.0985915	0.075	0.182796	0.0652174	0.172414	0.157143	0.151899	0.107143	0.261682	0.197183	0.12069	0.190476	0.230769	0.21978	0.15534	0.198529	0.210526	0.184211	0.118182	0.0823529	0.266667	0.150943	0.0704225	0.139785	0.159292
Gm4788:ENSMUSG00000070594.4	0	0	0.0526316	0	NA	0.135135	0	0	0	0.0666667	0	0	NA	0.125	0	0	0.04	0.025	0	0.05	NA	0.0196078	0	0	0	0	0.0333333	0	0	0.04	0	0	0	0	0	0	0	0.0545455	0	0	0	0	0.027027	0.037037	0	0.0434783	0.0192308	0	0
Cfhr2:ENSMUSG00000033898.10	0.0196078	0.04	0.04	0.0178571	0	0.037037	0.015625	0	0.0277778	0.0731707	0	0.03125	0	0.0571429	0	0	0.025	0.0322581	0.0232558	0.0136986	0.0434783	0.0315789	0.0169492	0	0.0363636	0	0.0212766	0.0204082	0.05	0	0.0114943	0	0.0240964	0.0454545	0	0.0133333	0	0.0142857	0.0114943	0.0125	0.0263158	0.0410959	0.0273973	0.0173913	0.0147059	0.0243902	0.00641026	0	0.027027
Cfh:ENSMUSG00000026365.9	0.0588235	0.0285714	0.0344828	0.0555556	0.0833333	0.0294118	0.047619	0.0555556	0.0625	0	0	0.166667	0.0714286	0	0	0.142857	0	0	0.027027	0.0666667	0	0.030303	0.1	0.0416667	0.0434783	0	0.0645161	0.025	0	0.1	0.0357143	0.05	0.030303	0.0238095	0.107143	0.0277778	0	0	0.0512821	0.04	0	0.0277778	0.03125	0.025	0	0.0816327	0.0526316	0.0277778	0.0344828
Kcnt2:ENSMUSG00000052726.9	0.0974026	0.0847458	0.0437158	0.12	0.0746269	0.0462428	0.0689655	0.0585106	0.0847458	0.0909091	0.0793651	0.0784314	0.107143	0.0412371	0.0689655	0.0555556	0.0679612	0.0993377	0.0518519	0.0745342	0.111111	0.0659341	0.0740741	0.0990566	0.126126	0.0722892	0.101449	0.0714286	0.0625	0.0508475	0.057554	0.0923077	0.0942408	0.0458716	0.0909091	0.0902256	0.0735294	0.0466667	0.0875	0.0886076	0.0592593	0.123967	0.0621118	0.0821918	0.0909091	0.0544218	0.0401606	0.0493827	0.0732759
Cdc73:ENSMUSG00000026361.7	0.271429	0.169014	0.207547	0.25	0.416667	0.161765	0.205479	0.169231	0.333333	0.15625	0.1	0.0909091	0	0.0714286	0.0454545	0.0754717	0.223881	0.146667	0.170455	0.340426	0.181818	0.157895	0.0465116	0.212766	0.195122	0.193548	0.181818	0.257143	0.444444	0.142857	0.171875	0.160714	0.225806	0.147059	0.111111	0.215385	0.133333	0.0731707	0.0897436	0.112676	0.078125	0.125	0.0961538	0.0705882	0.0454545	0.139535	0.0752688	0.0576923	0.178947
Cdc73:ENSMUSG00000078284.2	NA	NA	NA	NA	NA	NA	NA	NA	NA	NA	NA	NA	NA	NA	NA	NA	NA	NA	NA	NA	NA	NA	NA	NA	NA	NA	NA	NA	NA	NA	NA	0.166667	NA	NA	NA	NA	NA	NA	NA	NA	NA	NA	NA	NA	NA	NA	NA	NA	NA
B3galt2:ENSMUSG00000033849.2	0.222222	NA	NA	NA	NA	0.307692	0.214286	NA	NA	NA	NA	NA	NA	NA	NA	NA	NA	NA	0.583333	0.571429	0.166667	0.1875	NA	0.333333	NA	NA	NA	NA	NA	0.333333	0.1	NA	0	0.1	0	0.25	NA	0	0.0833333	NA	0	NA	0	0	NA	0	NA	NA	0.166667
Glrx2:ENSMUSG00000018196.11	0	0	0	0.125	NA	0	0.0666667	0.0555556	NA	0	0	NA	NA	NA	NA	0.0833333	NA	0.0666667	0.0909091	0.142857	NA	0	0.214286	0.111111	0.0909091	0	NA	0.047619	0	0.125	0	0.1	NA	0.0526316	0.133333	0.176471	NA	0	NA	0	NA	0.0344828	0.0714286	0	NA	NA	0.285714	0.176471	0.181818
Trove2:ENSMUSG00000018199.8	0.235294	0.28	0	0.047619	0.105263	0.178571	0.0588235	0.222222	0.111111	0.105263	0.2	0.0526316	NA	0.166667	0.142857	0.230769	0.0645161	0.177778	0.258065	NA	0	0.3125	0.133333	0.157895	0.25	0.217391	0.142857	0.178571	NA	0.181818	0.357143	0.2	0.0909091	0.121212	0.0714286	0	0.166667	0.121212	0.09375	0.277778	0.111111	0.2	0.142857	0.133333	0.125	0.0769231	0.025641	0.225806	0.159091
Uchl5:ENSMUSG00000018189.6	0	0	0.153846	0	0.285714	0.0714286	0.166667	0.0526316	0.0769231	0.125	0.0909091	0.2	NA	0	0	0.25	0.2	0.0384615	0.0689655	0.030303	0.142857	0.147059	0.0789474	0.25	0	0.25	0.166667	0	0	0.05	0.142857	0	0	0	0	0.0625	0	0.230769	0.0769231	0.115385	0.2	0.0714286	0.1875	0.111111	NA	0.173913	0.08	0.333333	0.1
Rgs2:ENSMUSG00000026360.3	NA	NA	NA	NA	NA	0.3	NA	0	NA	NA	0.375	NA	NA	NA	NA	NA	NA	0.142857	0.0714286	0	NA	NA	NA	NA	NA	0.125	0.0833333	NA	NA	NA	NA	NA	NA	0.25	0.125	0.111111	NA	0.333333	0.1	0.166667	NA	0	0.153846	NA	NA	NA	0.142857	NA	NA
Rgs13:ENSMUSG00000051079.2	0.05	0.047619	0.142857	0	0	0.0555556	0.0714286	0	0.142857	0.111111	0.0666667	0	NA	NA	0.1	0	0	0.0454545	0.0833333	0	0.125	0.142857	0.0333333	0	0	0.0625	0	0	NA	0	0	0.0666667	0.0714286	0	0.0555556	0.142857	NA	0.0714286	0.111111	0	0.111111	0	0.0625	0	NA	0.0909091	0.0588235	0.0434783	0
Rgs1:ENSMUSG00000026358.6	NA	NA	NA	NA	NA	NA	NA	NA	NA	NA	NA	NA	NA	NA	NA	NA	NA	NA	NA	NA	NA	NA	NA	NA	NA	NA	0	NA	NA	NA	NA	NA	NA	NA	NA	NA	NA	NA	NA	NA	NA	0.166667	NA	NA	NA	NA	0.285714	0	NA
Rgs21:ENSMUSG00000091758.1	0.142857	NA	0	0.142857	NA	NA	NA	0.125	0.142857	NA	NA	NA	NA	NA	NA	NA	0	NA	0	0	NA	NA	0	0.0666667	NA	0.166667	NA	0.125	NA	NA	0	NA	0.25	NA	NA	0.0625	0	0	0	0.2	0	NA	0	0	0	0	0	0	0.0833333
Rgs18:ENSMUSG00000026357.3	NA	NA	NA	NA	NA	NA	NA	NA	NA	NA	NA	NA	0	NA	NA	NA	0	0.0952381	NA	0.333333	NA	0.142857	0	0	NA	0.0909091	NA	NA	NA	NA	0.333333	NA	0	NA	NA	NA	NA	0.166667	NA	NA	0	0.166667	NA	NA	NA	NA	0.0714286	0	0
Msc:ENSMUSG00000025930.5	NA	NA	NA	NA	NA	0.0163934	NA	0	NA	NA	NA	NA	NA	0.0357143	NA	NA	NA	NA	NA	NA	NA	NA	NA	0	NA	0	0	0	NA	NA	0	0	NA	0	0	0	NA	0	0.0285714	0	0.030303	NA	0	0	0.025641	0	0	NA	0
Gm9947:ENSMUSG00000054493.1	NA	NA	NA	0	NA	0	NA	0	NA	NA	NA	NA	NA	NA	NA	NA	NA	0	NA	0	NA	NA	NA	0.0666667	NA	0	NA	0.166667	NA	NA	NA	NA	NA	0	0	0	NA	0	NA	0	0.04	NA	NA	0	0.0555556	0	0	NA	NA
Gm5263:ENSMUSG00000090323.1	NA	NA	NA	NA	NA	NA	NA	NA	NA	NA	NA	NA	NA	NA	NA	NA	NA	NA	NA	NA	NA	NA	NA	NA	NA	NA	NA	NA	NA	NA	NA	NA	NA	NA	NA	NA	NA	NA	NA	NA	NA	NA	NA	NA	NA	NA	NA	NA	NA
Fam5c:ENSMUSG00000035131.8	0.107143	0.164062	0.134228	0.129252	0.20339	0.225806	0.166667	0.143678	0.104167	0.12069	0.102273	0.12	0.142857	0.0645161	0.121951	0.115942	0.167488	0.148837	0.231939	0.162338	0.146667	0.15	0.157407	0.136364	0.178571	0.189873	0.165289	0.170732	0.125	0.152672	0.146341	0.116438	0.109756	0.173913	0.127273	0.114754	0.1	0.1875	0.151042	0.135678	0.116279	0.113208	0.165605	0.173333	0.102564	0.178571	0.0697674	0.164286	0.182186
Trpa1:ENSMUSG00000032769.4	0	0.05	0	0.0434783	0	0.0277778	0	0.0952381	0	0	0.0769231	NA	NA	NA	0	0	0	0	0	0.02	0.04	0.0540541	0	0	0	0	0	0	0	0.0357143	0	0	0	0	0.0625	0	0	0.0967742	0.0526316	0	0	0.027027	0.0909091	0.0571429	0	0.047619	0.027027	0	0.0357143
Pla2g4a:ENSMUSG00000056220.8	0.137931	0.111111	0.184783	0.180328	0.181818	0.21519	0.119403	0.22807	0.142857	0.176471	0.181818	0.12	0	0.12766	0.222222	0.0816327	0.166667	0.195876	0.151261	0.154762	0.2	0.121212	0.175926	0.193182	0.238095	0.146341	0.182927	0.15625	0	0.254902	0.206897	0.207547	0.209877	0.142857	0.157303	0.0869565	0.131579	0.0961538	0.0705882	0.134831	0.0894309	0.235294	0.257732	0.137931	0.102564	0.12381	0.057971	0.179775	0.202247
Ptgs2:ENSMUSG00000032487.7	NA	NA	0.0909091	0.25	NA	NA	NA	NA	0	NA	NA	0	NA	NA	NA	0	NA	0	0.2	0.166667	NA	NA	NA	NA	0	NA	0.142857	0	NA	NA	0.285714	NA	0	0	0	0.0967742	NA	0	NA	0.181818	NA	NA	NA	NA	NA	0	NA	0	0.0769231
Pdc:ENSMUSG00000006007.7	0	0.0833333	0	NA	NA	0.142857	0	0	NA	NA	0	NA	NA	NA	NA	0	0.0454545	0.166667	0.117647	0.0714286	NA	0.0714286	0	0	0	0.1	NA	NA	NA	0	NA	NA	NA	0.0555556	0.0833333	NA	NA	0	NA	0	0	0	NA	NA	NA	NA	NA	0	0
BC003331:ENSMUSG00000006010.8	0.166667	0.0285714	0.0333333	0	NA	0.0645161	NA	0.0357143	NA	NA	0.0454545	NA	0	0.0909091	0.125	0	0.03125	0.16	0	0	0	0.103448	0.1	0.0588235	0	0.0833333	0.153846	0.133333	NA	0.25	0.15	0.130435	0.347826	0.142857	0.0666667	0.0588235	0	0.307692	0.136364	0	0.0967742	0.333333	0.166667	0.0714286	NA	0.0952381	0	0	0.0666667
Tpr:ENSMUSG00000006005.9	0.0645161	0.0428571	0.0322581	0.117647	0.136364	0.0338983	0.027027	0.108108	0.157895	0.047619	0	0.1	0	0.0357143	0.272727	0	0.0566038	0.0526316	0.0454545	0.107143	0.0555556	0.0625	0.0701754	0	0.111111	0.0625	0.05	0.26087	0.0666667	0.142857	0.047619	0.05	0.0638298	0.125	0.0444444	0.0869565	0.0869565	0.0833333	0.0833333	0.142857	0.0263158	0.0363636	0	0.0322581	0	0.0512821	0.0333333	0.0652174	0.0543478
Prg4:ENSMUSG00000006014.9	0.142857	NA	0	NA	NA	0.238095	0.166667	NA	NA	NA	NA	NA	NA	0.111111	0	0	0.0833333	0.222222	0	0	NA	0.181818	0.047619	0	NA	0.333333	0.2	0	NA	0.0666667	NA	NA	0.0714286	0.333333	0.142857	0	NA	0.111111	0.0416667	0.0909091	0.103448	0.0930233	0.16	0	0.111111	0.210526	0	0.214286	0.0833333
Hmcn1:ENSMUSG00000066842.11	0.0785498	0.0789474	0.0539419	0.0873786	0.10219	0.0857909	0.0730994	0.0690909	0.0776699	0.118182	0.0775194	0.0692308	0.047619	0.0634921	0.0882353	0.0492958	0.0745856	0.0701754	0.0665323	0.0833333	0.0735294	0.0650407	0.054	0.0860215	0.0805085	0.0892857	0.0388693	0.104972	0.0701754	0.0649351	0.0714286	0.0638298	0.0797872	0.0986395	0.0716418	0.0598007	0.0714286	0.0777385	0.0661939	0.0466667	0.0647482	0.080292	0.0643564	0.0668524	0.0310078	0.0584416	0.0425963	0.0749186	0.0620985
Gm10566:ENSMUSG00000073737.2	NA	0	NA	NA	NA	0	NA	NA	NA	0	NA	NA	NA	NA	NA	NA	NA	NA	NA	NA	NA	NA	NA	NA	NA	NA	NA	NA	NA	NA	NA	NA	NA	NA	NA	0	NA	0	NA	NA	NA	NA	NA	NA	NA	NA	NA	NA	NA
Kcnb2:ENSMUSG00000092083.1	0.0786517	0.0495868	0.076	0.0927835	0.0677966	0.0604839	0.0628571	0.0423729	0.1	0.103093	0.0333333	0.0849057	0.0555556	0.0674157	0.0576923	0.040404	0.0987654	0.0506329	0.0858086	0.046729	0.0735294	0.0526316	0.0656371	0.0581818	0.109677	0.0775194	0.0529801	0.107438	0.0535714	0.0949367	0.0384615	0.0454545	0.16087	0.0752688	0.0826446	0.0772947	0.0652174	0.0658436	0.0787037	0.0609137	0.0777778	0.0877193	0.0794393	0.0824176	0.0808081	0.101449	0.0521173	0.0388889	0.0938628
Ivns1abp:ENSMUSG00000023150.8	0.133333	0.037037	0.046875	0.125	0.0344828	0.0512821	0.0232558	0.318182	0.222222	0.037037	0	NA	0	0	NA	0	0.285714	0.0769231	0.113636	0	NA	0.388889	0	0	0	0.181818	0.272727	0.0526316	0.1	0.0384615	0.025	0.214286	0.0645161	0.0789474	0.0952381	0.0869565	NA	0.1	0	0.0196078	0.0526316	0.0909091	0.0789474	NA	0	0.129032	0	0.25	0.0746269
1200016B10Rik:ENSMUSG00000052748.7	0.113636	0.210526	0.105263	0.106383	0.0416667	0.0357143	0.0833333	0.142857	0	0	0.0909091	0.0294118	NA	0.128205	0.0869565	0.0526316	0.0408163	0.107143	0.0869565	0.0769231	0	0.125	0.0909091	0.142857	0.0833333	0.173913	0.2	0.0769231	0.166667	0.0689655	0.0909091	0.136364	0.266667	0.145833	0.108696	0.0909091	0.0833333	0.0961538	0.0434783	0.111111	0.0925926	0.181818	0.0597015	0.108696	0.181818	0.0263158	0.0681818	0.0571429	0.104167
1190005F20Rik:ENSMUSG00000053286.5	0.097561	0.0909091	0.078125	0	0.0555556	0.117647	0.1	0.0909091	0.0588235	0	0.25	0	0	0.333333	0.0769231	0	0.0526316	0.102564	0.075	0.107143	0	0.0714286	0.0731707	0.0769231	0.04	0.0434783	0.2	0	0.375	0.0588235	0.0294118	0.1	0.0882353	0.1	0.0408163	0.125	0.111111	0.241379	0.0967742	0.0333333	0	0.285714	0.0655738	0.0714286	0.0666667	0.0821918	0.125	0.130435	0.0344828
Rnf2:ENSMUSG00000026484.7	0.111111	0.142857	0.243243	0.125	0	0.285714	0.2	0.24	0.4	0.4	0.291667	0.0833333	NA	0.833333	0.0740741	0	0.285714	0.294118	0.206897	0.0689655	0.1	0.108434	0.0645161	0.184783	0	0.368421	0.0909091	0.15	0.166667	0.166667	0.25	0.0952381	0.25	0.236842	0.05	0.148936	0.111111	0.263158	0.111111	0.166667	0.37037	0.142857	0.268293	0.313725	0.4	0.307692	0.184211	0.266667	0.358974
Fam129a:ENSMUSG00000026483.7	0.15748	0.110236	0.0608696	0.131387	0.128205	0.115854	0.116438	0.109453	0.119048	0.0735294	0.204082	0.0714286	0.230769	0.136986	0.153061	0.04	0.0793651	0.152047	0.160643	0.118881	0.176471	0.0972222	0.104167	0.0872483	0.105882	0.125	0.105769	0.166667	0.0833333	0.104348	0.0666667	0.0963855	0.170732	0.0555556	0.0696203	0.0943396	0.151515	0.102941	0.0970149	0.109489	0.088	0.140625	0.111888	0.0656934	0.162791	0.133333	0.0995261	0.131148	0.146919
Edem3:ENSMUSG00000043019.5	0.078125	0.119403	0.0625	0.0857143	0.0731707	0.232558	0.047619	0.0933333	0.142857	0.139535	0.0714286	0	NA	0.159091	0.115385	0.108108	0.357143	0.195652	0.101695	0.0666667	0.222222	0.134831	0.0727273	0.114286	0.0465116	0.145833	0.162791	0.205882	0.181818	0.137255	0.0769231	0.145455	0.107143	0.108911	0.113208	0.179487	0.214286	0.156863	0.217391	0.144737	0.106667	0.142857	0.0625	0.108108	0.0769231	0.166667	0.102273	0.153846	0.168539
1700025G04Rik:ENSMUSG00000032666.10	0.21875	0.253623	0.195745	0.22439	0.181818	0.280769	0.211155	0.218868	0.355769	0.134615	0.2375	0.32381	0.272727	0.238806	0.290076	0.192308	0.240909	0.328205	0.261905	0.262887	0.225806	0.189922	0.196319	0.27572	0.23	0.195876	0.232877	0.235772	0.236111	0.237838	0.150327	0.203822	0.287582	0.169082	0.149038	0.247573	0.287037	0.237342	0.222222	0.237154	0.226415	0.244604	0.139535	0.191176	0.220339	0.231441	0.134804	0.186312	0.215753
Tsen15:ENSMUSG00000014980.8	0.166667	0.222222	0.166667	0.166667	NA	0.125	0.115385	0.235294	NA	0	NA	NA	NA	NA	NA	NA	0.0833333	0.285714	0.0909091	0.190476	NA	0.166667	0.166667	0.162791	0	NA	0.166667	0.272727	NA	0.125	0.294118	NA	0.114286	0.115385	0.115385	0.0625	NA	0	0.0789474	0.111111	0.0357143	0.233333	0.363636	0	NA	0.0606061	0.0277778	0.214286	0.315789
Glt25d2:ENSMUSG00000032649.8	0.0909091	0.164948	0.112245	0.0875	0.25	0.0694444	0.0735294	0.09	0.216216	0.0606061	0.104167	0.0909091	0.0714286	0.113636	0.0243902	0.111111	0.119565	0.135714	0.178947	0.0638298	0.181818	0.148515	0.0952381	0.111111	0.192308	0.133333	0.109589	0.112903	0.181818	0.120879	0.0694444	0.0534351	0.121622	0.019802	0.0662252	0.0814815	0.0869565	0.14876	0.142857	0.114035	0.134328	0.09375	0.108696	0.056338	0.291667	0.0733945	0.0603448	0.103896	0.121622
Rgl1:ENSMUSG00000026482.7	0.0711297	0.133333	0.0697674	0.104167	0.142857	0.129151	0.0857143	0.0819672	0.152381	0.104651	0.115646	0.139785	0.0963855	0.12	0.0785714	0.120567	0.148734	0.102564	0.162162	0.0818182	0.125926	0.0996564	0.0821918	0.100239	0.115942	0.125749	0.1	0.125828	0.102041	0.122995	0.0913706	0.093633	0.146341	0.116279	0.0808081	0.119149	0.0810811	0.0687285	0.115646	0.110795	0.103203	0.105991	0.151111	0.112903	0.0894309	0.0809249	0.0765306	0.11157	0.104816
Apobec4:ENSMUSG00000055547.4	NA	0.166667	NA	NA	0	0.2	NA	NA	0	NA	NA	NA	NA	NA	NA	NA	0.1875	0.333333	0.0833333	0	NA	0	0	NA	NA	NA	NA	0.153846	0	0	NA	0	0.266667	0.222222	NA	NA	NA	NA	0	NA	0.428571	0.230769	NA	NA	0	NA	0.0625	0.666667	0.0625
Arpc5:ENSMUSG00000008475.7	NA	0.428571	NA	0.037037	NA	0.4	0.142857	0.0526316	NA	NA	NA	NA	NA	NA	NA	NA	NA	0.4	0.2	NA	NA	0.0666667	NA	0.142857	NA	0.0333333	0	NA	NA	0.0625	0.0769231	NA	0	0	NA	NA	0	NA	0.25	0.2	0.1	0.1	0.0555556	0.142857	0	0.230769	0.117647	0	0.075
Ncf2:ENSMUSG00000026480.6	0.0869565	0.25	0.1	0.214286	0.0909091	0.190476	0.230769	0.238095	0.285714	0.2	0.153846	0.166667	0	0.166667	0.142857	0.181818	0.128205	0.195122	0.208333	0.1875	0	0.0869565	0.0689655	0.0625	0.2	0.0909091	0.133333	0.111111	0.2	0.2	0.25	0.0526316	0.0612245	0.0909091	0.229508	0.2	0.05	0.136364	0.1	0.195122	0.125	0.117647	0.0588235	0.107143	0.0714286	0.0689655	0.0625	0.142857	0.16
Smg7:ENSMUSG00000042772.8	0.321429	0.189189	0.181818	0.196429	0.272727	0.230769	0.238095	0.105882	0.173913	0.333333	0.263158	0.0967742	0.125	0.290323	0.03125	0.0909091	0.255814	0.2	0.186047	0.157303	0	0.313725	0.160714	0.1	0.166667	0.209302	0.151515	0.0784314	0	0.116279	0.0322581	0.121212	0.275862	0.26087	0.155172	0.0862069	0.454545	0.263158	0.27027	0.181818	0.242424	0.12963	0.257143	0.3125	0.181818	0.277778	0.177778	0.134615	0.133333
Nmnat2:ENSMUSG00000042751.8	0.12766	0.225225	0.153374	0.2	0.238095	0.206522	0.147727	0.187919	0.226415	0.222222	0.271429	0.186441	0.178571	0.284314	0.192982	0.122807	0.209091	0.192547	0.153846	0.213333	0.151515	0.178988	0.165289	0.153409	0.165414	0.1875	0.246988	0.190789	0.1	0.229592	0.233533	0.164706	0.16	0.2	0.191489	0.194245	0.112676	0.217778	0.203704	0.131148	0.164474	0.11399	0.183575	0.169903	0.123077	0.157895	0.101167	0.188312	0.147321
Lamc2:ENSMUSG00000026479.6	0.125	0.0697674	0.109756	0.0895522	0.04	0.139241	0.097561	0.111111	0.0769231	0.0666667	0.233333	0.142857	0	0.238095	0.0877193	0.0425532	0.272727	0.0987654	0.0824742	0.102041	0.127273	0.12037	0.0972222	0.0895522	0.0681818	0.177419	0.126984	0.136364	0.166667	0.140625	0.133333	0.0897436	0.109756	0.144928	0.0652174	0.0392157	0.130435	0.137931	0.112676	0.163636	0.0793651	0.0487805	0.0535714	0.0722892	0.184211	0.107527	0.060241	0.0862069	0.111111
Lamc1:ENSMUSG00000026478.8	0.219858	0.210084	0.142857	0.265625	0.340426	0.2	0.137615	0.221557	0.253333	0.145455	0.235294	0.179487	0.244898	0.220779	0.142857	0.236111	0.164557	0.358491	0.25	0.303371	0.145161	0.301724	0.186992	0.192825	0.222222	0.221239	0.157895	0.306818	0.107143	0.158333	0.111888	0.146341	0.153846	0.220588	0.181208	0.183673	0.116667	0.292929	0.165138	0.235955	0.173333	0.151786	0.148936	0.108333	0.162162	0.195122	0.0434783	0.123762	0.199052
E330020D12Rik:ENSMUSG00000073538.3	NA	NA	0.285714	NA	NA	NA	NA	NA	0	NA	NA	NA	NA	0	NA	0.142857	0.166667	NA	0.153846	NA	NA	NA	NA	0.1	NA	NA	0.428571	NA	NA	0	NA	NA	0.0833333	NA	0.285714	NA	NA	NA	NA	0.166667	NA	NA	NA	NA	NA	NA	NA	NA	0.0769231
1700012A16Rik:ENSMUSG00000042708.6	0.142857	0.0909091	0.0789474	0.0625	0.375	0.225806	0.157895	0.0333333	NA	0.25	0.555556	0.1	NA	0.153846	0.4	0.0666667	0	0.111111	0.037037	0.185185	0.583333	0.142857	0.05	0.128205	0	0.0967742	0.125	0.105263	0.75	0.0666667	0.176471	0	0.132075	0	0.0810811	0.136364	0.307692	0.0930233	0.105263	0.0943396	0.222222	0.45	0.047619	0.0909091	0	0.1	0.214286	0.263158	0.15942
Dhx9:ENSMUSG00000042699.5	0.142857	0.470588	0.121212	0.352941	NA	0.0566038	0.25	0.1	NA	NA	0.5	0.166667	NA	NA	0.181818	NA	0.133333	0.222222	0.0273973	0.0238095	NA	0.0909091	0.08	0.103448	0.285714	0.416667	0.363636	0.0645161	NA	0.25	0.416667	0.16129	0	0	0.25	0.0526316	0.181818	0.147059	0.0740741	0.166667	0	0.444444	0.117647	0.0227273	0.142857	0.0857143	0.0606061	0.115385	0.0833333
Npl:ENSMUSG00000042684.7	0	0.135135	0.111111	0.0689655	0.1	0	0.0294118	0.0566038	0	0.107143	0	0.133333	0.1	0.0952381	0.0526316	0.0222222	0.0512821	0.117647	0.0454545	0.0555556	0	0.0869565	0.0816327	0.0895522	0.136364	0.16129	0.0930233	0.0434783	NA	0.0909091	0	0.0454545	0.0816327	0.0454545	0.0576923	0.0576923	0.142857	0.125	0.0526316	0	0.0588235	0.0869565	0.025641	0.0731707	0	0.05	0.0909091	0.105263	0.0645161
Rgs8:ENSMUSG00000042671.6	0.0675676	0.155172	0.0212766	0.0384615	0	0.0869565	0.0857143	0.0517241	0	0	0.075	0.121951	0	0	0.0625	0.0740741	0.0506329	0.0847458	0.079646	0.075	0.139535	0.0238095	0.0821918	0.0232558	0.105263	0.09375	0.097561	0.133333	0.117647	0	0.0625	0.0697674	0.101266	0.0882353	0.112676	0.1	0.166667	0	0.0879121	0.0344828	0.0666667	0.0540541	0.0724638	0.0895522	0.0625	0.0434783	0.09375	0.0606061	0.049505
Rgs16:ENSMUSG00000026475.7	NA	0.0909091	0.0666667	NA	NA	0.2	NA	NA	0.333333	NA	0	0.166667	0.166667	0	0	0	0.125	NA	0.0555556	NA	NA	0.0909091	NA	0.263158	NA	NA	0	0.0714286	0	NA	NA	0	0.5	0.0714286	0.133333	NA	NA	0	NA	0	NA	NA	0	NA	NA	0	0.2	0.111111	NA
Rnasel:ENSMUSG00000066800.3	0.166667	0	0	NA	0.0588235	0.117647	0.0833333	0	0	NA	NA	NA	0	NA	NA	0.166667	0	0	0.0638298	0.0588235	0	0.138889	0.0909091	0	0	0	0	NA	NA	0.111111	NA	0.0555556	0.3	0.166667	0.0666667	0.0625	NA	0.176471	0	0.0833333	NA	0.047619	0.0714286	0.0833333	NA	0	0.125	0.25	0.0769231
5830403L16Rik:ENSMUSG00000045968.6	0.210526	0	0.0377358	0.113636	0.133333	0.0204082	0	0.0416667	0.117647	0.0333333	0.125	0.0833333	0.2	0.0833333	0	0.125	0.0701754	0.121622	0.117647	0.0833333	0	0.0630631	0.027027	0.09375	0.05	0.105263	0.0483871	0.0357143	0	0	0	0.1	0.0625	0.177778	0.09375	0.101449	0.227273	0.0909091	0.0789474	0.0714286	0.140625	0.047619	0.0697674	0.0169492	0.222222	0.0543478	0.015873	0.238095	0.046875
Gm5531:ENSMUSG00000043282.3	NA	NA	NA	NA	NA	NA	NA	NA	NA	NA	NA	NA	NA	NA	NA	NA	0	0	0.3	NA	NA	0	NA	NA	0	NA	NA	NA	NA	0	NA	NA	NA	NA	0.1	NA	NA	NA	NA	NA	NA	0	NA	NA	NA	NA	NA	NA	NA
Teddm1:ENSMUSG00000047053.4	NA	NA	NA	NA	NA	0	NA	NA	NA	NA	NA	NA	NA	NA	NA	NA	NA	NA	NA	NA	NA	0	NA	NA	NA	NA	0.142857	NA	NA	NA	NA	NA	NA	NA	NA	NA	NA	NA	NA	NA	NA	NA	NA	0	NA	0	NA	NA	NA
Glul:ENSMUSG00000026473.9	0.461538	0.7	0.153846	0.277778	NA	0	0	0.0769231	NA	NA	0.454545	NA	NA	NA	0	NA	0.192308	0.26087	0.15625	0.3	NA	0.0454545	0.25	0.09375	0.186047	0.285714	0.4	0.222222	0.2	0.166667	NA	0.0689655	0.36	0.0689655	0.157895	0	NA	NA	NA	0	0.25	0.217391	0.416667	0.285714	0.375	0.105263	0.0384615	NA	0.4
A930039A15Rik:ENSMUSG00000078493.2	0.390244	0.636364	0.222222	0.555556	NA	NA	0.333333	0.428571	NA	NA	NA	NA	NA	NA	0.142857	0.285714	0.333333	0.277778	0.3	0.266667	NA	NA	0.21875	0.466667	0.257143	0.25	0.34375	0.25	0.25	0.333333	0	NA	0.405405	0.5	0.304348	0.142857	NA	0	NA	0.2	0.166667	0.25	0.3	0.166667	NA	0.166667	0.173913	0.166667	0.521739
Gm11074:ENSMUSG00000079255.1	0.390244	0.636364	0.25	0.555556	NA	NA	0.333333	0.428571	NA	NA	NA	NA	NA	NA	0.142857	0.285714	0.142857	0.277778	0.3	0.3125	NA	NA	0.21875	0.466667	0.257143	0.222222	0.366667	0.153846	0.25	0.333333	0	NA	0.333333	0.5	0.304348	0.142857	NA	0	NA	0.2	0.166667	0.277778	0.333333	NA	NA	0.166667	0.173913	0.166667	0.631579
Zfp648:ENSMUSG00000066797.4	0.176471	NA	NA	0	NA	0	NA	NA	NA	NA	NA	0	NA	NA	0.05	0.0909091	NA	NA	NA	NA	0	NA	NA	NA	NA	0	NA	NA	NA	NA	NA	NA	0.176471	0	NA	NA	NA	NA	0.0769231	0	0.0909091	0	NA	0.0909091	NA	NA	0.0833333	0.0416667	NA
Cacna1e:ENSMUSG00000004110.7	0.0547945	0.0689655	0.0965517	0.0820896	0.109091	0.0794393	0.08	0.0510204	0.130435	0.0714286	0.106667	0.0987654	0.113208	0.107143	0.154639	0.0813008	0.140909	0.102362	0.112069	0.097561	0.131579	0.0902256	0.0763636	0.10453	0.114865	0.100719	0.0797546	0.0839695	0.205128	0.120603	0.0847458	0.109091	0.120879	0.0820513	0.0613208	0.150235	0.161616	0.0875576	0.102151	0.0823529	0.109091	0.0608108	0.0979381	0.0792079	0.0704225	0.0983607	0.0625	0.116505	0.118971
Ier5:ENSMUSG00000056708.4	0	NA	0	0	NA	NA	NA	0	0	NA	NA	NA	NA	NA	0	NA	NA	NA	NA	0	NA	NA	NA	0	0.2	NA	0.181818	0	NA	0.190476	NA	NA	0.111111	0	0	NA	NA	NA	NA	0	NA	NA	NA	NA	NA	0.238095	0.0232558	0	0.0454545
Mr1:ENSMUSG00000026471.8	0.2	NA	0.0454545	0.166667	NA	0.166667	0.0769231	0.111111	0.285714	0.166667	NA	NA	NA	0	NA	NA	0.0769231	0.133333	0.148148	0.136364	NA	0.0625	0.05	0.25	0.125	0.125	0.117647	NA	NA	0.0769231	NA	NA	0.176471	0.0625	0.25	0.0833333	NA	0.25	0.25	0.227273	0.148148	NA	0	0.0625	0	0.05	0	0.25	0.0384615
Stx6:ENSMUSG00000026470.8	0.184211	0.344828	0.133333	0.214286	0.142857	0.0909091	0.125	0.263158	0.307692	0.333333	0.230769	0.277778	0.333333	0.285714	0.285714	0.153846	0.133333	0.148148	0.180328	0.285714	0	0.333333	0.0851064	0.137255	0.357143	0.4	0.272727	0.333333	NA	0.428571	0.0625	0.189189	0.25	0.371429	0.155556	0.159091	0.111111	0.434783	0.407407	0.206897	0.306452	0.238095	0.258065	0.0526316	0.307692	0.305556	0.113636	0.204545	0.16129
Kcnb2:ENSMUSG00000090498.1	NA	NA	0	NA	NA	NA	NA	NA	NA	NA	NA	NA	NA	NA	NA	NA	0	NA	0	NA	NA	0	NA	NA	NA	NA	NA	NA	NA	NA	NA	NA	NA	NA	NA	NA	NA	NA	NA	NA	NA	NA	NA	NA	NA	NA	NA	NA	NA
BC034090:ENSMUSG00000033722.2	0.0714286	0.277778	0.333333	0.208333	0.375	0.166667	0.307692	0.0967742	0	0	0.111111	NA	NA	0.0625	NA	0.307692	0.133333	0.130435	0.0714286	0.25	NA	0.153846	0.0416667	0.190476	0.1	0	0.266667	0	0.214286	0.142857	0.294118	0.153846	0.189189	0.208333	0.25	0.190476	NA	0.2	0.169811	0.309524	0.146341	0.128205	0.0666667	0.122449	0.142857	0	0.113208	0.318182	0.304348
Xpr1:ENSMUSG00000026469.8	0.146789	0.262626	0.215686	0.113402	0.206897	0.234899	0.19	0.219048	0.139535	0.209302	0.181818	0.204545	0.1	0.2	0.224138	0.230769	0.164948	0.16092	0.174419	0.222222	0.195122	0.227848	0.141304	0.219512	0.177778	0.184615	0.134146	0.256757	0.235294	0.257143	0.133333	0.244681	0.169355	0.22619	0.153153	0.213483	0.128205	0.235849	0.190476	0.228916	0.162393	0.155556	0.171429	0.10989	0.131579	0.171717	0.0684932	0.246154	0.182796
Acbd6:ENSMUSG00000033701.7	0.25	0.206349	0.14	0.05	0.12963	0.145985	0.150685	0.125926	0.125	0.159091	0.132075	0.0882353	0.0833333	0.2	0.0566038	0.196078	0.160494	0.132653	0.161017	0.195876	0.0892857	0.177966	0.117647	0.2125	0.138889	0.0909091	0.122807	0.169811	0.266667	0.150943	0.142857	0.137931	0.22	0.0956522	0.161765	0.216667	0.0925926	0.192308	0.177778	0.190476	0.121212	0.219178	0.214286	0.0957447	0.0833333	0.0860927	0.0661157	0.144928	0.141304
Lhx4:ENSMUSG00000026468.6	0.0163934	0.0689655	0.0461538	0.0454545	0.0333333	0.0192308	0.0769231	0.0465116	0.0555556	0	0.025641	0	0	0.125	0.416667	0.0952381	0	0.125	0.0847458	0.0952381	0.0434783	0.078125	0.0869565	0.177778	0.0961538	0.14	0.0857143	0.0537634	0.0588235	0.047619	0.0344828	0.0555556	0.0298507	0.129032	0.0810811	0.163636	0	0.0660377	0.0204082	0.0470588	0.0123457	0.159091	0.130435	0.0483871	0.0384615	0.0909091	0.037037	0.0535714	0.0545455
Qsox1:ENSMUSG00000033684.8	0.0681818	0.114286	0.0833333	0.185185	0	0.111111	0.05	0.0188679	0.176471	0.1	0.133333	0.0588235	0	0.333333	0.105263	0.0322581	0.09375	0.15625	0.075	0.15	0.1	0.125	0.0888889	0.0263158	0.0740741	0.241379	0.196078	0.206897	0	0.119048	0.030303	0.24	0.0943396	0.0666667	0	0.170732	0.1	0.133333	0.169811	0.0851064	0.119048	0.166667	0.084507	0.111111	0.0454545	0.176471	0.106667	0.0465116	0.186667
Cep350:ENSMUSG00000033671.10	0.118421	0.15942	0.192982	0.205479	0.176471	0.116071	0.127119	0.130841	0.125	0.107143	0.0625	0.0645161	0.136364	0.142857	0.037037	0.0555556	0.225806	0.119403	0.136986	0.108911	0.0571429	0.171429	0.0697674	0.130719	0.111111	0.148936	0.157143	0.169811	0.0526316	0.125	0.113402	0.153061	0.0714286	0.145833	0.13253	0.134146	0.178571	0.155556	0.125	0.188235	0.113043	0.118421	0.152381	0.0886076	0.195122	0.139535	0.114754	0.142857	0.115385
Tor1aip1:ENSMUSG00000026466.9	0.107143	0.125	0	0	0.111111	0.0666667	0.1	0.047619	NA	NA	NA	NA	0.0666667	0	0.0487805	0.2	NA	0.115385	0.0454545	0.277778	0.142857	0.0833333	0.0857143	0.136364	0.153846	0.157895	0.230769	0.352941	NA	0.105263	0.0888889	0.0810811	0.0857143	0.0909091	0.0769231	0.0487805	0	0.138889	0.132353	0.09375	0.0434783	0.0588235	0.206897	0.0857143	0	0.0508475	0.0833333	0.04	0.0606061
Tor1aip2:ENSMUSG00000050565.8	0.115385	0.333333	0.227273	0.304348	0.0909091	0.142857	0.111111	0.0454545	NA	0.333333	0.142857	0.1	0	0.0869565	0.130435	0	0.125	0.269231	0.195652	0.148148	0	0.0833333	0.125	0.128205	0.3	0.172414	0.181818	0.45	0.1	0.166667	0.0967742	0.0588235	0.163636	0.153846	0.0810811	0.111111	0.2	0.151515	0.1	0	0.266667	0.0454545	0.22	0.117647	0.192308	0.130435	0.0784314	0.243902	0.106667
Tor1aip2:ENSMUSG00000079252.3	0.105263	0.333333	NA	0.571429	NA	0.0416667	0.222222	0.0769231	NA	NA	0	NA	0	0.047619	0.121212	NA	0.125	0.4	0.214286	0.2	NA	0	0.1	0.185185	0.3125	0.153846	0.136364	0.5	NA	0.285714	0.0454545	0.105263	0.3125	0.142857	0.0666667	NA	0.153846	0.0588235	0.12	0	0.5	0.0625	0.411765	NA	0.333333	0.0740741	0.166667	0.307692	0.0833333
Fam163a:ENSMUSG00000015484.3	0.168539	0.136842	0.12	0.179104	0.111111	0.133333	0.0714286	0.181818	0.125	0.157895	0.111111	0.157895	0.0769231	0.205882	0.0454545	0	0.102362	0.153846	0.141026	0.168675	0.135135	0.159664	0.0660377	0.115385	0.139535	0.185185	0.0694444	0.157895	0.25	0.241379	0.111111	0.0625	0.196581	0.280702	0.0990991	0.166667	0.0666667	0.0454545	0.057971	0.142857	0.122449	0.131148	0.141509	0.175	0.0769231	0.122137	0.0652174	0.0705882	0.154639
Terf1:ENSMUSG00000025925.7	0.0625	0.0294118	0.222222	0.0333333	0.181818	0.0384615	0.0666667	0.0833333	0.166667	0.0625	0.222222	0.142857	NA	0.25	0.2	0	0.0181818	0.242424	0.131579	0.037037	0.285714	0.1	0.16	0.0714286	0.105263	0.266667	0	0.3	NA	0.0714286	0.3	0	0.0943396	0.0714286	0.230769	0.106383	0.272727	0.130435	0.0952381	0.0666667	0.285714	0.121951	0.0769231	0.0454545	0.111111	0.190476	0.114286	0.142857	0.107143
Nphs2:ENSMUSG00000026602.4	NA	0.0588235	NA	0	NA	0.0714286	0	0	NA	NA	0	NA	NA	NA	NA	0.166667	0	NA	0	0.0588235	NA	0.153846	0	0	NA	NA	0.0714286	0.0909091	0	0	0.111111	0.172414	0	0	0.0625	0.111111	NA	0.1	0	0	0	0	0	0	0	0.0238095	0.047619	0	0
9430070O13Rik:ENSMUSG00000026601.6	0	0	0	0	NA	0	0.25	0.0909091	0	0.0357143	0.277778	0	0	0	0.0833333	NA	0	0.0555556	0	0.0833333	0	0	0.0416667	0	0.0909091	0.05	0.0416667	0.142857	0.2	0.0454545	0.1	0.037037	0	0	0	0.0454545	NA	0.04	0.0625	0.1	0.08	0.0333333	0	0.0652174	0.222222	0	0	0.0810811	0.166667
Gm2000:ENSMUSG00000078193.1	NA	0	NA	0	NA	0	NA	NA	NA	0	NA	NA	NA	NA	NA	NA	NA	NA	NA	NA	0	NA	NA	NA	NA	NA	NA	NA	NA	NA	NA	NA	NA	0	NA	NA	NA	0	NA	NA	NA	0	NA	NA	NA	NA	NA	NA	NA
Soat1:ENSMUSG00000026600.6	0.0517241	0.0754717	0.2	0.0344828	0.05	0.0757576	0.117647	0.109091	0.5	0.153846	0.2	0.25	0.285714	0.388889	0.130435	0.227273	0.0961538	0.133333	0.163934	0.194444	0.153846	0.145833	0.103448	0.129412	0.24	0.157895	0.151515	0.241379	0.25	0.169492	0.15	0.0784314	0.0961538	0.146341	0.0769231	0.117647	0.230769	0.12766	0.195652	0.285714	0.104167	0.0655738	0.0779221	0.137931	0.214286	0.225806	0.05	0.2	0.107143
Gm106:ENSMUSG00000032719.4	0.0645161	0.272727	0.037037	0.24	0.08	0.0512821	0.125	0.0434783	0.0555556	NA	0.0333333	0	0	NA	0.125	0	0.111111	0	0.2	0.107143	0.1875	0.0188679	0.0925926	0.097561	0.222222	0	0.0645161	0.0952381	0.0714286	0	0.0833333	0.0526316	0.0857143	0.0714286	0.0697674	0.1	0.222222	0.151515	0.111111	0	0.0416667	0.025	0	0.047619	0.0322581	0	0.0188679	0.142857	0.157895
Abl2:ENSMUSG00000026596.7	0.125	0.142857	0.16129	0.19697	0.407407	0.215686	0.134328	0.172727	0.236842	0.37931	0.20339	0.117647	0.1875	0.130435	0.238095	0.209302	0.163934	0.238806	0.158416	0.17757	0.2	0.210526	0.125926	0.140496	0.2	0.174419	0.141026	0.0892857	0.102041	0.204545	0.181818	0.212121	0.243243	0.101562	0.182796	0.183486	0.14	0.23913	0.205479	0.205882	0.203125	0.15	0.164948	0.132075	0.344828	0.219048	0.12782	0.178571	0.118421
Tor3a:ENSMUSG00000060519.5	0.0909091	0.1	0	NA	NA	0.0714286	0	0.0625	NA	0.25	0.181818	0	NA	0.133333	0.125	NA	0.08	0.037037	0.173077	0.125	0.0454545	0.0833333	0.103448	0.135135	0.111111	0.125	0.05	0.153846	NA	0.181818	0.25	0.12	0.166667	0.166667	0.16129	0.454545	0.192308	0.272727	0.153846	0	0.166667	0.0714286	0.0645161	0.0909091	0.333333	0.0789474	NA	0.12	0.15625
Fam20b:ENSMUSG00000033557.11	0.135593	0	0.1875	0.130435	0.25	0.137931	0.192308	0.078125	0.15625	0.166667	0.1	0.181818	0	0.1875	0.107143	0.0394737	0.0746269	0.218182	0.108108	0.15625	0.0882353	0.24	0.188679	0.135802	0.0697674	0.194444	0.0727273	0.212121	0.153846	0.133333	0.16129	0.0754717	0.16	0.136364	0.0571429	0.06	0	0.173913	0.136364	0.0481928	0.146341	0.2	0.138889	0.0666667	0.147059	0.26	0.12766	0.14	0.0833333
Ralgps2:ENSMUSG00000026594.7	0.166667	0.131579	0.156977	0.118881	0.176471	0.112782	0.0892857	0.125	0.0588235	0.0714286	0.0757576	0.0666667	0.025	0.148148	0.0681818	0.115385	0.143519	0.18	0.177419	0.155172	0.108108	0.114458	0.116279	0.179104	0.166667	0.113208	0.156522	0.128205	0.2	0.148649	0.128	0.136364	0.317073	0.112245	0.146341	0.134969	0.148148	0.185714	0.106061	0.165714	0.174194	0.181208	0.122137	0.147651	0.170213	0.127193	0.132911	0.141667	0.178082
Angptl1:ENSMUSG00000033544.6	NA	0.384615	0.259259	0.0909091	NA	0.136364	0.1	0.2	NA	NA	0.125	0.25	NA	0.266667	NA	0.153846	0.236842	0.241379	0.189189	0.1875	0	0.2	0.16	0.121212	0.157895	NA	0.1	0.0952381	NA	0.25	0.2	0.0909091	0.625	0.230769	0.2	0.25	NA	0.25	0.227273	0.209302	0.357143	0.294118	0.230769	0.222222	NA	0.296296	0.208333	0.153846	0.315789
1700057K13Rik:ENSMUSG00000026592.7	0	NA	0	NA	NA	0.125	0.166667	NA	NA	NA	NA	0.375	NA	0.25	0.25	NA	0.0769231	NA	NA	0	NA	0.153846	0	0	0.166667	0	0	0	NA	0.227273	NA	0.4	0.0666667	NA	0.125	0.25	0	0	0.166667	0.0555556	0.111111	0	0	0.153846	NA	0	0	0.2	0
Rasal2:ENSMUSG00000070565.5	0.193277	0.168539	0.160584	0.198758	0.282051	0.135714	0.18018	0.15942	0.147287	0.208955	0.160494	0.15873	0.241379	0.04	0.145455	0.254902	0.17037	0.245455	0.154255	0.218978	0.0888889	0.128205	0.192771	0.267717	0.259259	0.109756	0.148515	0.22807	0.227273	0.0791367	0.159091	0.149254	0.15493	0.166667	0.142012	0.150685	0.0909091	0.121693	0.172662	0.2	0.13245	0.182692	0.20339	0.133333	0.123077	0.134454	0.0945946	0.18543	0.163462
2810025M15Rik:ENSMUSG00000049881.7	NA	0	0.142857	0	NA	0	NA	0.0606061	NA	0	NA	NA	NA	NA	NA	NA	0.0714286	0	0.1	NA	NA	NA	0.4	0.166667	NA	0	0	NA	0	0	NA	NA	NA	0	0.0294118	0.115385	NA	0	0.0416667	0.0666667	0.117647	NA	0.272727	NA	NA	NA	0.5	0	0
BC026585:ENSMUSG00000033488.5	0.0769231	0.12	0.166667	0.08	0.5	0.258065	0.176471	0.148148	0.08	0.333333	0.0909091	0.285714	0.166667	0.153846	0.173913	0.0555556	0.105263	0.151515	0.0769231	0.0967742	0.0769231	0.0952381	0.06	0.125	0.181818	0.1875	0.117647	0.25	0.461538	0.113636	0	0.0731707	0.190476	0.166667	0.25	0.142857	NA	0.134615	0.0714286	0.181818	0.15625	0.16	0.1	0.0740741	0.0666667	0.236842	0.0769231	0.0869565	0.0697674
Sec16b:ENSMUSG00000026589.8	0.0789474	0.126984	0.166667	0.148148	0.4	0.146341	0.0285714	0.075	0.0909091	0.133333	0.0645161	0.142857	0.166667	0.117647	0.285714	0.08	0.139241	0.0921053	0.0714286	0.125	0.111111	0.194805	0.0963855	0.0208333	0.222222	0.0714286	0.130435	0.0851064	0	0.117647	0.0232558	0.175439	0.157895	0.15	0.136986	0.188679	0.09375	0.148148	0.102941	0.0491803	0.0833333	0.0909091	0.119403	0.0821918	0.103448	0.118644	0.0465116	0.125	0.163043
Fam5b:ENSMUSG00000004031.8	0.130435	0.195652	0.0729167	0.157143	0.047619	0.133333	0.16	0.155963	0.047619	0.142857	0.0851064	0.0967742	0.0833333	0.0512821	0.113208	0.0666667	0.189873	0.255102	0.122642	0.140351	0	0.0671642	0.121212	0.0777778	0.075	0.135593	0.0540541	0.148148	0.0416667	0.116883	0.121622	0.155844	0.105263	0.0757576	0.08	0.101124	0.027027	0.24	0.119565	0.0677966	0.197674	0.119565	0.0853659	0.111111	0.0232558	0.133858	0.0939597	0.211765	0.166667
Astn1:ENSMUSG00000026587.8	0.161616	0.167665	0.0809524	0.10582	0.116883	0.138462	0.133758	0.109756	0.115385	0.13	0.105263	0.164557	0	0.173913	0.146067	0.0588235	0.151111	0.138298	0.180982	0.12093	0.1375	0.12253	0.134328	0.119691	0.147727	0.12605	0.156627	0.113095	0.108108	0.14433	0.10828	0.105263	0.2	0.13198	0.102564	0.151515	0.0909091	0.129167	0.116402	0.114537	0.185792	0.125683	0.148571	0.0710383	0.163636	0.123223	0.100719	0.097561	0.167203
4930444P10Rik:ENSMUSG00000067795.5	0	0	0	0.0909091	NA	0.0625	0.2	0	0.125	0.0666667	0.153846	NA	NA	NA	0.0769231	0	0.0625	0.0714286	0.129032	0.027027	0	0.0434783	0.0952381	0.208333	0.125	0.05	0	0.111111	0	0.333333	0.0909091	0	0.0909091	0	0.0384615	0	0.285714	0.0666667	0	0	0	0.0625	0.0666667	0.157895	0	0.0416667	0.230769	0.0666667	0.0357143
Pappa2:ENSMUSG00000073530.4	0.0650407	0.05	0.102857	0.0728477	0.0980392	0.0710059	0.0989011	0.0807453	0.0895522	0.126761	0.0983607	0.0612245	0.142857	0.0724638	0.0483871	0.0909091	0.0810811	0.11194	0.0940171	0.101449	0.0204082	0.0851064	0.0728477	0.0701754	0.0438596	0.0574713	0.00833333	0.0967742	0.0555556	0.0693069	0.0291262	0.117021	0.0909091	0.0507246	0.122302	0.0610687	0	0.0882353	0.0420168	0.06	0.0655738	0.0183486	0.109375	0.0529801	0.0652174	0.0733333	0.0207254	0.0583333	0.103659
1600012P17Rik:ENSMUSG00000047661.2	0	0	0.0769231	NA	NA	0	0.0434783	0.0526316	NA	NA	NA	0	NA	0.111111	0	NA	0	0	0	0.142857	NA	0.0714286	0.15	0	NA	NA	NA	NA	NA	NA	0	0.0666667	0.25	0	0.0588235	0.0833333	NA	0	0	0.0666667	0.0769231	0.04	0.0434783	0.047619	NA	0.1	0.0625	0.125	0
Rpl7:ENSMUSG00000043716.7	NA	NA	NA	0.166667	NA	0	NA	0	NA	NA	NA	0.571429	NA	NA	NA	NA	0.0555556	0.05	0.1	NA	NA	0	NA	0.0909091	NA	0	NA	NA	NA	0.2	NA	NA	NA	0	0.0666667	NA	NA	0.2	NA	0.1	NA	0.166667	0.166667	NA	NA	0.166667	0	0.0555556	NA
Rdh10:ENSMUSG00000025921.7	0.111111	0.25	0.181818	0.291667	0.125	0.047619	0.0416667	0.0263158	0.0526316	0.03125	0.075	0.0833333	0.111111	0.133333	NA	0.047619	0.190476	0.0689655	0.122807	0.166667	0.0714286	0.103448	0.0344828	0.1	0.214286	0	0.117647	0.0952381	0	0.0967742	0.166667	0.25	0.137931	0.157895	0.0789474	0.166667	0	0.176471	0.05	0.0625	0.09375	0.166667	0.116279	0.1	0.0909091	0.333333	0.102564	0.15	0.309524
Gm4953:ENSMUSG00000061992.1	NA	NA	NA	NA	NA	NA	NA	NA	NA	NA	NA	NA	NA	NA	NA	NA	NA	NA	NA	NA	NA	NA	NA	NA	NA	NA	NA	NA	NA	NA	NA	NA	NA	NA	NA	NA	NA	NA	NA	NA	NA	NA	NA	NA	NA	NA	NA	NA	NA
Rfwd2:ENSMUSG00000040782.7	0.17284	0.0243902	0.108108	0.0769231	0	0.224138	0.0384615	0.111111	0.166667	0.222222	0.195122	0.176471	0.333333	0.171429	0.151515	0.0714286	0.109375	0.0724638	0.10084	0.14	0.230769	0.177419	0.115385	0.169492	0.131579	0.214286	0.128205	0.111111	0.142857	0.130435	0.137931	0.170732	0.0530303	0.177419	0.0666667	0.113636	0.172414	0.142857	0.102041	0.1875	0.219512	0.171875	0.203704	0.189189	0.230769	0.146667	0.15534	0.156863	0.2
Gm10530:ENSMUSG00000073528.2	0.32	0.258065	0.375	0.231884	0.571429	0.337838	0.151515	0.212766	0.181818	0.294118	0.173913	0.411765	0.363636	0.405405	0.304348	0.538462	0.307692	0.122449	0.219512	0.268293	0.375	0.238095	0.206349	0.184211	0.315789	0.333333	0.275	0.3	0.5	0.264706	0.173913	0.310345	0.2	0.311111	0.189655	0.219512	0.470588	0.292683	0.387097	0.176471	0.272727	0.241379	0.154762	0.384615	0.1	0.267606	0.131579	0.258065	0.232558
Tnr:ENSMUSG00000015829.7	0.234234	0.212963	0.227273	0.25	0.163265	0.292929	0.145455	0.226562	0.282609	0.240741	0.232558	0.27027	0.222222	0.204545	0.0535714	0.141176	0.239583	0.20354	0.193182	0.274194	0.246377	0.259259	0.202454	0.16763	0.240506	0.209302	0.232877	0.357143	0.276596	0.444444	0.241758	0.170213	0.170543	0.252101	0.222973	0.260504	0.194805	0.2	0.219858	0.223684	0.223684	0.142857	0.172727	0.166667	0.26087	0.2	0.059633	0.178571	0.295699
4930523C07Rik:ENSMUSG00000090394.1	0.0222222	0.0606061	0.25	0.266667	NA	0.32	0	0.0322581	0	0.238095	NA	NA	NA	0.111111	0.111111	0	0	0.190476	0.0857143	0.0952381	0.25	0.21875	0.0408163	0.1	0	0.148148	0.0769231	0.2	NA	0.0769231	0	0.0526316	0.0681818	0.0666667	0.0952381	0	NA	0.113636	0.08	0.0606061	0	0.16	0	0.1	0	0.08	0.0416667	0.138889	0.0681818
4930523C07Rik:ENSMUSG00000050883.8	0.0344828	0.04	0.285714	0.307692	NA	0.318182	0	0.0357143	0	0.25	NA	NA	NA	0.153846	0.125	0	0	0.222222	0.0526316	0.153846	NA	0.192308	0.0333333	0.133333	0	0.210526	0.125	0.25	NA	0.111111	0	0.0588235	0.0789474	0	0.153846	0	NA	0.108108	0.05	0.0666667	0	0.166667	0	0.142857	NA	0.0952381	0.0434783	0.172414	0.107143
4930562F07Rik:ENSMUSG00000026729.4	0	NA	NA	NA	NA	NA	NA	NA	NA	NA	NA	NA	NA	NA	NA	NA	NA	NA	0	NA	NA	NA	0.111111	NA	NA	NA	NA	NA	NA	NA	0	NA	NA	NA	0	NA	NA	NA	NA	NA	NA	NA	NA	NA	NA	NA	NA	0	0
Tnn:ENSMUSG00000026725.10	0.037037	0.0192308	0.155172	0	0.210526	0.097561	0.166667	0.0952381	0.04	0.04	0.121212	0.0909091	0.181818	0.2	0.0740741	0.0555556	0.0606061	0.175439	0.206897	0.115385	0	0.142857	0.0333333	0.0677966	0.171429	0.117647	0.0576923	0.266667	0.0909091	0.214286	0.114286	0.0731707	0.19403	0.1	0.0232558	0.216667	0.1	0.102041	0.114286	0.0625	0.0909091	0.0645161	0.23913	0.121212	0	0.105263	0.0166667	0.245902	0.0363636
Mrps14:ENSMUSG00000058267.7	0.0526316	NA	NA	NA	NA	0.333333	NA	NA	NA	NA	NA	NA	NA	NA	NA	NA	NA	NA	NA	NA	NA	0.384615	NA	NA	NA	NA	0	NA	NA	NA	0	NA	0	0.0625	0.0526316	0	NA	NA	0	0.111111	0	0.0833333	0	NA	NA	0	0	0	0
Cacybp:ENSMUSG00000014226.4	NA	NA	NA	NA	0.181818	0.1875	0.222222	0.166667	NA	NA	0.0909091	NA	0	NA	NA	NA	0.285714	NA	0.0526316	NA	NA	0.3	0.0588235	0.125	NA	NA	0.0769231	0	NA	NA	NA	NA	0.375	0.230769	0.357143	0	NA	0.111111	0.0625	0.111111	0.0465116	0	0.166667	0.0769231	NA	NA	0	0.166667	0.142857
Rabgap1l:ENSMUSG00000026721.8	0.177358	0.180095	0.180473	0.2	0.126761	0.13871	0.0874525	0.177515	0.186567	0.184211	0.148438	0.169355	0.166667	0.117647	0.150327	0.115385	0.121622	0.173745	0.167082	0.213439	0.119658	0.174174	0.121387	0.172507	0.156977	0.196319	0.124424	0.142857	0.057971	0.180392	0.174359	0.212264	0.09375	0.225806	0.137427	0.164659	0.192661	0.199475	0.126866	0.215753	0.155556	0.161943	0.181818	0.173913	0.15625	0.159609	0.0566572	0.119205	0.15625
Stau2:ENSMUSG00000025920.12	0.0648649	0.043956	0.0751445	0.0506329	0.149254	0.0957854	0.112676	0.0659898	0.0978261	0.084507	0.13253	0.130435	0.0322581	0.088	0.0963855	0.0746269	0.0746269	0.126214	0.0996785	0.103896	0.104167	0.0853081	0.0540541	0.0822511	0.0423729	0.0671141	0.0761421	0.0764706	0.0958904	0.0695187	0.107692	0.0728477	0.0875	0.121827	0.0366492	0.0647059	0.133333	0.103586	0.0773196	0.0913043	0.101266	0.0931373	0.109524	0.132867	0.0735294	0.101523	0.0308483	0.08	0.0864198
Gm6177:ENSMUSG00000057499.3	NA	NA	NA	NA	NA	NA	NA	NA	NA	NA	NA	NA	NA	NA	NA	NA	NA	NA	NA	NA	NA	NA	NA	0.125	NA	NA	NA	NA	NA	NA	NA	NA	NA	NA	NA	NA	NA	NA	NA	NA	NA	0.166667	0	NA	NA	NA	NA	NA	NA
Rc3h1:ENSMUSG00000040423.4	0.146341	0.104167	0.222222	0.169811	0.285714	0.103448	0.16129	0.185185	0.37037	0.5	0.285714	0.214286	0.5	0.26087	0.310345	0.222222	0.25	0.290323	0.173913	0.228571	0.363636	0.103448	0.1	0.181818	0.181818	0.238095	0.263158	0.105263	0.2	0.230769	0.285714	0.175	0.264151	0.140351	0.142857	0.25	0.416667	0.169492	0.09375	0.269231	0.16129	0.0888889	0.0769231	0.227273	0.25	0.166667	0.131579	0.175	0.163265
Serpinc1:ENSMUSG00000026715.7	0.210526	0.16129	0	0.105263	0	0.0714286	0.08	0.05	0.2	NA	0	0.111111	0.0588235	0	0.105263	0.0625	0.263158	0.0909091	0.0294118	0.0714286	0.2	0.0285714	0.0384615	0.0555556	0.121212	NA	0.166667	0.0769231	0	0.111111	0.214286	0.137931	0.243243	0.107143	0.0638298	0.235294	0.0588235	0.1875	0.157895	0.0952381	0	0	0.0833333	0.0666667	0	0.119048	0.0689655	0.125	0.214286
Zbtb37:ENSMUSG00000043467.11	0.0909091	0.0333333	0.0454545	0.037037	NA	0.114286	0	0.0185185	0	0.25	NA	NA	NA	NA	0.0666667	0.1	0.166667	0.0740741	0.106383	0.294118	NA	0.277778	0.0697674	0.272727	0	0.235294	0.130435	0.1	NA	0.0714286	0	NA	0.0571429	0.116279	0.444444	0.16	0.030303	0.166667	0.176471	0.0425532	0.210526	0.137931	0.075	0.0769231	0	0.380952	0.0273973	0.136364	0.185185
Dars2:ENSMUSG00000026709.3	0.142857	0	0	0	0	0.0238095	0.0333333	0.0833333	0.0714286	NA	0.1	0	0.0909091	0.166667	NA	0.0909091	0.121212	0.210526	0.105263	0.12	0	0.0714286	0.0333333	0.0465116	0.0526316	0.1	0.03125	0.0909091	0.0769231	0	0	0.037037	0.0689655	0.0588235	0.148148	0.0434783	0.0588235	0.1	NA	0.0416667	0.1875	0.0689655	0.0454545	0.0606061	0.0526316	0.0625	0.0882353	0.0882353	0.166667
Cenpl:ENSMUSG00000026708.9	0	0	0.1	0.125	0	0.111111	NA	0.0434783	0	NA	NA	NA	NA	NA	NA	0.125	0.0666667	0.0625	0.1	0	NA	NA	0	0.0769231	0	0	0	0	NA	NA	NA	0.1	0.136364	0.0526316	0	0.285714	NA	0	0.25	0.176471	0.111111	0.2	0.0588235	0	NA	0.0666667	0	0.0714286	0.12
Klhl20:ENSMUSG00000026705.10	0	0.25	0.181818	0.153846	0.142857	0.133333	0	0.025641	0.175	NA	0	0.181818	NA	0.5	0.1875	0	0.0384615	0.166667	0.118644	0.0555556	0.0769231	0.0652174	0.0740741	0.12	0.142857	0.037037	0.0952381	0.15	NA	0.208333	0.04	0	0.0731707	0.285714	0.137931	0.210526	0.5	0.142857	0.0540541	0.166667	0.108108	0.0952381	0.1875	0.115385	0.0769231	0.203704	0.037037	0.03125	0.140351
Ankrd45:ENSMUSG00000044835.9	0.125	0	0.1	0.136364	NA	0.166667	0.0333333	0.0666667	0.1	0	0	0	NA	0.133333	0.117647	0	0	0.0740741	0	0	0	0	0	0.137931	0	0	0	0.047619	0.133333	0.0322581	0.111111	0.0588235	0.2	0.0909091	0.0238095	0	0	0.03125	0.125	0.130435	0.133333	0.0357143	0	NA	0.0833333	0.0789474	0.0714286	0	0.105263
Prdx6:ENSMUSG00000026701.9	0.117647	0.117647	0.142857	0	0	0.230769	0.031746	0.142857	NA	NA	NA	0.0833333	NA	0.142857	0	0	0.214286	0	0.0555556	0.363636	NA	0.297297	0.0327869	0	0.0833333	0.25	NA	0.2	NA	0.176471	0.0833333	0.166667	0.105263	NA	0.0714286	0.416667	NA	0.238095	0.162791	0.363636	0.0625	0	0.0294118	0.333333	NA	0.363636	0	0	0.142857
Tnfsf4:ENSMUSG00000026700.3	0.047619	0	0.12	0.294118	NA	0.142857	0.0555556	0.0714286	0.125	0	0	NA	NA	0	NA	0.0588235	0	0.0967742	0	0.0277778	NA	0.0263158	0	0	0.214286	NA	0	NA	NA	0	0	0.05	0.230769	0.133333	0	0.181818	NA	0	0.0625	NA	0.05	0	0.0869565	0.0666667	NA	0	0.0689655	0	0.0769231
Tnfsf18:ENSMUSG00000066755.2	NA	NA	NA	NA	NA	0.142857	NA	0	NA	NA	NA	NA	NA	NA	NA	NA	NA	0.166667	0	0	NA	0.125	NA	0	NA	NA	NA	NA	NA	NA	NA	0	0.166667	0.111111	0.0769231	NA	NA	NA	NA	0.166667	NA	0	0	NA	NA	0	NA	0.0625	0.0666667
Fasl:ENSMUSG00000000817.8	NA	0	0	NA	NA	0	NA	0	NA	NA	0	0	NA	NA	NA	NA	0	0	0.0769231	NA	NA	0	0	NA	NA	NA	NA	NA	NA	NA	NA	NA	0	NA	NA	NA	NA	NA	0	0	0	NA	0	0	0	0	0.0909091	NA	0
AI848100:ENSMUSG00000040297.7	0.103448	0.233333	0.177778	0.1	0.111111	0.3125	0.0322581	0.0952381	NA	0.375	0.181818	NA	NA	0.375	0.2	0	0.151515	0.2	0.137931	0.263158	0.3	0.3	0.185185	0.28125	0.166667	0.222222	0.157895	0.315789	NA	0.272727	0.333333	0.25	0.259259	0.192308	0.0952381	0.0833333	0.333333	0.25	0.108108	0.333333	0.217391	0.2	0.105263	0.148148	0.3	0.25	0.0816327	0.105263	0.111111
4930558K02Rik:ENSMUSG00000086277.2	0.0857143	0.0714286	0.0217391	0.129032	0.153846	0.130435	0.0588235	0.148148	0.5	NA	0	0.125	NA	0.222222	0.0909091	0.375	0.121951	0.16	0.142857	0.1	0.05	0.0344828	0.12	0.08	0.0666667	NA	0.0263158	0	0	0.1	0.0540541	0.176471	0.0465116	0.1	0.0980392	0.0392157	0.222222	0.0833333	0.037037	0.142857	0.108108	0.125	0.0555556	0.0833333	0	0.0434783	0.0588235	0.0416667	0.16129
Pigc:ENSMUSG00000026698.7	0.0877193	0.142857	0.117021	0.212766	0.235294	0.264151	0.12	0.230769	0.391304	0.294118	0.212121	0.277778	0.111111	0.135135	0.190476	0.3	0.169811	0.180328	0.239437	0.166667	0.0645161	0.09375	0.160494	0.207792	0.125	0.0952381	0.125	0.307692	0.217391	0.174603	0.102564	0.170732	0.123711	0.203125	0.0983607	0.128571	0.263158	0.178571	0.0784314	0.235294	0.148936	0.210526	0.176471	0.195652	0.0434783	0.191011	0.0714286	0.27451	0.25
Dnm3:ENSMUSG00000040265.9	0.195335	0.25448	0.178273	0.241379	0.229358	0.233333	0.166667	0.203488	0.246032	0.241071	0.165605	0.179688	0.190476	0.151832	0.148387	0.153846	0.2	0.239554	0.212371	0.222951	0.224638	0.195467	0.190789	0.213675	0.277512	0.274419	0.179775	0.201183	0.298969	0.219219	0.188679	0.217984	0.239875	0.258824	0.122222	0.206304	0.192593	0.239024	0.165109	0.186321	0.190476	0.230321	0.223433	0.187166	0.235849	0.259459	0.10338	0.237226	0.230047
Gm10176:ENSMUSG00000066752.4	NA	NA	NA	NA	NA	0.1	NA	NA	NA	NA	0	NA	NA	NA	NA	NA	NA	NA	0	NA	NA	0	NA	NA	NA	NA	0	0	NA	0	0	0	NA	NA	0.0454545	0.0526316	NA	0.05	0	0	NA	NA	NA	0	NA	NA	0.166667	0.0909091	NA
Mettl13:ENSMUSG00000026694.11	0	0.0793651	0.0816327	0.2	0.0666667	NA	0.130435	0	0.0833333	0.0322581	NA	0.047619	NA	0.166667	NA	0.1	0	0.117647	0.0909091	0.0952381	NA	0.15	0.08	0.125	0	0.0555556	0	0.0769231	NA	0	0.0952381	0.166667	0	0.133333	0	0.142857	0	0.12	0.208333	0.0555556	0.0384615	0.0555556	0.107143	0.0714286	0.0588235	0.266667	0.0588235	0.153846	0.129032
Vamp4:ENSMUSG00000026696.8	0.111111	0.16	0.1	0.2	NA	0.269231	0	0.107143	0	0	0	NA	NA	0.0526316	0.428571	0	0	0.214286	0.0526316	0.0833333	NA	0.0540541	0.0714286	0.0540541	0.0909091	0	0.1	0.0204082	NA	0.0625	0	0.3125	0.0833333	0.185185	0.0307692	0.25	0.166667	0.209302	0.129032	0.0769231	0.0277778	0.157895	0.0333333	0.222222	0.166667	0.1875	0.0714286	0.103448	0.0625
Gm5705:ENSMUSG00000091743.1	NA	NA	NA	NA	NA	NA	NA	NA	NA	NA	NA	NA	NA	NA	NA	NA	NA	NA	NA	NA	NA	NA	NA	NA	NA	NA	NA	NA	NA	NA	NA	NA	NA	NA	NA	NA	NA	NA	NA	NA	NA	NA	NA	NA	NA	NA	NA	NA	NA
Myoc:ENSMUSG00000026697.9	0.111111	0.333333	NA	NA	NA	0.307692	0.117647	0.0588235	NA	0.1	0	0	NA	0	NA	0.0909091	0	0.0909091	0.0769231	0.153846	0.166667	0.333333	0.0625	0.0666667	0	NA	0	NA	NA	NA	0	0.0909091	NA	0.166667	NA	0	NA	NA	0.2	0.1	0	0	0.125	0.230769	NA	0.0769231	0.0333333	0.0454545	0.0606061
7420461P10Rik:ENSMUSG00000091060.1	0	NA	0	0	NA	0.1875	0	0	NA	0.142857	NA	NA	NA	0	NA	0.166667	0	NA	0.0769231	0	0.2	0.1	NA	0	NA	0.142857	0	0.142857	NA	NA	0.166667	0	0.142857	0	NA	0	NA	0	0.142857	0.111111	0	0	0.111111	0.153846	NA	0	0.0714286	0.0526316	0.0714286
Prrc2c:ENSMUSG00000040225.7	0.0819672	0.125	0.166667	0.175	0	0.1	0.208333	0.184615	0.1	0.285714	0.25	0.142857	NA	0.166667	0.3	0	0.0645161	0.272727	0.08	0.173913	0.0833333	0.170213	0.0892857	0.150943	0.166667	0.114286	0.236842	0.259259	0.047619	0.245902	0.209302	0.0810811	0.170732	0.220339	0.104167	0.170213	0.0625	0.111111	0.126984	0.0895522	0.139535	0.136364	0.291667	0.0769231	0.0869565	0.283019	0.116667	0.0566038	0.111111
Fmo4:ENSMUSG00000026692.6	0	0	0	0	NA	0	0	0	0	0	NA	0	NA	0	NA	0	0	0.0555556	0.125	NA	0	0.05	0	0.0625	0	0.181818	0	0.0909091	NA	0.111111	0.0434783	NA	0.217391	NA	0.0909091	0.181818	NA	0	0	0	0	0	NA	0.222222	NA	0.047619	0	0	0.142857
Fmo1:ENSMUSG00000040181.8	0.137931	0.111111	0.136364	0.125	NA	0.0357143	0.103448	0.111111	NA	0	0	0	NA	0	NA	0.166667	0.136364	0.0930233	0.142857	0.138889	0	0.125	0.05	0.0232558	0.3	0.0333333	0	0.0645161	0	0.05	0.047619	0.0769231	0.137931	0	0.0227273	0.03125	0	0	0.0555556	0.0384615	0.0434783	0.0833333	0	0	NA	0	0	0.0588235	0.0833333
Fmo2:ENSMUSG00000040170.7	0	0.1	0.0625	0.0344828	0.1	0	0.0666667	0	NA	0	NA	0.0384615	0	0	0	0.0625	0	0.0588235	0.0333333	0.1	0.2	0	0.0555556	0.0689655	0.133333	0.0769231	0.0869565	0	0	0	0.0344828	0.115385	0.08	0.230769	0.0526316	0.142857	0	0.130435	0	0.0344828	0.0540541	0.214286	0	0.0689655	0	0.0740741	0.0322581	0	0.037037
Fmo3:ENSMUSG00000026691.8	0.0666667	0.227273	0.157895	0.0967742	NA	0.0625	0.117647	0.24	0.133333	0	0.125	0.153846	NA	0.125	0.222222	0.153846	NA	0.25	0.0625	0.125	NA	0.133333	0.0869565	0.108108	0	0.181818	0.266667	0	0	0.2	0.289474	0.181818	0.0952381	0.178571	0.24	0.157895	0	0.1875	0.136364	0.151515	0.08	0.125	0.1	0.0526316	NA	0.173913	0.1	0.333333	0.125
4921528O07Rik:ENSMUSG00000071890.4	0.0555556	0.05	0.0454545	0.16	NA	0.142857	0.0384615	0	0	NA	NA	0.25	NA	0	0	0	0.136364	0.0769231	0.04	0.0606061	0.142857	0.121951	0.1	0.0434783	0	0.0526316	0.0909091	0.1875	0.125	0.0526316	0.047619	0.137931	0	0.0434783	0.0357143	0.105263	0.133333	0.04	0	0.2	0.0277778	0.146341	0.0277778	0.0952381	0.166667	0.0434783	0.0392157	0.09375	0.0204082
Prrx1:ENSMUSG00000026586.8	0.182927	0.0701754	0.149254	0.307692	0.5	0.15	0.257143	0.23913	0.230769	0.111111	0.0769231	0.178571	0.105263	0.118644	0	0.176471	0.225352	0.127907	0.118644	0.147541	0.137255	0.222222	0.0869565	0.0891089	0.125	0.258065	0.185185	0.125	0.0454545	0.140351	0.0909091	0.22	0.183099	0.180556	0.12069	0.241379	0.166667	0.440678	0.2	0.2	0.189873	0.253731	0.15873	0.191489	0.137931	0.21875	0.152778	0.142857	0.142857
Gorab:ENSMUSG00000040124.4	0.238095	0.210526	0.166667	0.1	NA	0.133333	0	0.142857	0.0769231	0.333333	0.125	0.148148	0.222222	NA	NA	NA	0.142857	0.136364	0.037037	0.107143	0.0588235	0	0.047619	0.294118	0.142857	0.333333	0	NA	0.5	NA	NA	0.25	0.222222	0.166667	0.0952381	0.0434783	0.375	0.222222	0	0.190476	0.0909091	0.0714286	0.107143	0.107143	0.166667	0.333333	0	0.307692	0.111111
Ube2w:ENSMUSG00000025939.10	0.333333	0.0555556	0.04	0.2	NA	0.117647	0.285714	0.2	0.37931	0.25	0.142857	0.166667	NA	0.166667	0.111111	0.1	0.111111	0.15	0.186047	0.264706	0	0.214286	0.117647	0.275	0.181818	0.15	0.375	0.222222	NA	0.16129	0.333333	0.205882	0.225806	0.166667	0.0925926	0.177778	0.222222	0.162791	0.28	0.179487	0.12	0.12	0.103448	0.153846	NA	0.2	0.127273	0.131579	0.228571
Mettl11b:ENSMUSG00000040113.8	0	0.047619	0.166667	0.0625	0	0	0.0277778	0.0333333	NA	NA	NA	0.1	0	NA	NA	0	0	0	0.0454545	0	0.166667	0	0	0	0.375	NA	0.157895	NA	NA	0	0	0	0.117647	0.153846	0.125	0	NA	0.111111	0.1	0.142857	0.0714286	0.0769231	0	0	0.1	NA	0	0	0.0322581
Kifap3:ENSMUSG00000026585.7	0.12037	0.18	0.0617284	0.102564	0.181818	0.141176	0.142857	0.226667	0.037037	0.166667	0.0833333	0.0793651	0.0833333	0.179487	0.0444444	0.114286	0.119497	0.107143	0.140187	0.144928	0.075	0.175926	0.152	0.131148	0.06	0.0533333	0.0508475	0.0704225	0.0869565	0.0851064	0.101449	0.102041	0.107843	0.112245	0.0714286	0.141732	0.162791	0.0909091	0.151515	0.0896552	0.180723	0.158537	0.0307692	0.0375	0	0.105263	0.064	0.159091	0.122951
Scyl3:ENSMUSG00000026584.7	0	0.0540541	0.09375	0.04	0	0.16	0.0769231	0.15625	0	NA	0	NA	0	0	0	0.0625	0.0754717	0.166667	0.047619	0.04	NA	0.0606061	0.238095	0.212121	0	0.0526316	0	0.125	NA	0.142857	0.15	0.25	0.0526316	0.103448	0.0238095	0.0344828	0.0384615	0	0.151515	0.0666667	0.0555556	0	0.08	0.2	0.1	0.15	0.0454545	0.166667	0.173333
BC055324:ENSMUSG00000041406.7	0.0208333	0.03125	0.0408163	0.030303	0	0	0.1	0.0294118	0.105263	0.0555556	0	0	0	0	0	0.214286	0.102564	0.209302	0.0588235	0.109091	0.0434783	0.0294118	0.0980392	0.0227273	0.1875	0.142857	0.047619	0.142857	NA	0.0526316	0.25	0.037037	0.157895	0.21875	0	0.111111	0.153846	0.0136986	0	0.0666667	0.111111	0.130435	0.0714286	0.117647	NA	0.103448	0.0196078	0.115385	0.0806452
2810422O20Rik:ENSMUSG00000041396.7	0	NA	NA	0.142857	0	NA	0.0909091	0.166667	NA	NA	NA	NA	NA	NA	0.0769231	NA	0.142857	0	NA	NA	NA	NA	0.103448	NA	0	NA	0	NA	NA	NA	NA	NA	NA	NA	0.25	NA	NA	NA	0.0666667	0.166667	NA	NA	NA	NA	NA	NA	0	NA	NA
Sele:ENSMUSG00000026582.6	NA	NA	0.105263	NA	NA	0	0	0.0909091	0	NA	NA	NA	NA	NA	0.111111	NA	0.0869565	0.142857	0.0384615	0.0833333	NA	0.0588235	0	0	NA	NA	0.230769	0.2	NA	0	0	0	0.0384615	0.157895	0.0555556	0.030303	NA	0	0.0294118	0	NA	0	0	0	0.142857	0	0	0	0.125
Sell:ENSMUSG00000026581.7	0	0.1	0	0	0	0.0625	0	0	0	NA	NA	0	NA	NA	0	NA	0	0.0769231	0.0606061	0	NA	0.0625	0.0333333	NA	0	0.133333	0.111111	0	NA	NA	0	0.111111	0.0555556	NA	0.0588235	0.0714286	NA	0.166667	0	0	0	0	0.0909091	0	NA	NA	0	0.0909091	0.0769231
Selp:ENSMUSG00000026580.9	0.148148	0.148148	0.0625	0.0377358	0	0	0.05	0.0444444	0.0909091	0.0769231	0	0.133333	0.0666667	NA	0	0	0.0232558	0.047619	0.0555556	0.111111	0	0	0.0526316	0.0757576	0.166667	0.0714286	0	0.0769231	0.0769231	0.0909091	0.0714286	0.0454545	0.21875	0.103448	0.056338	0	0.0909091	0.0294118	0.0606061	0.0384615	0	0.153846	0.0277778	0.12	0.0833333	0.15	0	0.08	0.0638298
F5:ENSMUSG00000026579.8	0.031746	0.111111	0.111111	0.0877193	0	0.0410959	0.0769231	0.0232558	0.0416667	0.111111	0.05	0.0740741	0	0.0697674	0.1	0.03125	0.0697674	0.047619	0.025641	0.0612245	0.0625	0.04	0.0273973	0.03125	0.133333	0.230769	0.0333333	0.136364	0.230769	0.0196078	0.0666667	0.025	0.144928	0.0566038	0.0425532	0.163934	0	0.111111	0.125	0	0.0487805	0	0.0217391	0.0566038	0.047619	0.0363636	0.0412371	0	0.0319149
Slc19a2:ENSMUSG00000040918.6	0.444444	0.176471	0.204545	0.206897	NA	0.21875	0	0.2	0	0	0.15	0.0909091	0.0526316	0.175	NA	NA	0.190476	0.0769231	0.0461538	0.0714286	0.0740741	0.2	0	0.0526316	NA	0	0.142857	0.25	0.0555556	0.125	0	0.1	0.194444	0.25	0.212121	0.16	0.0357143	0.0444444	0.214286	0	0.0136986	NA	0.147541	0.285714	NA	0.166667	0	0.03125	0.0571429
4930455F23Rik:ENSMUSG00000026578.6	0.105263	0	0	0.0909091	0	0.146341	NA	0.0625	NA	0	NA	NA	NA	0	0.1	0.0666667	0.111111	0	0.0714286	0	NA	0	NA	0	0.0416667	NA	0	NA	NA	0.0588235	0.222222	0.0909091	0	0	0.1	0	NA	0.111111	0.125	0.0357143	0	0	0	0.2	NA	0.111111	0	0	0
Blzf1:ENSMUSG00000026577.7	0.166667	0	0	0.0769231	NA	0.12	0	0.0555556	0.0833333	0.166667	0	0.125	NA	0.0833333	0.142857	NA	0.181818	0.181818	0.230769	0.166667	0.111111	0.166667	0	NA	NA	0.142857	NA	NA	0	0.133333	0.384615	0	0.176471	0	0.2	0.153846	0	0.190476	0.2	0.05	0.166667	0	0.0833333	0.0434783	0	0.0833333	0.0454545	0.0384615	0.2
Nme7:ENSMUSG00000026575.9	0.108108	0.0769231	0.0283019	0.169492	0.153846	0.163636	0.113924	0.102564	0.153846	0.244444	0.0677966	0.170213	0.315789	0.18	0.0285714	0.114754	0.117647	0.135417	0.0571429	0.142857	0.047619	0.118182	0.109091	0.201754	0.0689655	0.131579	0.127907	0.12069	0.0333333	0.117647	0.145161	0.0714286	0.102041	0.125	0.0684932	0.0972222	0.102564	0.211538	0.141176	0.0603448	0.0704225	0.0941176	0.116883	0.0576923	0.08	0.166667	0.0470588	0.102941	0.155963
Tceb1:ENSMUSG00000079658.3	0.333333	0.428571	0.125	0.1	NA	NA	NA	0.222222	0.125	0.1	0.2	NA	NA	0.333333	0.0833333	NA	0.375	0.272727	0.157895	0.307692	NA	0.444444	0	0.222222	0.285714	NA	0.142857	0.5	NA	NA	0	NA	0.307692	0.5	NA	NA	NA	0.25	0.142857	0.384615	0.222222	NA	0.0833333	NA	NA	0.666667	NA	0.1	0.454545
Atp1b1:ENSMUSG00000026576.7	0.0851064	0.111111	0.129032	0.0392157	0.0555556	0.0357143	0.111111	0.027027	0.25	0.05	0.142857	0.0833333	0.030303	0.0909091	NA	0	0.162162	0.131579	0.236842	0.0350877	0.125	0.0789474	0.142857	0.08	0	0	0.159091	0.0769231	0	0.130435	0.111111	0.0666667	0.122449	0.075	0.037037	0.0217391	0.0666667	0.145833	0.107143	0.0408163	0.0666667	0.117647	0.148148	0.176471	0.0571429	0.0833333	0.0517241	0.09375	0.0754717
Tmem70:ENSMUSG00000025940.5	0	0.285714	0	0	0.111111	0.333333	NA	0.0454545	0.0714286	NA	NA	0	NA	NA	NA	0.5	0.25	NA	0.105263	0	NA	NA	NA	0.181818	0.3	NA	0	0.181818	NA	NA	0.166667	0.363636	0.222222	NA	0.037037	0.125	NA	0.222222	0.0909091	0	0.1	0.2	0	0	NA	0.0769231	0.166667	0.142857	0.230769
Dpt:ENSMUSG00000026574.4	0	0.0909091	0	0.0869565	0	0.0540541	0	0.0322581	0.111111	NA	0.166667	0	NA	0	0.0526316	0	0.129032	0.108108	0.129032	0.0526316	NA	0.0434783	0.0769231	0	0.25	0.103448	0.1	0	0	0	0	0.0540541	0.181818	0.0344828	0	0.0526316	0.0769231	0.08	0.0666667	0.0652174	0.0952381	0.1	0	0.047619	0	0.0833333	0.129032	0	0.113636
Ly96:ENSMUSG00000025779.4	0.2	0.047619	0.125	0.142857	NA	0.0666667	0.142857	0.0666667	0.142857	NA	NA	0.1	NA	0	NA	NA	0.05	0.0769231	0	0.0714286	NA	0.130435	0	0.08	0.0344828	0.133333	0.111111	0.285714	NA	0.3	0	0	0.210526	0	0.142857	0	NA	0.0555556	NA	0	0.0526316	0	0.0833333	0.0416667	NA	0.1	0	0.0833333	0.0666667
Xcl1:ENSMUSG00000026573.7	NA	0	NA	NA	NA	NA	0.125	NA	NA	NA	NA	NA	NA	NA	NA	NA	NA	NA	NA	NA	NA	NA	NA	0	NA	NA	0	NA	NA	NA	NA	0	NA	0.333333	0	NA	NA	0	NA	NA	NA	NA	NA	NA	NA	0.222222	0.166667	NA	NA
Tbx19:ENSMUSG00000026572.5	0.285714	0.2	0.166667	0.0810811	0.45	0.129032	0.162791	0.0697674	0.105263	NA	0.125	0	0.2	0.0909091	0	0	0.0877193	0.111111	0	0	0.0689655	0.0434783	0.0357143	0.0384615	0.0357143	0.0512821	0	0	0	0.137931	0.15	0.0322581	0.0731707	0.030303	0.103448	0.0909091	0.111111	0.12	0.166667	0.0769231	0.0487805	0	0.0833333	0.0285714	0.2	0.03125	0.0322581	0	0.194444
Sft2d2:ENSMUSG00000040848.6	0.0645161	0.153846	0.0909091	0.0277778	NA	0.121212	0.181818	0.27907	NA	NA	0	NA	0.285714	0.368421	0.0666667	0.3	0.3	0.0909091	0.333333	0.111111	0.1875	0.2	0.0909091	0.264706	0.18	0.138889	0.0952381	0.1	NA	0.304348	0.133333	0.166667	0.184211	0.2	0.105263	0.125	0.0909091	0.291667	0.266667	0.166667	0.111111	0.25	0.232558	0.1	0.1875	0.186047	0.030303	0.0526316	0.222222
Tiprl:ENSMUSG00000040843.5	0	0.142857	0	0.375	0.117647	0.193548	0.153846	0.3125	0.166667	0.333333	0.0714286	0	0	0.285714	NA	0.25	0.0526316	0.142857	0.333333	0.173913	0.04	0.25	0.3	0.190476	0.4	0.285714	0.25	0.375	NA	NA	0	0.357143	0.225806	0.363636	0.0833333	0.307692	0.266667	0.3125	0.3	0.272727	0	0.230769	0.030303	0.166667	0.142857	0.333333	0.0833333	0.153846	0.285714
Gpr161:ENSMUSG00000040836.8	0.538462	0.217391	0.0857143	0.0909091	0.0769231	0.2	0.0769231	NA	0.222222	0.142857	0.125	0.285714	NA	0.12	NA	0	0.179487	0.128205	0.0909091	0.0625	NA	0.0512821	0.129032	0.0769231	0.0740741	0.151515	0.04	0	NA	0.0740741	0.210526	0.0434783	0.12963	0.0714286	0.0625	0.133333	0.166667	0.178571	0.0454545	0.181818	0.214286	0.04	0.117647	0.103448	NA	0.025641	0.166667	0.206897	0.210526
Dcaf6:ENSMUSG00000026571.7	0.0625	0.0377358	0.0963855	0.130435	0.266667	0.0983607	0.137255	0.0886076	0.04	0.147059	0.0882353	0	NA	0.149254	0.0645161	0.0338983	0.152778	0.117647	0.154639	0.126761	0	0.25	0.0857143	0.202532	0.0925926	0.243243	0.0967742	0.15942	0.368421	0.175439	0.0882353	0.0540541	0.152542	0.178571	0.040404	0.104167	0.0625	0.202247	0.0851064	0.14	0.139535	0.107143	0.0927835	0.0833333	0.277778	0.2	0.0714286	0.0921053	0.150685
Brp44:ENSMUSG00000026568.5	NA	NA	0.0645161	0.125	NA	0.107143	NA	0	NA	0.166667	NA	NA	NA	NA	NA	NA	0.285714	0.137931	0.122449	NA	0.105263	0.15625	0.0769231	0.294118	0.266667	NA	NA	0.0588235	NA	0	0.428571	NA	0.166667	0.103448	0.0833333	0	NA	0.125	0.0714286	0.3125	0.1	NA	0	0	NA	0.333333	0.0869565	0.25	0.285714
Adcy10:ENSMUSG00000026567.9	0.109589	0.0833333	0.0519481	0.097561	0.0384615	0.047619	0.0408163	0.0934579	0.114286	0	0.0277778	0.0625	0	0.117647	0.0714286	0.0454545	0.152174	0.102564	0.0909091	0.152778	0.0882353	0.101695	0.0793651	0.060241	0.0909091	0.0625	0.0192308	0.2	0	0.107692	0.0888889	0.0759494	0.151899	0.118421	0.0434783	0.107692	0	0.0752688	0.0491803	0.0769231	0.0636364	0.0483871	0.0895522	0.078125	0.2	0.106667	0	0.128571	0.09375
Mpzl1:ENSMUSG00000026566.9	0.216867	0.26	0.319149	0.305556	0.307692	0.28	0.192308	0.290909	0.194444	0.272727	0.181818	0.5	NA	0.368421	0.272727	0.375	0.31746	0.203704	0.290909	0.365854	0.1	0.416667	0.192982	0.295082	0.25	0.275862	0.304348	0.245283	0.235294	0.513514	0.421053	0.323529	0.301887	0.271186	0.115385	0.123457	0.294118	0.288462	0.266667	0.343284	0.279412	0.282051	0.057971	0.353846	0.214286	0.241379	0.078125	0.282609	0.209877
Rcsd1:ENSMUSG00000040723.8	0.140845	0.0789474	0.0625	0.078125	0	0.140625	0.0434783	0.0632911	0.216216	0	0	0.117647	0.0833333	0.0625	0.157895	0.0454545	0.0632911	0.0588235	0.0659341	0.0714286	0.15625	0.0543478	0.1	0.0405405	0.102941	0.20339	0.104167	0.156863	0	0	0.104478	0.0694444	0.151163	0.125	0.0266667	0.0833333	0.170732	0.1	0.207547	0.0789474	0.032967	0.12069	0.06	0.0526316	0	0.1	0.0991736	0.0857143	0.0833333
Creg1:ENSMUSG00000040713.6	0	0.222222	0	0.111111	NA	0.0425532	0.142857	0	0	0.125	0.111111	0.0294118	NA	0.03125	NA	NA	0.0833333	0	0.0357143	0.047619	0.0769231	0	0.0666667	0	0.111111	0.0588235	0.125	0.1	NA	0.0434783	0.142857	0.025641	0.242424	0.0645161	0.0188679	0.0731707	NA	0.08	0.0588235	0.025	0	0	0	0.0769231	0.0909091	0.04	0.0526316	0.125	0.115385
Cd247:ENSMUSG00000005763.8	0.117647	0.168224	0.118812	0.119658	0.125	0.0773481	0.101124	0.07	0.08	0	0.097561	0.12069	0.214286	0.181818	0.0461538	0.0652174	0.11236	0.147826	0.116071	0.047619	0.233333	0.0894309	0.0888889	0.0852713	0.121951	0.111111	0.1	0.151899	0.133333	0.123596	0.0530973	0.118182	0.0652174	0.158416	0.0364964	0.0860215	0.102041	0.0806452	0.144578	0.0661157	0.0970149	0.128205	0.0763359	0.0990099	0	0.163121	0.0390625	0.0795455	0.0807453
Pou2f1:ENSMUSG00000026565.9	0.27381	0.257143	0.218391	0.2375	0.166667	0.264368	0.174603	0.232323	0.147059	0.0344828	0.1	0.222222	0.2	0.236842	0.109375	0.136364	0.296703	0.240385	0.207921	0.189655	0.192308	0.139706	0.12987	0.277778	0.34	0.219512	0.0983607	0.263158	0.263158	0.14	0.179245	0.162791	0.2	0.181818	0.108696	0.181818	0.189189	0.104478	0.168831	0.210084	0.216216	0.183333	0.210526	0.203704	0.0666667	0.121951	0.108108	0.142857	0.219048
Dusp27:ENSMUSG00000026564.4	0.057971	0.0588235	0.0689655	0.0487805	0.166667	0	0.170732	0.0727273	0.0465116	0.125	0.0769231	0.0833333	0	NA	0.111111	0	0.0294118	0.037037	0.0555556	0.0967742	0	0	0.0681818	0.0465116	0.0967742	0	0.0181818	0.0344828	NA	0	0.129032	0.0625	0.122449	0.166667	0.0425532	0.0645161	0	0.04	0.0869565	0.0217391	0.23913	0.222222	0.1875	0.0606061	0.0869565	0.15	0.113208	0.104167	0.111111
Gpa33:ENSMUSG00000000544.8	0.0980392	0.0921053	0.0769231	0.0675676	0.12	0.104167	0.0212766	0.0222222	0.125	0.0454545	0.0294118	0	0	0.0555556	NA	0	0.157895	0.105263	0.0980392	0.0512821	0	0.0754717	0.0425532	0.121212	0.147059	0.0638298	0.113636	0.0625	NA	0.0851064	0.0769231	0.146341	0.0555556	0.0327869	0.0285714	0.02	0.0909091	0.117647	0.153846	0.0166667	0.0243902	0.0566038	0.0727273	0.134328	0.142857	0.0724638	0.0298507	0.0925926	0.0465116
Mael:ENSMUSG00000040629.3	0	0.227273	0.0526316	0	NA	0.0512821	0	0	0	NA	0.1	0	NA	0	0	NA	0.0666667	0.0555556	0.0588235	0.047619	NA	0.0967742	0.0769231	0.0666667	0	0.1	0	0	NA	0.117647	0	0	0.0416667	0.105263	0	0.0833333	0.0666667	0	0	0.0952381	0.0909091	0	0.04	0.125	NA	0	0.0357143	NA	0.0689655
Ildr2:ENSMUSG00000040612.7	0.103896	0.126984	0.123077	0.121622	0.133333	0.0420168	0.108108	0.0703125	0.166667	0.111111	0.105263	0.173913	0	0.0714286	0.15	0.0277778	0.049505	0.0510204	0.127907	0.0352941	0.217391	0.0277778	0.181818	0.0714286	0.111111	0.05	0.114754	0.166667	0.2	0.164557	0.125	0.0666667	0.151515	0.0434783	0.0789474	0.125	0.125	0.097561	0.132353	0.1	0.0941176	0.0714286	0.0843373	0.0555556	0.0606061	0.0595238	0.0438596	0.0821918	0.133333
5330438I03Rik:ENSMUSG00000091393.1	NA	NA	NA	NA	NA	0	NA	0.166667	NA	NA	NA	NA	NA	0	NA	0	NA	NA	0	0	NA	0	NA	NA	NA	NA	NA	NA	NA	0.037037	NA	NA	NA	NA	0.103448	NA	NA	0.142857	NA	NA	NA	NA	0.0571429	0	NA	0	NA	NA	0.133333
Tada1:ENSMUSG00000026563.7	0	0.222222	0.318182	0.12	0.0714286	0.238095	0.09375	0.0810811	NA	0.285714	0.25	0.0909091	NA	0.0208333	0.222222	0	0.125	0.222222	0.0666667	0.03125	0	0.181818	0.0789474	0.0645161	0.238095	0.166667	0.166667	0.266667	NA	0.222222	0.08	0.0357143	0	0.0833333	0.136364	0.238095	NA	0.222222	0.176471	0.136364	0	0.0909091	0.0857143	0.0769231	0.0416667	0.112903	0.179487	0	0.258065
Pogk:ENSMUSG00000040596.9	0.0833333	0.192308	0.233333	0.127273	0.173913	0.16129	0.25	0.166667	0.1875	0.08	0.2	0.0701754	0.454545	0	0.185185	0.214286	0.111111	0.344828	0.0888889	0.0571429	0.166667	0.176471	0.0681818	0.121951	0.0740741	0.318182	0.384615	0.25	0.333333	0.423077	0.238095	0.181818	0.234043	0.272727	0.205882	0.212121	0	0.191489	0.217391	0.0153846	0.117647	0.142857	0.263158	0.15	0.142857	0.2	0.173913	0	0.22
Gm4846:ENSMUSG00000086056.1	0	NA	0	0	NA	NA	0.166667	0	NA	NA	0.125	NA	NA	NA	NA	NA	0	0	0	0	NA	0	0	0	0	NA	0	NA	NA	NA	0	0	0	NA	0	0.0833333	NA	0.0526316	0	0	NA	NA	0	NA	NA	0	0	NA	0
Gm4847:ENSMUSG00000051081.7	0.0555556	0	0	NA	0	0.0588235	0	NA	0	NA	0	NA	NA	NA	NA	0	0.0909091	0.0909091	0.0625	0	NA	0	0	0	0.0714286	0	0.285714	0.125	NA	0	0.1	0	0	0.0769231	0	0.0588235	NA	0	0.0833333	0	NA	NA	0.142857	0	NA	0	0	0	0
Fmo9:ENSMUSG00000026560.7	0	0	0	0	0	NA	0	0.0909091	NA	NA	0.111111	NA	NA	NA	0	NA	0.142857	0	0	0	NA	0.0666667	0.0555556	0.0666667	0.125	0	0.0714286	NA	NA	NA	NA	0	0	NA	0.166667	NA	NA	0	0	0	0	NA	0	0	0	0	0.0555556	0.111111	0
Fam78b:ENSMUSG00000060568.7	0.0972222	0.084507	0.104762	0.0985915	0.333333	0.0671642	0.047619	0.198347	0.0571429	0.133333	0.142857	0.060241	0.15	0.141026	0.0784314	0.0434783	0.0827068	0.155963	0.084507	0.09375	0.173913	0.0909091	0.0397351	0.0785714	0.12	0.0377358	0.119403	0.0547945	0.04	0.0943396	0.123457	0.117021	0.0982143	0.0677966	0.0887097	0.0446429	0.0357143	0.0923077	0.0438596	0.107914	0.0792079	0.101266	0.0594059	0.0169492	0.148936	0.09	0.08	0.126316	0.139706
Uck2:ENSMUSG00000053664.3	NA	NA	NA	NA	NA	NA	NA	NA	NA	NA	NA	NA	NA	NA	NA	NA	NA	NA	NA	NA	NA	NA	NA	NA	NA	NA	NA	NA	NA	NA	NA	NA	NA	NA	NA	NA	NA	NA	NA	NA	NA	NA	NA	NA	NA	NA	NA	NA	NA
Uck2:ENSMUSG00000026558.8	0.195122	0.170213	0.107843	0.218182	0.12	0.145161	0.220339	0.185714	0.241379	0.137255	0.0952381	0.322581	0.2	0.185185	0.25	0.291667	0.128205	0.176923	0.0775862	0.234043	0.1	0.172414	0.0650407	0.216981	0.2	0.214286	0.141176	0.243243	0	0.136986	0.22	0.25	0.104938	0.17284	0.128205	0.310345	0.115385	0.238636	0.240876	0.223881	0.114286	0.159292	0.149425	0.0869565	0.134615	0.122093	0.0735294	0.217949	0.240741
Tmco1:ENSMUSG00000052428.5	0.047619	0.166667	0.0769231	0.190476	0.181818	0.102564	0.0454545	0.0666667	NA	0	0.0384615	0.25	NA	0	0.1	0.115385	0.136364	0.0810811	0.104167	0.0952381	0.0714286	0.0526316	0.0625	0.04	0.0833333	0.0689655	0.0588235	0.125	0.125	0.0263158	0.0980392	0	0.105263	0.0952381	0.09375	0.105263	0	0.15625	0.102041	0.047619	0.0666667	0.0357143	0.166667	0.266667	0.166667	0.027027	0.0697674	0.102564	0.0833333
Aldh9a1:ENSMUSG00000026687.9	0.15	0.263158	0.225806	0.0769231	NA	0.0526316	0.04	0.114286	0	0.333333	0.166667	0.0909091	NA	0	0.08	0	0.115942	0.210526	0.131579	0.103448	0.0422535	0.128205	0.0757576	0.232558	0	0	0.137931	0.136364	0	0.176471	0.111111	0.111111	0.111111	0.08	0.1	0.05	0	0.230769	0.111111	0.0681818	0.1	0	0.148936	0.1	0.181818	0.0909091	0.0392157	0.125	0.0333333
Mgst3:ENSMUSG00000026688.5	0.0833333	0.2	0.0277778	0	0	0.125	0.027027	0.0769231	0.137931	0	0.0769231	NA	0.125	0.1	0.0689655	NA	0.075	0.130435	0.105263	0.047619	0	0.0784314	0.0377358	0.0909091	0.0769231	0.0833333	0	0.0769231	NA	0.125	0.0681818	0	0.176471	0.228571	0.107143	0.125	0.266667	0.0689655	0.113636	0.0689655	0.111111	0.133333	0.04	0.0625	0.176471	0.15	0.075	0.0851064	0.0526316
[truncated: 21,847 more rows]
[truncated: 335 more columns]
