# Supplementary material for: Direct and bisulfite-free 5-methylcytosine and 5-hydroxymethylcytosine sequencing at single-cell resolution with scTAPS and scCAPS +
Source: Genome Biol. 2025 Aug 18;26:244. doi: 10.1186/s13059-025-03708-1 (PMC12359873; doi:10.1186/s13059-025-03708-1)
Supplement: Supplementary file 4 — Additional file 4: Comparison of the advantages and disadvantages of scTAPS/CAPS + with other methods for detecting both 5mC and 5hmC. [file 13059_2025_3708_MOESM4_ESM.xlsx]

## Sheet: Table S1. Comparison o
	six-letter-seq	Cabernet -seq	SIMPLE-seq	Joint-seq	scTAPS/CAPS+
	Füllgrabe J, 2023	Yunlong Cao, 2023	Bai D, 2024	Emily B, 2024	(this study)
Target	5mC/5hmC	5mC/5hmC	5mC/5hmC	5mC/5hmC	5mC/5hmC
Accuracy/	95.24%/97.93	98.50%/99.70%	87%/85.60%	98%/98.80%	96.60%/93.00%
conversion
Bisulfite Treatment	Bisulfite-free	Bisulfite-free	Bisulfite-free	Bisulfite	Bisulfite-free
Detection Mechanism	Indirect	Indirect	Direct	Indirect	Direct
Simultaneous Detection	Yes	No	Yes	Yes (split)	No
Resolution	Bulk	Single-cell	Single-cell	Single-cell	Single-cell
Throughput	N/A	High	High	Low	Low
N/A: not applicable
