# Supplementary material for: Direct and bisulfite-free 5-methylcytosine and 5-hydroxymethylcytosine sequencing at single-cell resolution with scTAPS and scCAPS +
Source: Genome Biol. 2025 Aug 18;26:244. doi: 10.1186/s13059-025-03708-1 (PMC12359873; doi:10.1186/s13059-025-03708-1)
Supplement: Supplementary file 5 — Additional file 5: Oligo sequences [file 13059_2025_3708_MOESM5_ESM.xlsx]

## Sheet: Table S1. oligos for 5hmCspike 
oligo1	5’-GTCTCGTGGGCTCGGCTGTCCCTGTCCCTATCGCTCACCGTCTCCGCCTC AGATGTGTATAAGAGACAGCATGCCAGCGTGCGCC
oligo2	5’-TGAGTGTTTCATCCTCTGTCTCTTATACACATCTGCCGTCCTCGATCGCGTCAGTACGCGTGGAGACGCTGCCGACGA
oligo3	5’-AGGATGAAACACTCAGGCTAGTGAGAATGAAGGGATATGTTTGTAAGATGGTCNNGNATCTTGGGTTGTGTGGTGGATGTTGGCGTTGGTGGGTTTCAGAGTTGGGGCGCACGCTGGCATG

## Sheet:  Table S2. the final 5hmCspike 
the final 5hmC spike in sequence:
GTCTCGTGGGCTCGGCTGTCCCTGTCCCTATCGCTCACCGTCTCCGCCTCAGATGTGTATAAGAGACAGCATGCCAGCGTGCGCCCCAACTCTGAAACCCACCAACGCCAACATCCACCACACAACCCAAGATNhmCNNGACCATCTTACAAACATATCCCTTCATTCTCACTAGCCTGAGTGTTTCATCCTCTGTCTCTTATACACATCTGCCGTCCTCGATCGCGTCAGTACGCGTGGAGACGCTGCCGACGA.

## Sheet: Table S3. 8x12Tn5 sequence 
P5_i5_1_Universal_Connector_A_C15_ME, /5Phos/TCGTCGGCAGCGTCTCCACGCTATAGCCTGCGATCGAGGACGGCAGATGTGTATAAGAGACAG
P5_i5_2_Universal_Connector_A_C15_ME, /5Phos/TCGTCGGCAGCGTCTCCACGCATAGAGGCGCGATCGAGGACGGCAGATGTGTATAAGAGACAG
P5_i5_3_Universal_Connector_A_C15_ME, /5Phos/TCGTCGGCAGCGTCTCCACGCCCTATCCTGCGATCGAGGACGGCAGATGTGTATAAGAGACAG
P5_i5_4_Universal_Connector_A_C15_ME, /5Phos/TCGTCGGCAGCGTCTCCACGCGGCTCTGAGCGATCGAGGACGGCAGATGTGTATAAGAGACAG
P5_i5_5_Universal_Connector_A_C15_ME, /5Phos/TCGTCGGCAGCGTCTCCACGCAGGCGAAGGCGATCGAGGACGGCAGATGTGTATAAGAGACAG
P5_i5_6_Universal_Connector_A_C15_ME, /5Phos/TCGTCGGCAGCGTCTCCACGCTAATCTTAGCGATCGAGGACGGCAGATGTGTATAAGAGACAG
P5_i5_7_Universal_Connector_A_C15_ME, /5Phos/TCGTCGGCAGCGTCTCCACGCCAGGACGTGCGATCGAGGACGGCAGATGTGTATAAGAGACAG
P5_i5_8_Universal_Connector_A_C15_ME, /5Phos/TCGTCGGCAGCGTCTCCACGCGTACTGACGCGATCGAGGACGGCAGATGTGTATAAGAGACAG
P7_i7_1_Universal_Connector_B_D15_ME, /5Phos/GTCTCGTGGGCTCGGCTGTCCCTGTCCCGAGTAATCACCGTCTCCGCCTCAGATGTGTATAAGAGACAG
P7_i7_2_Universal_Connector_B_D15_ME, /5Phos/GTCTCGTGGGCTCGGCTGTCCCTGTCCTCTCCGGACACCGTCTCCGCCTCAGATGTGTATAAGAGACAG
P7_i7_3_Universal_Connector_B_D15_ME, /5Phos/GTCTCGTGGGCTCGGCTGTCCCTGTCCAATGAGCGCACCGTCTCCGCCTCAGATGTGTATAAGAGACAG
P7_i7_4_Universal_Connector_B_D15_ME, /5Phos/GTCTCGTGGGCTCGGCTGTCCCTGTCCGGAATCTCCACCGTCTCCGCCTCAGATGTGTATAAGAGACAG
P7_i7_5_Universal_Connector_B_D15_ME, /5Phos/GTCTCGTGGGCTCGGCTGTCCCTGTCCTTCTGAATCACCGTCTCCGCCTCAGATGTGTATAAGAGACAG
P7_i7_6_Universal_Connector_B_D15_ME, /5Phos/GTCTCGTGGGCTCGGCTGTCCCTGTCCACGAATTCCACCGTCTCCGCCTCAGATGTGTATAAGAGACAG
P7_i7_7_Universal_Connector_B_D15_ME, /5Phos/GTCTCGTGGGCTCGGCTGTCCCTGTCCAGCTTCAGCACCGTCTCCGCCTCAGATGTGTATAAGAGACAG
P7_i7_8_Universal_Connector_B_D15_ME, /5Phos/GTCTCGTGGGCTCGGCTGTCCCTGTCCGCGCATTACACCGTCTCCGCCTCAGATGTGTATAAGAGACAG
P7_i7_9_Universal_Connector_B_D15_ME, /5Phos/GTCTCGTGGGCTCGGCTGTCCCTGTCCCATAGCCGCACCGTCTCCGCCTCAGATGTGTATAAGAGACAG
P7_i7_10_Universal_Connector_B_D15_ME, /5Phos/GTCTCGTGGGCTCGGCTGTCCCTGTCCTTCGCGGACACCGTCTCCGCCTCAGATGTGTATAAGAGACAG
P7_i7_11_Universal_Connector_B_D15_ME, /5Phos/GTCTCGTGGGCTCGGCTGTCCCTGTCCGCGCGAGACACCGTCTCCGCCTCAGATGTGTATAAGAGACAG
P7_i7_12_Universal_Connector_B_D15_ME, /5Phos/GTCTCGTGGGCTCGGCTGTCCCTGTCCCTATCGCTCACCGTCTCCGCCTCAGATGTGTATAAGAGACAG
pMENTS,
/5Phos/CTGTCTCTTATACACATCT

## Sheet: Table S4. custom oligos
Read 1 Sequencing Primer:	GCGATCGAGGACGGCAGATGTGTATAAGAGACAG
Read 2 Sequencing Primer:	CACCGTCTCCGCCTCAGATGTGTATAAGAGACAG
Index 1 Sequencing Primer:	CTGTCTCTTATACACATCTGAGGCGGAGACGGTG
Index 2 sequencing primer:	CTGTCTCTTATACACATCTGCCGTCCTCGATCGC
